# Supplementary material for: Batch-produced, GIS-informed range maps for birds based on provenanced, crowd-sourced data inform conservation assessments
Source: PLoS One. 2021 Nov 24;16(11):e0259299. doi: 10.1371/journal.pone.0259299 (PMC8612558; doi:10.1371/journal.pone.0259299)
Supplement: S1 Table — Table detailing all target species identified, reason for exclusion from the analysis (if any) and all relevant metrics. (XLSX) [file pone.0259299.s003.xlsx]

## Sheet: Analyzed Species
Species									Environmental Variables					Area Estimates
Taxonomic Number	Order	Family	Common Name	Scientific Name (BirdLife)	Scientific Name (eBird)	2020 IUCN Red List Category	eBird Presences		Mapped Lower Elevation (m)	Mapped Upper Elevation (m)	Forest Cover Threshold (%)	Habitats (Major importance — "yes", Minor importance —"no")		Potentially Occupied AOH (km2)	Apparently Unoccupied AOH (km2)	Area of Habitat (km2)	Published Range (km2)	% AOH / Published Area		Reason for Exclusion
11	STRUTHIONIFORMES	Tinamidae	Black Tinamou	Tinamus osgoodi		VU	35		578.58	2172.12	90	Forest - Subtropical/Tropical Moist Lowland (No), Forest - Subtropical/Tropical Moist Montane (Yes)		35692.6	15378.8	51071.4	28702	1.77937		-
14	STRUTHIONIFORMES	Tinamidae	Berlepsch's Tinamou	Crypturellus berlepschi		LC	33		0	1718.54	95.75	Artificial/Terrestrial - Subtropical/Tropical Heavily Degraded Former Forest (No), Forest - Subtropical/Tropical Moist Lowland (Yes)		36855.1	16674.6	53529.7	59538	0.899085		-
16	STRUTHIONIFORMES	Tinamidae	Tepui Tinamou	Crypturellus ptaritepui		LC	1		1350	1800	95	Forest - Subtropical/Tropical Moist Montane (Yes)		520.419	0	520.419	404	1.28817		<10 Qualifying eBird Records
24	STRUTHIONIFORMES	Tinamidae	Black-capped Tinamou	Crypturellus atrocapillus		LC	175		0	3679.74	75	Artificial/Terrestrial - Subtropical/Tropical Heavily Degraded Former Forest (No), Forest - Subtropical/Tropical Moist Lowland (No), Forest - Subtropical/Tropical Swamp (No), Forest - Subtropical/Tropical Moist Montane (No)		281576	60868.2	342445	120602	2.83947		-
25	STRUTHIONIFORMES	Tinamidae	Western Thicket Tinamou	Crypturellus occidentalis		LC	89		0	1850	49.5	Artificial/Terrestrial - Subtropical/Tropical Heavily Degraded Former Forest (No), Forest - Subtropical/Tropical Dry (No), Forest - Subtropical/Tropical Moist Lowland (No), Shrubland - Subtropical/Tropical Dry (No), Shrubland - Subtropical/Tropical Moist (No)		19693.8	21905.5	41599.3	49785	0.835579		-
27	STRUTHIONIFORMES	Tinamidae	Pale-browed Tinamou	Crypturellus transfasciatus		NT	276		0	1675	29	Artificial/Terrestrial - Subtropical/Tropical Heavily Degraded Former Forest (No), Forest - Subtropical/Tropical Moist Lowland (Yes)		22316.6	4370.73	26687.4	56653	0.471067		-
29	STRUTHIONIFORMES	Tinamidae	Choco Tinamou	Crypturellus kerriae		VU	15		0	1500	97	Forest - Subtropical/Tropical Moist Lowland (Yes)		8246.03	227.763	8473.79	6147	1.37852		-
33	STRUTHIONIFORMES	Tinamidae	Barred Tinamou	Crypturellus casiquiare		LC	2		100	200	100	Forest - Subtropical/Tropical Moist Lowland (Yes)		18092	74261.2	92353.3	86540	1.06717		<10 Qualifying eBird Records
37	STRUTHIONIFORMES	Tinamidae	Huayco Tinamou	Rhynchotus maculicollis		LC	139		362.7	4157	12.25	Artificial/Terrestrial - Arable Land (No), Savanna - Dry (Yes), Shrubland - Subtropical/Tropical High Altitude (Yes)		61175.6	21157.7	82333.3	113175	0.727487		-
38	STRUTHIONIFORMES	Tinamidae	Taczanowski's Tinamou	Nothoprocta taczanowskii		VU	44		1915.4	4190.85	6	Shrubland - Subtropical/Tropical High Altitude (Yes)		4840.55	614.119	5454.67	17724	0.307756		Open Habitat Spp
40	STRUTHIONIFORMES	Tinamidae	Chilean Tinamou	Nothoprocta perdicaria		LC	1063		1	2248.78	8	Artificial/Terrestrial - Arable Land (No), Shrubland - Subtropical/Tropical High Altitude (Yes), Grassland - Subtropical/Tropical High Altitude (Yes)		65083.3	11682.4	76765.7	118590	0.64732		Open Habitat Spp
43	STRUTHIONIFORMES	Tinamidae	Curve-billed Tinamou	Nothoprocta curvirostris		LC	58		1144.33	3920.39	17.5	Shrubland - Subtropical/Tropical High Altitude (Yes), Grassland - Subtropical/Tropical High Altitude (Yes)		20477.5	38525.7	59003.2	52528	1.12327		Open Habitat Spp
85	GALLIFORMES	Cracidae	Black Guan	Chamaepetes unicolor		LC	1190		599	3029.18	89	Forest - Subtropical/Tropical Moist Montane (Yes)		11377.7	4900.45	16278.2	15573	1.04528		-
87	GALLIFORMES	Cracidae	Highland Guan	Penelopina nigra		VU	666		486.25	3300	89	Forest - Subtropical/Tropical Moist Lowland (Yes), Forest - Subtropical/Tropical Moist Montane (Yes)		39959.6	16148.8	56108.4	103253	0.543407		-
88	GALLIFORMES	Cracidae	Band-tailed Guan	Penelope argyrotis		LC	480		483.07	2768	77	Forest - Subtropical/Tropical Moist Lowland (No), Forest - Subtropical/Tropical Moist Montane (Yes)		40730.4	18629.6	59360.1	88748	0.668861		-
89	GALLIFORMES	Cracidae	Bearded Guan	Penelope barbata		NT	82		1195.34	3339.49	46.25	Forest - Subtropical/Tropical Moist Montane (Yes)		10363.7	2250.6	12614.3	16461	0.766313		-
90	GALLIFORMES	Cracidae	Baudo Guan	Penelope ortoni		EN	54		13.75	1500	96	Forest - Subtropical/Tropical Moist Lowland (Yes)		52260.9	11330.7	63591.6	77624	0.819225		-
94	GALLIFORMES	Cracidae	Red-faced Guan	Penelope dabbenei		LC	47		1229.68	3149.46	48	Forest - Subtropical/Tropical Moist Montane (Yes)		12471.3	1026.56	13497.9	31909	0.423011		-
97	GALLIFORMES	Cracidae	Cauca Guan	Penelope perspicax		EN	204		926.82	2611.53	77	Artificial/Terrestrial - Plantations (No), Artificial/Terrestrial - Subtropical/Tropical Heavily Degraded Former Forest (No), Forest - Subtropical/Tropical Moist Montane (Yes)		286.319	25.6138	311.933	108	2.88827		-
98	GALLIFORMES	Cracidae	White-winged Guan	Penelope albipennis		EN	41		0	1576.8	3	Forest - Subtropical/Tropical Dry (Yes)		799.907	312.028	1111.94	3109	0.35765		-
101	GALLIFORMES	Cracidae	Chestnut-bellied Guan	Penelope ochrogaster		VU	141		0	585	31	Forest - Subtropical/Tropical Dry (No), Forest - Subtropical/Tropical Moist Lowland (No), Forest - Subtropical/Tropical Swamp (No), Savanna - Dry (No)		157476	24236	181712	30954	5.87037		-
103	GALLIFORMES	Cracidae	Trinidad Piping-guan	Pipile pipile		CR	20		52	900	97	Forest - Subtropical/Tropical Moist Lowland (Yes), Forest - Subtropical/Tropical Moist Montane (Yes)		214.996	189.826	404.821	503	0.804814		-
109	GALLIFORMES	Cracidae	Horned Guan	Oreophasis derbianus		EN	57		1400	3500	90	Forest - Subtropical/Tropical Moist Montane (Yes)		2578.84	3888.09	6466.93	7716	0.838119		-
112	GALLIFORMES	Cracidae	Chestnut-winged Chachalaca	Ortalis garrula		LC	505		0	800	24	Artificial/Terrestrial - Subtropical/Tropical Heavily Degraded Former Forest (No), Forest - Subtropical/Tropical Dry (No), Forest - Subtropical/Tropical Moist Lowland (No), Forest - Subtropical/Tropical Mangrove Vegetation Above High Tide Level (No), Shrubland - Subtropical/Tropical Dry (No), Shrubland - Subtropical/Tropical Moist (No)		56620.9	1589.9	58210.8	109709	0.530592		-
114	GALLIFORMES	Cracidae	Rufous-headed Chachalaca	Ortalis erythroptera		VU	340		0	1850	45	Artificial/Terrestrial - Arable Land (No), Forest - Subtropical/Tropical Dry (No), Forest - Subtropical/Tropical Moist Lowland (No), Forest - Subtropical/Tropical Moist Montane (No), Savanna - Dry (No), Shrubland - Subtropical/Tropical Dry (No)		40453.2	8031.27	48484.4	74566	0.650222		-
115	GALLIFORMES	Cracidae	Rufous-bellied Chachalaca	Ortalis wagleri		LC	1216		0	1661.04	19	Forest - Subtropical/Tropical Dry (Yes), Savanna - Dry (Yes)		66435.9	4573.92	71009.8	114050	0.62262		-
118	GALLIFORMES	Cracidae	White-bellied Chachalaca	Ortalis leucogastra		LC	613		0	1757.71	34	Artificial/Terrestrial - Pastureland (No), Artificial/Terrestrial - Plantations (No), Artificial/Terrestrial - Subtropical/Tropical Heavily Degraded Former Forest (No), Forest - Subtropical/Tropical Dry (No), Forest - Subtropical/Tropical Mangrove Vegetation Above High Tide Level (No), Forest - Subtropical/Tropical Swamp (Yes), Wetlands (inland) - Shrub Dominated Wetlands (Yes)		20888.5	9324.3	30212.8	57390	0.526448		-
119	GALLIFORMES	Cracidae	Colombian Chachalaca	Ortalis columbiana		LC	3900		0	2590.08	42	Artificial/Terrestrial - Plantations (No), Artificial/Terrestrial - Subtropical/Tropical Heavily Degraded Former Forest (No), Forest - Subtropical/Tropical Dry (No), Forest - Subtropical/Tropical Moist Lowland (No), Shrubland - Subtropical/Tropical Dry (No), Shrubland - Subtropical/Tropical Moist (No), Grassland - Subtropical/Tropical Dry (No)		110546	9244.53	119790	117133	1.02269		-
127	GALLIFORMES	Cracidae	Blue-billed Curassow	Crax alberti		CR	35		0	1792.94	88.25	Forest - Subtropical/Tropical Moist Lowland (Yes)		15023	8086.79	23109.8	4775	4.83975		-
132	GALLIFORMES	Cracidae	Wattled Curassow	Crax globulosa		EN	18		0	300	99	Forest - Subtropical/Tropical Moist Lowland (Yes), Forest - Subtropical/Tropical Swamp (No)		63022.5	311623	374645	27068	13.8409		-
133	GALLIFORMES	Cracidae	Red-billed Curassow	Crax blumenbachii		EN	12		0	500	88	Forest - Subtropical/Tropical Moist Lowland (Yes)		783.812	0	783.812	1150	0.681575		-
138	GALLIFORMES	Cracidae	Horned Curassow	Pauxi unicornis		CR	0		-	-	-	Forest - Subtropical/Tropical Moist Lowland (Yes), Forest - Subtropical/Tropical Moist Montane (Yes)		-	-	-	8476	-		No Qualifying eBird Records
139	GALLIFORMES	Cracidae	Sira Curassow	Pauxi koepckeae		CR	1		950	1690	95	Forest - Subtropical/Tropical Moist Lowland (Yes), Forest - Subtropical/Tropical Moist Montane (Yes)		137.447	0	137.447	395	0.347966		<10 Qualifying eBird Records
140	GALLIFORMES	Cracidae	Helmeted Curassow	Pauxi pauxi		EN	27		500	2302.16	91	Forest - Subtropical/Tropical Moist Montane (Yes)		4127.08	9700.47	13827.5	40123	0.344629		-
151	GALLIFORMES	Odontophoridae	Banded Quail	Philortyx fasciatus		LC	194		0	1918.65	19.5	Artificial/Terrestrial - Arable Land (No), Artificial/Terrestrial - Pastureland (No), Shrubland - Subtropical/Tropical Dry (Yes), Shrubland - Subtropical/Tropical High Altitude (No)		42444.8	8987.96	51432.8	90832	0.566241		-
154	GALLIFORMES	Odontophoridae	Black-throated Bobwhite	Colinus nigrogularis		LC	1403		0	277.26	43	Artificial/Terrestrial - Arable Land (No), Artificial/Terrestrial - Pastureland (No), Savanna - Dry (No), Shrubland - Subtropical/Tropical Dry (No)		114208	36604.1	150813	108760	1.38665		-
158	GALLIFORMES	Odontophoridae	Elegant Quail	Callipepla douglasii		LC	533		0	1550	14	Artificial/Terrestrial - Subtropical/Tropical Heavily Degraded Former Forest (No), Forest - Subtropical/Tropical Dry (Yes), Shrubland - Subtropical/Tropical Dry (Yes)		60583.2	5928.65	66511.9	117774	0.564741		-
161	GALLIFORMES	Odontophoridae	Bearded Wood-partridge	Dendrortyx barbatus		VU	64		773.46	3200	54	Forest - Subtropical/Tropical Moist Montane (Yes)		6476.27	839.407	7315.68	6883	1.06286		-
162	GALLIFORMES	Odontophoridae	Long-tailed Wood-partridge	Dendrortyx macroura		LC	227		1013.26	3594.2	62.75	Forest - Subtropical/Tropical Moist Montane (Yes)		31609.5	11403.6	43013.1	123040	0.349586		-
163	GALLIFORMES	Odontophoridae	Buffy-crowned Wood-partridge	Dendrortyx leucophrys		LC	738		300	3129.49	70.5	Artificial/Terrestrial - Subtropical/Tropical Heavily Degraded Former Forest (No), Forest - Subtropical/Tropical Moist Montane (Yes)		41087.8	30210.2	71298	117132	0.608698		-
168	GALLIFORMES	Odontophoridae	Black-fronted Wood-quail	Odontophorus atrifrons		VU	114		902.03	3100	85	Forest - Subtropical/Tropical Moist Montane (Yes)		2251.83	337.544	2589.37	2154	1.20212		-
169	GALLIFORMES	Odontophoridae	Chestnut Wood-quail	Odontophorus hyperythrus		LC	474		601.44	3361.37	77	Artificial/Terrestrial - Subtropical/Tropical Heavily Degraded Former Forest (No), Forest - Subtropical/Tropical Moist Montane (Yes)		37884.1	27196.3	65080.4	60490	1.07589		-
170	GALLIFORMES	Odontophoridae	Dark-backed Wood-quail	Odontophorus melanonotus		VU	159		863.54	2649.72	88	Forest - Subtropical/Tropical Moist Montane (Yes)		5025.02	1428.22	6453.24	5430	1.18844		-
172	GALLIFORMES	Odontophoridae	Tacarcuna Wood-quail	Odontophorus dialeucos		VU	1		1050	1500	90	Forest - Subtropical/Tropical Moist Lowland (Yes)		293.677	0	293.677	234	1.25503		<10 Qualifying eBird Records
173	GALLIFORMES	Odontophoridae	Gorgeted Wood-quail	Odontophorus strophium		VU	10		1388.62	2681.58	66	Forest - Subtropical/Tropical Moist Montane (Yes)		2112.35	2155.83	4268.18	3431	1.244		-
174	GALLIFORMES	Odontophoridae	Venezuelan Wood-quail	Odontophorus columbianus		NT	36		411.7	2662.7	80.25	Forest - Subtropical/Tropical Moist Montane (Yes)		1105.05	1400.06	2505.11	9357	0.267726		-
175	GALLIFORMES	Odontophoridae	Black-breasted Wood-quail	Odontophorus leucolaemus		LC	376		563	1940.5	91	Forest - Subtropical/Tropical Moist Lowland (No), Forest - Subtropical/Tropical Moist Montane (Yes)		6515.16	3293.6	9808.76	9482	1.03446		-
176	GALLIFORMES	Odontophoridae	Stripe-faced Wood-quail	Odontophorus balliviani		LC	46		1617.45	3973.35	67	Forest - Subtropical/Tropical Moist Montane (Yes)		34689.7	6057.33	40747.1	90661	0.449444		-
182	GALLIFORMES	Odontophoridae	Spot-breasted Quail	Cyrtonyx sallei		NT	2		1060	3100	54	Forest - Subtropical/Tropical Moist Montane (Yes), Shrubland - Subtropical/Tropical High Altitude (No)		2381.07	23581.5	25962.5	91702	0.283119		<10 Qualifying eBird Records
677	COLUMBIFORMES	Columbidae	Peruvian Pigeon	Patagioenas oenops		VU	157		566.48	2604.76	5	Artificial/Terrestrial - Plantations (No), Artificial/Terrestrial - Plantations (No), Forest - Subtropical/Tropical Dry (Yes), Forest - Subtropical/Tropical Dry (Yes), Forest - Subtropical/Tropical Moist Lowland (Yes), Forest - Subtropical/Tropical Moist Lowland (Yes), Forest - Subtropical/Tropical Moist Montane (No), Forest - Subtropical/Tropical Moist Montane (No)		9037.13	816.148	9853.28	5928	1.66216		-
682	COLUMBIFORMES	Columbidae	Dusky Pigeon	Patagioenas goodsoni		LC	179		0	1771.4	91	Forest - Subtropical/Tropical Moist Lowland (Yes), Forest - Subtropical/Tropical Moist Montane (No)		71680.5	13859.7	85540.2	87031	0.982871		-
684	COLUMBIFORMES	Columbidae	Purple Quail-dove	Geotrygon purpurata		EN	29		87.4	1862	95	Forest - Subtropical/Tropical Moist Lowland (Yes), Forest - Subtropical/Tropical Moist Montane (No)		17971.2	17847.6	35818.8	57184	0.626378		-
695	COLUMBIFORMES	Columbidae	Caribbean Dove	Leptotila jamaicensis		LC	1263		0	2000	64	Artificial/Terrestrial - Subtropical/Tropical Heavily Degraded Former Forest (No), Forest - Subtropical/Tropical Dry (Yes), Forest - Subtropical/Tropical Moist Lowland (No), Shrubland - Subtropical/Tropical Dry (No)		66811.3	70928.1	137739	92156	1.49463		-
697	COLUMBIFORMES	Columbidae	Tolima Dove	Leptotila conoveri		NT	211		383.1	2422	68	Artificial/Terrestrial - Plantations (No), Artificial/Terrestrial - Subtropical/Tropical Heavily Degraded Former Forest (No), Forest - Subtropical/Tropical Moist Montane (Yes)		4509.67	1974.3	6483.96	7847	0.826298		-
698	COLUMBIFORMES	Columbidae	Ochre-bellied Dove	Leptotila ochraceiventris		VU	69		0	2625	50	Forest - Subtropical/Tropical Dry (Yes), Forest - Subtropical/Tropical Dry (Yes), Forest - Subtropical/Tropical Moist Lowland (Yes), Forest - Subtropical/Tropical Moist Lowland (Yes), Forest - Subtropical/Tropical Moist Montane (Yes), Forest - Subtropical/Tropical Moist Montane (Yes)		11144.3	3149.31	14293.6	21934	0.651663		-
700	COLUMBIFORMES	Columbidae	Brown-backed Dove	Leptotila battyi		VU	19		0	1165.08	90.75	Forest - Subtropical/Tropical Moist Lowland (Yes), Forest - Subtropical/Tropical Swamp (Yes)		1023.21	383.011	1406.22	1792	0.784722		-
703	COLUMBIFORMES	Columbidae	Pallid Dove	Leptotila pallida		LC	363		0	2315.58	75.5	Artificial/Terrestrial - Subtropical/Tropical Heavily Degraded Former Forest (No), Forest - Subtropical/Tropical Moist Lowland (Yes)		75812.6	12941.9	88754.5	117299	0.756652		-
705	COLUMBIFORMES	Columbidae	Tuxtla Quail-dove	Zentrygon carrikeri		EN	53		136.08	1500	91	Forest - Subtropical/Tropical Moist Lowland (Yes), Forest - Subtropical/Tropical Moist Montane (Yes)		150.05	77.9212	227.971	128	1.78102		-
706	COLUMBIFORMES	Columbidae	Buff-fronted Quail-dove	Zentrygon costaricensis		LC	250		831.19	3038.36	90	Forest - Subtropical/Tropical Moist Montane (Yes)		5171.39	7901.92	13073.3	16524	0.791171		-
707	COLUMBIFORMES	Columbidae	Purplish-backed Quail-dove	Zentrygon lawrencii		LC	83		240.04	1648.16	93	Forest - Subtropical/Tropical Moist Lowland (No), Forest - Subtropical/Tropical Moist Montane (Yes)		4970.79	7196.17	12167	7970	1.52659		-
711	COLUMBIFORMES	Columbidae	Chiriqui Quail-dove	Zentrygon chiriquensis		LC	286		581.25	3100	90	Forest - Subtropical/Tropical Moist Lowland (No), Forest - Subtropical/Tropical Moist Montane (Yes)		8754.28	7790.27	16544.6	16385	1.00974		-
712	COLUMBIFORMES	Columbidae	Russet-crowned Quail-dove	Zentrygon goldmani		NT	7		353.4	1600	95	Forest - Subtropical/Tropical Moist Lowland (No), Forest - Subtropical/Tropical Moist Montane (Yes)		2803.3	1308.7	4112	6014	0.683737		<10 Qualifying eBird Records
724	COLUMBIFORMES	Columbidae	Ecuadorian Ground-dove	Columbina buckleyi		LC	971		0	2084.91	17	Forest - Subtropical/Tropical Dry (Yes), Forest - Subtropical/Tropical Dry (Yes), Shrubland - Subtropical/Tropical Dry (No), Shrubland - Subtropical/Tropical Dry (No)		74074.6	12268.9	86343.5	82687	1.04422		-
728	COLUMBIFORMES	Columbidae	Blue-eyed Ground-dove	Columbina cyanopis		CR	0		-	-	-	Savanna - Dry (Yes), Grassland - Subtropical/Tropical Dry (Yes)		-	-	-	553	-		No eBird Records
733	COLUMBIFORMES	Columbidae	Moreno's Ground-dove	Metriopelia morenoi		LC	109		1237.28	4331.04	2	Savanna - Moist (No), Shrubland - Subtropical/Tropical High Altitude (Yes)		2002.83	1691.18	3694.01	114000	0.0324036		Open Habitat Spp
990	CAPRIMULGIFORMES	Nyctibiidae	Andean Potoo	Nyctibius maculosus		LC	60		1153.39	3967.83	74	Forest - Subtropical/Tropical Moist Montane (Yes)		7113.69	130575	137688	117204	1.17478		-
1012	CAPRIMULGIFORMES	Caprimulgidae	Bahian Nighthawk	Nyctiprogne vielliardi		LC	28		0	584.73	4	Savanna - Dry (Yes)		16372.2	15.5379	16387.7	23179	0.707007		-
1019	CAPRIMULGIFORMES	Caprimulgidae	Scrub Nightjar	Nyctidromus anthonyi		LC	90		0	2009.01	6	Shrubland - Subtropical/Tropical Dry (Yes), Grassland - Subtropical/Tropical Dry (No)		22269.6	24781.6	47051.1	57328	0.820735		-
1021	CAPRIMULGIFORMES	Caprimulgidae	White-winged Nightjar	Eleothreptus candicans		VU	9		150	1000	83	Savanna - Dry (Yes), Grassland - Subtropical/Tropical Dry (Yes)		8739.13	0	8739.13	6634	1.31732		<10 Qualifying eBird Records
1026	CAPRIMULGIFORMES	Caprimulgidae	Roraiman Nightjar	Setopagis whitelyi		LC	1		1300	2379	NA	Forest - Subtropical/Tropical Moist Montane (Yes), Shrubland - Subtropical/Tropical High Altitude (No)		19723.9	0	19723.9	45695	0.431643		<10 Qualifying eBird Records
1027	CAPRIMULGIFORMES	Caprimulgidae	Cayenne Nightjar	Setopagis maculosa		DD	0		-	-	-	NA		-	-	-	NA	-		No eBird Records
1035	CAPRIMULGIFORMES	Caprimulgidae	Choco Poorwill	Nyctiphrynus rosenbergi		NT	27		0	1911.72	95	Forest - Subtropical/Tropical Moist Lowland (Yes)		25764	36059.4	61823.4	57921	1.06738		-
1043	CAPRIMULGIFORMES	Caprimulgidae	Dusky Nightjar	Antrostomus saturatus		LC	228		798.02	3296.93	87.75	Artificial/Terrestrial - Subtropical/Tropical Heavily Degraded Former Forest (No), Forest - Subtropical/Tropical Moist Montane (Yes)		4615.68	3065.62	7681.31	5381	1.42749		-
1045	CAPRIMULGIFORMES	Caprimulgidae	Tawny-collared Nightjar	Antrostomus salvini		LC	39		0	1038.76	80.75	Forest - Subtropical/Tropical Dry (Yes), Shrubland - Subtropical/Tropical Dry (No)		5615.41	6521.86	12137.3	115568	0.105023		-
1046	CAPRIMULGIFORMES	Caprimulgidae	Yucatan Nightjar	Antrostomus badius		LC	202		0	262	85	Forest - Subtropical/Tropical Dry (Yes)		35363.8	43936.9	79300.7	110733	0.716143		-
1105	CAPRIMULGIFORMES	Apodidae	Spot-fronted Swift	Cypseloides cherriei		DD	260		1.56	2200.04	57.5	Forest - Subtropical/Tropical Moist Montane (Yes), Rocky areas (eg. inland cliffs, mountain peaks) (Yes)		20297.3	117709	138006	111075	1.24246		-
1107	CAPRIMULGIFORMES	Apodidae	White-fronted Swift	Cypseloides storeri		DD	9		879.4	2500	89	Forest - Subtropical/Tropical Moist Lowland (No), Forest - Subtropical/Tropical Moist Montane (Yes), Rocky areas (eg. inland cliffs, mountain peaks) (Yes)		2274.86	442.195	2717.05	84471	0.0321655		<10 Qualifying eBird Records
1109	CAPRIMULGIFORMES	Apodidae	White-chested Swift	Cypseloides lemosi		LC	80		192	2890.1	73	Artificial/Terrestrial - Subtropical/Tropical Heavily Degraded Former Forest (Yes), Grassland - Subtropical/Tropical High Altitude (Yes)		21848.9	130031	151880	3578	42.4482		-
1129	CAPRIMULGIFORMES	Apodidae	Costa Rican Swift	Chaetura fumosa		LC	771		0	1571	79	Forest - Subtropical/Tropical Moist Lowland (Yes), Forest - Subtropical/Tropical Moist Montane (No)		5955.12	4105.75	10060.9	13072	0.769651		-
1176	CAPRIMULGIFORMES	Apodidae	Pygmy Swift	Tachornis furcata		LC	14		0	1974.69	34.5	Artificial/Terrestrial - Subtropical/Tropical Heavily Degraded Former Forest (No), Forest - Subtropical/Tropical Moist Lowland (Yes)		16655	1953.86	18608.9	32701	0.569061		-
1209	CAPRIMULGIFORMES	Trochilidae	Hook-billed Hermit	Glaucis dohrnii		EN	36		0	883.46	96	Forest - Subtropical/Tropical Moist Lowland (Yes)		4042.38	0	4042.38	978	4.13331		-
1225	CAPRIMULGIFORMES	Trochilidae	Porculla Hermit	Phaethornis porcullae		LC	77		293.56	2253.88	21.75	Artificial/Terrestrial - Subtropical/Tropical Heavily Degraded Former Forest (No), Forest - Subtropical/Tropical Dry (No), Forest - Subtropical/Tropical Moist Lowland (Yes), Forest - Subtropical/Tropical Moist Montane (Yes)		7223.95	2739.89	9963.85	22057	0.451732		-
1234	CAPRIMULGIFORMES	Trochilidae	White-whiskered Hermit	Phaethornis yaruqui		LC	747		0	2396.64	82	Artificial/Terrestrial - Plantations (No), Forest - Subtropical/Tropical Moist Lowland (Yes), Forest - Subtropical/Tropical Moist Montane (No), Shrubland - Subtropical/Tropical Moist (No)		98833.6	11596.9	110430	119931	0.920784		-
1237	CAPRIMULGIFORMES	Trochilidae	Koepcke's Hermit	Phaethornis koepckeae		NT	62		358.14	1660.79	95	Forest - Subtropical/Tropical Moist Lowland (Yes), Forest - Subtropical/Tropical Moist Montane (No)		31491.4	59264.6	90756	112547	0.806383		-
1241	CAPRIMULGIFORMES	Trochilidae	Mexican Hermit	Phaethornis mexicanus		LC	146		0	2500	66	Artificial/Terrestrial - Plantations (No), Forest - Subtropical/Tropical Moist Lowland (No), Forest - Subtropical/Tropical Moist Montane (No)		20289.4	18134.5	38423.9	91122	0.421676		-
1243	CAPRIMULGIFORMES	Trochilidae	Ecuadorian Hermit	Phaethornis baroni		LC	152		0	1806.94	52	Artificial/Terrestrial - Plantations (No), Forest - Subtropical/Tropical Moist Lowland (No), Forest - Subtropical/Tropical Moist Montane (No)		35193.1	14461.4	49654.5	74058	0.670482		-
1248	CAPRIMULGIFORMES	Trochilidae	Western Wedge-billed Hummingbird	Schistes albogularis		LC	297		690.6	2941.04	88	Forest - Subtropical/Tropical Moist Lowland (No), Forest - Subtropical/Tropical Moist Montane (Yes)		23382.3	22159.3	45541.6	93754	0.485756		-
1250	CAPRIMULGIFORMES	Trochilidae	Hyacinth Visorbearer	Augastes scutatus		LC	49		608.48	2000	26	Forest - Subtropical/Tropical Moist Lowland (No), Forest - Subtropical/Tropical Moist Montane (Yes), Shrubland - Subtropical/Tropical Dry (Yes), Shrubland - Subtropical/Tropical High Altitude (Yes), Rocky areas (eg. inland cliffs, mountain peaks) (No)		20371.9	12062.6	32434.5	28653	1.13198		-
1251	CAPRIMULGIFORMES	Trochilidae	Hooded Visorbearer	Augastes lumachella		NT	43		558.28	1600	12	Shrubland - Subtropical/Tropical Dry (Yes), Shrubland - Subtropical/Tropical High Altitude (Yes)		16023.1	0	16023.1	20687	0.774549		-
1256	CAPRIMULGIFORMES	Trochilidae	Tooth-billed Hummingbird	Androdon aequatorialis		LC	86		7.48	2347.8	94.5	Forest - Subtropical/Tropical Moist Lowland (Yes), Forest - Subtropical/Tropical Moist Montane (Yes)		52421.8	39098.8	91520.6	113195	0.808521		-
1261	CAPRIMULGIFORMES	Trochilidae	Tepui Goldenthroat	Polytmus milleri		LC	4		710.32	2516.12	95	Forest - Subtropical/Tropical Moist Montane (Yes), Shrubland - Subtropical/Tropical Moist (Yes)		54460.7	0	54460.7	74968	0.726452		<10 Qualifying eBird Records
1268	CAPRIMULGIFORMES	Trochilidae	Veraguas Mango	Anthracothorax veraguensis		LC	256		0	918.12	27.25	Artificial/Terrestrial - Pastureland (Yes), Shrubland - Subtropical/Tropical Dry (Yes)		11580.2	8224.17	19804.4	30443	0.65054		-
1275	CAPRIMULGIFORMES	Trochilidae	Orange-throated Sunangel	Heliangelus mavors		LC	80		1183.8	3408.25	32.75	Artificial/Terrestrial - Pastureland (No), Artificial/Terrestrial - Subtropical/Tropical Heavily Degraded Former Forest (No), Forest - Subtropical/Tropical Moist Montane (Yes), Shrubland - Subtropical/Tropical Dry (No), Shrubland - Subtropical/Tropical High Altitude (No), Grassland - Subtropical/Tropical High Altitude (No)		8529.1	11521.2	20050.3	38610	0.519304		-
1276	CAPRIMULGIFORMES	Trochilidae	Merida Sunangel	Heliangelus spencei		LC	24		1800	3695.18	75	Forest - Subtropical/Tropical Moist Montane (Yes), Shrubland - Subtropical/Tropical High Altitude (No), Grassland - Subtropical/Tropical High Altitude (No)		1545.28	421.939	1967.22	5775	0.340643		-
1277	CAPRIMULGIFORMES	Trochilidae	Longuemare's Sunangel	Heliangelus clarisse		LC	478		1692.11	3600	49	Artificial/Terrestrial - Subtropical/Tropical Heavily Degraded Former Forest (No), Forest - Subtropical/Tropical Moist Montane (Yes), Shrubland - Subtropical/Tropical High Altitude (No), Grassland - Subtropical/Tropical High Altitude (No)		23703	1688.24	25391.2	49303	0.515003		-
1279	CAPRIMULGIFORMES	Trochilidae	Gorgeted Sunangel	Heliangelus strophianus		LC	131		877.7	3100.7	90	Forest - Subtropical/Tropical Moist Montane (Yes), Shrubland - Subtropical/Tropical Moist (No), Shrubland - Subtropical/Tropical High Altitude (No)		3314.91	300.031	3614.94	9555	0.37833		-
1280	CAPRIMULGIFORMES	Trochilidae	Tourmaline Sunangel	Heliangelus exortis		LC	939		1277	4001.54	61	Artificial/Terrestrial - Pastureland (No), Artificial/Terrestrial - Subtropical/Tropical Heavily Degraded Former Forest (No), Forest - Subtropical/Tropical Moist Montane (Yes), Shrubland - Subtropical/Tropical High Altitude (No)		45660.1	28088.5	73748.6	64065	1.15115		-
1281	CAPRIMULGIFORMES	Trochilidae	Little Sunangel	Heliangelus micraster		LC	59		1572.92	3400	77	Artificial/Terrestrial - Pastureland (No), Forest - Subtropical/Tropical Moist Montane (Yes)		7256.36	944.633	8200.99	17856	0.459285		-
1282	CAPRIMULGIFORMES	Trochilidae	Purple-throated Sunangel	Heliangelus viola		LC	242		1454.64	3683.57	43.75	Artificial/Terrestrial - Subtropical/Tropical Heavily Degraded Former Forest (No), Forest - Subtropical/Tropical Moist Montane (Yes), Shrubland - Subtropical/Tropical High Altitude (Yes)		26162.8	4195.5	30358.3	35977	0.843825		-
1283	CAPRIMULGIFORMES	Trochilidae	Royal Sunangel	Heliangelus regalis		EN	48		550	2200	74	Forest - Subtropical/Tropical Moist Montane (Yes), Shrubland - Subtropical/Tropical High Altitude (Yes)		3518.88	623.311	4142.19	3783	1.09495		-
1289	CAPRIMULGIFORMES	Trochilidae	Coppery Thorntail	Discosura letitiae		DD	0		-	-	-	NA		-	-	-	NA	-		No Qualifying eBird Records
1294	CAPRIMULGIFORMES	Trochilidae	Short-crested Coquette	Lophornis brachylophus		CR	15		900	1800	87	Artificial/Terrestrial - Plantations (No), Forest - Subtropical/Tropical Moist Lowland (No), Forest - Subtropical/Tropical Moist Montane (Yes)		78.3533	0	78.3533	53	1.47837		-
1301	CAPRIMULGIFORMES	Trochilidae	White-crested Coquette	Lophornis adorabilis		LC	300		2.95	1895	77	Artificial/Terrestrial - Plantations (No), Artificial/Terrestrial - Subtropical/Tropical Heavily Degraded Former Forest (No), Forest - Subtropical/Tropical Moist Lowland (Yes)		4421.35	6715.74	11137.1	16798	0.663001		-
1302	CAPRIMULGIFORMES	Trochilidae	Ecuadorian Piedtail	Phlogophilus hemileucurus		VU	64		400	2688.55	91	Artificial/Terrestrial - Subtropical/Tropical Heavily Degraded Former Forest (No), Forest - Subtropical/Tropical Moist Lowland (Yes), Forest - Subtropical/Tropical Moist Montane (Yes)		9654.29	19123.2	28777.5	25434	1.13146		-
1303	CAPRIMULGIFORMES	Trochilidae	Peruvian Piedtail	Phlogophilus harterti		NT	65		750	4006.44	81	Artificial/Terrestrial - Subtropical/Tropical Heavily Degraded Former Forest (Yes), Forest - Subtropical/Tropical Moist Lowland (Yes)		13432.7	9055.83	22488.6	33304	0.675251		-
1306	CAPRIMULGIFORMES	Trochilidae	Violet-tailed Sylph	Aglaiocercus coelestis		LC	740		610.39	3069	89	Forest - Subtropical/Tropical Moist Montane (Yes), Shrubland - Subtropical/Tropical Moist (Yes)		26148.8	6853.02	33001.8	28060	1.17611		-
1307	CAPRIMULGIFORMES	Trochilidae	Venezuelan Sylph	Aglaiocercus berlepschi		EN	2		1283.26	1896.74	26.5	Forest - Subtropical/Tropical Moist Montane (Yes), Shrubland - Subtropical/Tropical High Altitude (Yes)		478.036	0	478.036	4154	0.115078		<10 Qualifying eBird Records
1309	CAPRIMULGIFORMES	Trochilidae	Grey-bellied Comet	Taphrolesbia griseiventris		EN	32		2745.09	4337.34	54.25	Artificial/Terrestrial - Arable Land (No), Shrubland - Subtropical/Tropical High Altitude (Yes)		86.196	165.396	251.592	4115	0.0611402		Open Habitat Spp
1311	CAPRIMULGIFORMES	Trochilidae	Ecuadorian Hillstar	Oreotrochilus chimborazo		LC	231		2745	5245.1	7	Artificial/Terrestrial - Pastureland (No), Grassland - Subtropical/Tropical High Altitude (Yes)		9521.15	4284.35	13805.5	36894	0.374194		Open Habitat Spp
1313	CAPRIMULGIFORMES	Trochilidae	Green-headed Hillstar	Oreotrochilus stolzmanni		LC	94		2446.94	5141.15	12	Forest - Subtropical/Tropical Moist Montane (No), Shrubland - Subtropical/Tropical High Altitude (No), Grassland - Subtropical/Tropical High Altitude (Yes)		10001.9	4434.01	14435.9	61380	0.23519		Open Habitat Spp
1315	CAPRIMULGIFORMES	Trochilidae	Black-breasted Hillstar	Oreotrochilus melanogaster		LC	106		3366.6	4945.45	12	Artificial/Terrestrial - Rural Gardens (No), Artificial/Terrestrial - Urban Areas (No), Grassland - Subtropical/Tropical High Altitude (Yes)		868.629	0	868.629	55337	0.0156971		Open Habitat Spp
1316	CAPRIMULGIFORMES	Trochilidae	Wedge-tailed Hillstar	Oreotrochilus adela		NT	26		2550	4000	9	Forest - Subtropical/Tropical Moist Montane (Yes), Shrubland - Subtropical/Tropical High Altitude (Yes)		1919.37	0	1919.37	50645	0.0378986		Open Habitat Spp
1317	CAPRIMULGIFORMES	Trochilidae	Mountain Avocetbill	Opisthoprora euryptera		LC	49		2255.44	4369.16	53	Forest - Subtropical/Tropical Moist Montane (Yes), Shrubland - Subtropical/Tropical High Altitude (Yes), Grassland - Subtropical/Tropical High Altitude (Yes)		3843.04	13344.7	17187.8	26992	0.636772		-
1320	CAPRIMULGIFORMES	Trochilidae	Black-backed Thornbill	Ramphomicron dorsale		EN	39		1084.86	4600	51	Forest - Subtropical/Tropical Moist Montane (Yes), Grassland - Subtropical/Tropical High Altitude (No)		1806.47	36.9051	1843.38	2604	0.707903		-
1322	CAPRIMULGIFORMES	Trochilidae	Rufous-capped Thornbill	Chalcostigma ruficeps		LC	125		1047.28	3999	64	Artificial/Terrestrial - Subtropical/Tropical Heavily Degraded Former Forest (No), Forest - Subtropical/Tropical Moist Montane (Yes), Shrubland - Subtropical/Tropical High Altitude (No)		43790.6	9909.99	53700.6	123504	0.434809		-
1323	CAPRIMULGIFORMES	Trochilidae	Olivaceous Thornbill	Chalcostigma olivaceum		LC	80		2847.27	5322.02	24	Forest - Subtropical/Tropical Moist Montane (No), Shrubland - Subtropical/Tropical High Altitude (No), Grassland - Subtropical/Tropical High Altitude (Yes)		6056.37	353.837	6410.21	65217	0.0982905		Open Habitat Spp
1324	CAPRIMULGIFORMES	Trochilidae	Blue-mantled Thornbill	Chalcostigma stanleyi		LC	238		2474.82	5151.86	4	Forest - Subtropical/Tropical Moist Montane (No), Shrubland - Subtropical/Tropical High Altitude (No), Grassland - Subtropical/Tropical High Altitude (Yes)		32456.1	18388.7	50844.9	120429	0.422198		Open Habitat Spp
1325	CAPRIMULGIFORMES	Trochilidae	Bronze-tailed Thornbill	Chalcostigma heteropogon		LC	204		2055.75	3933	37	Forest - Subtropical/Tropical Moist Montane (No), Shrubland - Subtropical/Tropical High Altitude (No), Grassland - Subtropical/Tropical High Altitude (Yes)		8834.49	4001.42	12835.9	29041	0.441993		Open Habitat Spp
1326	CAPRIMULGIFORMES	Trochilidae	Rainbow-bearded Thornbill	Chalcostigma herrani		LC	212		1835.88	4481.06	29.25	Forest - Subtropical/Tropical Moist Montane (No), Shrubland - Subtropical/Tropical High Altitude (Yes), Grassland - Subtropical/Tropical High Altitude (No), Rocky areas (eg. inland cliffs, mountain peaks) (Yes)		21363.7	28397.8	49761.6	75957	0.655128		-
1327	CAPRIMULGIFORMES	Trochilidae	Blue-bearded Helmetcrest	Oxypogon cyanolaemus		CR	2		3000	5200	NA	Grassland - Subtropical/Tropical High Altitude (Yes)		1390.54	0	1390.54	2832	0.49101		<10 Qualifying eBird Records
1328	CAPRIMULGIFORMES	Trochilidae	White-bearded Helmetcrest	Oxypogon lindenii		LC	18		1439.08	5200	68.5	Grassland - Subtropical/Tropical High Altitude (Yes)		1581.97	1583.65	3165.62	8642	0.366306		Open Habitat Spp
1329	CAPRIMULGIFORMES	Trochilidae	Green-bearded Helmetcrest	Oxypogon guerinii		LC	123		2995.06	5200	12.5	Grassland - Subtropical/Tropical High Altitude (Yes)		3985.44	840.94	4826.38	19693	0.245081		Open Habitat Spp
1330	CAPRIMULGIFORMES	Trochilidae	Buffy Helmetcrest	Oxypogon stuebelii		VU	96		2744.35	5200	2	Grassland - Subtropical/Tropical High Altitude (Yes)		463.375	1139.15	1602.53	4080	0.392777		Open Habitat Spp
1331	CAPRIMULGIFORMES	Trochilidae	Western Mountaineer	Oreonympha albolimbata		LC	18		2500	4037	54	Artificial/Terrestrial - Subtropical/Tropical Heavily Degraded Former Forest (Yes), Forest - Subtropical/Tropical Dry (Yes), Shrubland - Subtropical/Tropical High Altitude (Yes)		884.73	0	884.73	25708	0.0344146		-
1332	CAPRIMULGIFORMES	Trochilidae	Eastern Mountaineer	Oreonympha nobilis		LC	193		2178.08	4325	17	Artificial/Terrestrial - Subtropical/Tropical Heavily Degraded Former Forest (No), Forest - Subtropical/Tropical Dry (No), Shrubland - Subtropical/Tropical High Altitude (Yes)		2287.3	1265.98	3553.28	36218	0.0981081		Open Habitat Spp
1333	CAPRIMULGIFORMES	Trochilidae	Perija Metaltail	Metallura iracunda		EN	26		944	3251	28.75	Forest - Subtropical/Tropical Moist Montane (No), Shrubland - Subtropical/Tropical High Altitude (Yes), Grassland - Subtropical/Tropical High Altitude (No)		2073.15	356.835	2429.99	1651	1.47183		-
1335	CAPRIMULGIFORMES	Trochilidae	Viridian Metaltail	Metallura williami		LC	390		1810.33	4848.3	14.75	Forest - Subtropical/Tropical Moist Montane (No), Grassland - Subtropical/Tropical High Altitude (Yes)		30261.4	16916.2	47177.6	51631	0.913745		Open Habitat Spp
1336	CAPRIMULGIFORMES	Trochilidae	Violet-throated Metaltail	Metallura baroni		EN	69		3150	4022.16	2	Forest - Subtropical/Tropical Moist Montane (Yes), Grassland - Subtropical/Tropical High Altitude (No)		810.175	0	810.175	2725	0.297312		-
1337	CAPRIMULGIFORMES	Trochilidae	Neblina Metaltail	Metallura odomae		LC	27		2234.78	3532	41	Forest - Subtropical/Tropical Moist Montane (Yes), Shrubland - Subtropical/Tropical High Altitude (Yes), Grassland - Subtropical/Tropical High Altitude (Yes)		4088.17	817.582	4905.75	8418	0.582769		-
1338	CAPRIMULGIFORMES	Trochilidae	Coppery Metaltail	Metallura theresiae		LC	65		1339.92	4210.8	17.25	Forest - Subtropical/Tropical Moist Montane (Yes), Shrubland - Subtropical/Tropical High Altitude (No)		17491.5	2897.7	20389.2	34924	0.583817		-
1339	CAPRIMULGIFORMES	Trochilidae	Fire-throated Metaltail	Metallura eupogon		LC	25		2900	5104.32	6.5	Forest - Subtropical/Tropical Moist Montane (Yes), Shrubland - Subtropical/Tropical High Altitude (No), Grassland - Subtropical/Tropical High Altitude (Yes)		3748.03	2237.18	5985.21	35466	0.168759		-
1340	CAPRIMULGIFORMES	Trochilidae	Scaled Metaltail	Metallura aeneocauda		LC	82		2192	4294.79	9.75	Forest - Subtropical/Tropical Moist Montane (Yes), Shrubland - Subtropical/Tropical High Altitude (No), Rocky areas (eg. inland cliffs, mountain peaks) (No)		16819.1	4630.65	21449.8	49697	0.431611		-
1342	CAPRIMULGIFORMES	Trochilidae	Greenish Puffleg	Haplophaedia aureliae		LC	512		800.94	3540.64	75	Forest - Subtropical/Tropical Moist Montane (Yes)		55533	59882.9	115416	77848	1.48258		-
1343	CAPRIMULGIFORMES	Trochilidae	Buff-thighed Puffleg	Haplophaedia assimilis		LC	36		1064.3	4733.7	86.5	Forest - Subtropical/Tropical Moist Montane (Yes)		12187.8	10837.9	23025.7	59077	0.389758		-
1344	CAPRIMULGIFORMES	Trochilidae	Hoary Puffleg	Haplophaedia lugens		NT	35		499.84	2608.34	90	Artificial/Terrestrial - Subtropical/Tropical Heavily Degraded Former Forest (No), Forest - Subtropical/Tropical Moist Montane (Yes), Shrubland - Subtropical/Tropical Moist (No)		3518.73	1896.72	5415.45	4915	1.10182		-
1345	CAPRIMULGIFORMES	Trochilidae	Black-breasted Puffleg	Eriocnemis nigrivestis		EN	6		1700	4500	23	Forest - Subtropical/Tropical Moist Montane (Yes)		39.3206	83.7685	123.089	52	2.3671		<10 Qualifying eBird Records
1346	CAPRIMULGIFORMES	Trochilidae	Gorgeted Puffleg	Eriocnemis isabellae		CR	0		-	-	-	Forest - Subtropical/Tropical Moist Montane (Yes)		-	-	-	44	-		No eBird Records
1347	CAPRIMULGIFORMES	Trochilidae	Glowing Puffleg	Eriocnemis vestita		LC	714		1469.9	3988.4	27.75	Artificial/Terrestrial - Pastureland (No), Artificial/Terrestrial - Subtropical/Tropical Heavily Degraded Former Forest (No), Forest - Subtropical/Tropical Moist Montane (Yes), Shrubland - Subtropical/Tropical High Altitude (No), Grassland - Subtropical/Tropical High Altitude (No)		56008.4	51550.7	107559	97840	1.09934		-
1348	CAPRIMULGIFORMES	Trochilidae	Black-thighed Puffleg	Eriocnemis derbyi		NT	160		1903.39	4539.83	30	Artificial/Terrestrial - Pastureland (No), Artificial/Terrestrial - Subtropical/Tropical Heavily Degraded Former Forest (Yes), Forest - Subtropical/Tropical Moist Montane (Yes), Shrubland - Subtropical/Tropical High Altitude (Yes)		11583.3	4756.88	16340.2	24535	0.665995		-
1349	CAPRIMULGIFORMES	Trochilidae	Turquoise-throated Puffleg	Eriocnemis godini		CR (PE)	0		-	-	-	NA		-	-	-	NA	-		Extinct
1350	CAPRIMULGIFORMES	Trochilidae	Coppery-bellied Puffleg	Eriocnemis cupreoventris		NT	174		1950	3734	14.5	Forest - Subtropical/Tropical Moist Montane (Yes), Shrubland - Subtropical/Tropical High Altitude (Yes), Grassland - Subtropical/Tropical High Altitude (Yes)		13695.3	11560.4	25255.8	49722	0.50794		-
1351	CAPRIMULGIFORMES	Trochilidae	Sapphire-vented Puffleg	Eriocnemis luciani		LC	171		1968.8	4800	24	Forest - Subtropical/Tropical Moist Montane (Yes), Shrubland - Subtropical/Tropical High Altitude (Yes), Grassland - Subtropical/Tropical High Altitude (Yes)		11448.4	4359.1	15807.5	37958	0.416447		-
1352	CAPRIMULGIFORMES	Trochilidae	Coppery-naped Puffleg	Eriocnemis sapphiropygia		LC	100		987.11	4800	17	Forest - Subtropical/Tropical Moist Montane (Yes), Shrubland - Subtropical/Tropical High Altitude (Yes), Grassland - Subtropical/Tropical High Altitude (Yes)		21576.5	7230.05	28806.6	44638	0.645338		-
1353	CAPRIMULGIFORMES	Trochilidae	Golden-breasted Puffleg	Eriocnemis mosquera		LC	209		1200	4475.88	53	Forest - Subtropical/Tropical Moist Montane (Yes), Shrubland - Subtropical/Tropical High Altitude (No)		18865.8	19287.1	38152.9	34836	1.09522		-
1354	CAPRIMULGIFORMES	Trochilidae	Blue-capped Puffleg	Eriocnemis glaucopoides		LC	70		607	3144.29	77.5	Forest - Subtropical/Tropical Moist Montane (No), Shrubland - Subtropical/Tropical High Altitude (Yes)		27101.2	2413.92	29515.1	57136	0.516576		-
1355	CAPRIMULGIFORMES	Trochilidae	Colorful Puffleg	Eriocnemis mirabilis		EN	0		-	-	-	Forest - Subtropical/Tropical Moist Montane (Yes)		-	-	-	34	-		No Qualifying eBird Records
1356	CAPRIMULGIFORMES	Trochilidae	Emerald-bellied Puffleg	Eriocnemis aline		LC	90		905.07	3345.67	87	Forest - Subtropical/Tropical Moist Montane (Yes)		17707.1	50902.2	68609.3	68343	1.0039		-
1357	CAPRIMULGIFORMES	Trochilidae	Marvelous Spatuletail	Loddigesia mirabilis		EN	76		1141	2900	48	Artificial/Terrestrial - Subtropical/Tropical Heavily Degraded Former Forest (Yes), Forest - Subtropical/Tropical Moist Montane (Yes), Shrubland - Subtropical/Tropical High Altitude (Yes)		1745.83	0	1745.83	1773	0.984674		-
1359	CAPRIMULGIFORMES	Trochilidae	White-tufted Sunbeam	Aglaeactis castelnaudii		NT	140		2862.35	4573.57	37	Forest - Subtropical/Tropical Moist Montane (Yes)		3041.66	835.616	3877.27	23295	0.166442		-
1360	CAPRIMULGIFORMES	Trochilidae	Purple-backed Sunbeam	Aglaeactis aliciae		VU	10		2900	3611.83	17	Shrubland - Subtropical/Tropical High Altitude (Yes)		27.1024	0	27.1024	185	0.146499		Open Habitat Spp
1361	CAPRIMULGIFORMES	Trochilidae	Black-hooded Sunbeam	Aglaeactis pamela		LC	36		2640.8	4436.6	2.75	Forest - Subtropical/Tropical Moist Montane (No), Shrubland - Subtropical/Tropical High Altitude (Yes)		2871.75	5.73737	2877.48	16551	0.173856		Open Habitat Spp
1363	CAPRIMULGIFORMES	Trochilidae	Black Inca	Coeligena prunellei		VU	124		906.21	3058.6	61	Forest - Subtropical/Tropical Moist Lowland (No), Forest - Subtropical/Tropical Moist Montane (Yes)		6392.82	2896.01	9288.82	6387	1.45433		-
1364	CAPRIMULGIFORMES	Trochilidae	Brown Inca	Coeligena wilsoni		LC	427		218.4	3017.52	89	Forest - Subtropical/Tropical Moist Lowland (No), Forest - Subtropical/Tropical Moist Montane (Yes)		26059.3	4391.59	30450.9	34159	0.891446		-
1365	CAPRIMULGIFORMES	Trochilidae	Green Inca	Coeligena conradii		LC	0		-	-	-	Forest - Subtropical/Tropical Moist Montane (Yes), Grassland - Subtropical/Tropical High Altitude (No)		-	-	-	23458	-		Unclear Taxonomic Assignment
1367	CAPRIMULGIFORMES	Trochilidae	Vilcabamba Inca	Coeligena eisenmanni		LC	0		-	-	-	Forest - Subtropical/Tropical Moist Montane (Yes), Grassland - Subtropical/Tropical High Altitude (No)		-	-	-	10746	-		Unclear Taxonomic Assignment
1368	CAPRIMULGIFORMES	Trochilidae	Gould's Inca	Coeligena inca		LC	0		-	-	-	Forest - Subtropical/Tropical Moist Montane (Yes), Grassland - Subtropical/Tropical High Altitude (No)		-	-	-	72795	-		Unclear Taxonomic Assignment
1369	CAPRIMULGIFORMES	Trochilidae	Huanuco Starfrontlet	Coeligena dichroura		LC	88		848.34	5098.08	53.25	Artificial/Terrestrial - Subtropical/Tropical Heavily Degraded Former Forest (No), Forest - Subtropical/Tropical Moist Montane (Yes)		29694.8	14122	43816.7	65674	0.667186		-
1370	CAPRIMULGIFORMES	Trochilidae	Apurimac Starfrontlet	Coeligena albicaudata		LC	102		1300	4119.06	45	Artificial/Terrestrial - Subtropical/Tropical Heavily Degraded Former Forest (No), Forest - Subtropical/Tropical Moist Montane (Yes)		13790.3	710.912	14501.2	47031	0.308332		-
1371	CAPRIMULGIFORMES	Trochilidae	Cuzco Starfrontlet	Coeligena osculans		LC	98		1300	4002.66	62	Artificial/Terrestrial - Subtropical/Tropical Heavily Degraded Former Forest (No), Forest - Subtropical/Tropical Moist Montane (Yes)		7615.77	1607.12	9222.89	36292	0.25413		-
1372	CAPRIMULGIFORMES	Trochilidae	Bolivian Starfrontlet	Coeligena violifer		LC	38		1067.17	4357.51	80.5	Artificial/Terrestrial - Subtropical/Tropical Heavily Degraded Former Forest (No), Forest - Subtropical/Tropical Moist Montane (Yes)		16578.6	6308.13	22886.7	43535	0.525708		-
1373	CAPRIMULGIFORMES	Trochilidae	Rainbow Starfrontlet	Coeligena iris		LC	278		1435.46	4079.33	48	Artificial/Terrestrial - Plantations (No), Artificial/Terrestrial - Rural Gardens (No), Artificial/Terrestrial - Subtropical/Tropical Heavily Degraded Former Forest (No), Forest - Subtropical/Tropical Moist Montane (Yes), Shrubland - Subtropical/Tropical High Altitude (No)		32854.7	6495.41	39350.1	80714	0.487525		-
1374	CAPRIMULGIFORMES	Trochilidae	White-tailed Starfrontlet	Coeligena phalerata		NT	98		1178.43	3700	80	Forest - Subtropical/Tropical Moist Montane (Yes)		2208.69	0	2208.69	4729	0.467053		-
1375	CAPRIMULGIFORMES	Trochilidae	Glittering Starfrontlet	Coeligena orina		EN	20		1277	3500	58	Forest - Subtropical/Tropical Moist Montane (Yes), Shrubland - Subtropical/Tropical High Altitude (Yes)		1437.7	2355.36	3793.06	1999	1.89748		-
1376	CAPRIMULGIFORMES	Trochilidae	Buff-winged Starfrontlet	Coeligena lutetiae		LC	420		1783.22	4489.43	53	Forest - Subtropical/Tropical Moist Montane (Yes)		32436.1	15677.6	48113.7	63339	0.759622		-
1377	CAPRIMULGIFORMES	Trochilidae	Perija Starfrontlet	Coeligena consita		EN	10		1400	3200	56.5	Forest - Subtropical/Tropical Moist Montane (Yes)		1540.75	687.845	2228.59	2361	0.94392		-
1378	CAPRIMULGIFORMES	Trochilidae	Golden-bellied Starfrontlet	Coeligena bonapartei		LC	140		1400	3367.93	58	Forest - Subtropical/Tropical Moist Montane (Yes), Shrubland - Subtropical/Tropical High Altitude (Yes)		3922.27	2393.22	6315.49	16101	0.392242		-
1379	CAPRIMULGIFORMES	Trochilidae	Golden Starfrontlet	Coeligena eos		LC	28		1400	3200	32	Forest - Subtropical/Tropical Moist Montane (Yes), Shrubland - Subtropical/Tropical High Altitude (Yes)		4570.51	2574.89	7145.4	14077	0.507594		-
1380	CAPRIMULGIFORMES	Trochilidae	Blue-throated Starfrontlet	Coeligena helianthea		LC	177		1594.92	3610	11	Artificial/Terrestrial - Rural Gardens (No), Forest - Subtropical/Tropical Moist Montane (Yes), Shrubland - Subtropical/Tropical High Altitude (No), Grassland - Subtropical/Tropical High Altitude (No)		10681.7	10232	20913.7	42113	0.496609		-
1386	CAPRIMULGIFORMES	Trochilidae	Velvet-purple Coronet	Boissonneaua jardini		LC	412		350	3069	89	Forest - Subtropical/Tropical Moist Lowland (Yes), Forest - Subtropical/Tropical Moist Montane (Yes), Shrubland - Subtropical/Tropical Moist (No)		19560.8	8529.16	28090	30986	0.906537		-
1388	CAPRIMULGIFORMES	Trochilidae	Rufous-gaped Hillstar	Urochroa bougueri		LC	226		311	3069	90	Artificial/Terrestrial - Subtropical/Tropical Heavily Degraded Former Forest (No), Forest - Subtropical/Tropical Moist Lowland (No), Forest - Subtropical/Tropical Moist Montane (Yes), Shrubland - Subtropical/Tropical Moist (No)		19616.9	10302.3	29919.2	40202	0.744222		-
1389	CAPRIMULGIFORMES	Trochilidae	White-tailed Hillstar	Urochroa leucura		LC	222		1038.4	3588.77	78	Artificial/Terrestrial - Subtropical/Tropical Heavily Degraded Former Forest (No), Forest - Subtropical/Tropical Moist Lowland (No), Forest - Subtropical/Tropical Moist Montane (Yes), Shrubland - Subtropical/Tropical Moist (No)		15860.2	7981.52	23841.7	32713	0.728815		-
1390	CAPRIMULGIFORMES	Trochilidae	Purple-bibbed Whitetip	Urosticte benjamini		LC	340		436.49	2843.7	90	Forest - Subtropical/Tropical Moist Montane (Yes)		7644.88	6184.27	13829.2	17379	0.795739		-
1391	CAPRIMULGIFORMES	Trochilidae	Rufous-vented Whitetip	Urosticte ruficrissa		LC	70		710.64	2862.92	74	Forest - Subtropical/Tropical Moist Montane (Yes)		14830	50254.3	65084.3	31248	2.08283		-
1393	CAPRIMULGIFORMES	Trochilidae	Pink-throated Brilliant	Heliodoxa gularis		VU	4		250	1050	93.75	Forest - Subtropical/Tropical Moist Lowland (Yes)		2681.95	17268	19950	26597	0.750084		<10 Qualifying eBird Records
1396	CAPRIMULGIFORMES	Trochilidae	Black-breasted Brilliant	Heliodoxa whitelyana		LC	1		400	1300	98	Forest - Subtropical/Tropical Moist Lowland (Yes), Forest - Subtropical/Tropical Moist Montane (No), Shrubland - Subtropical/Tropical Moist (No)		19261.1	6749.81	26010.9	27170	0.95734		<10 Qualifying eBird Records
1399	CAPRIMULGIFORMES	Trochilidae	Green-crowned Brilliant	Heliodoxa jacula		LC	1772		300	2905.25	77	Artificial/Terrestrial - Subtropical/Tropical Heavily Degraded Former Forest (No), Forest - Subtropical/Tropical Moist Lowland (Yes), Forest - Subtropical/Tropical Moist Montane (Yes)		64187.6	86829.6	151017	63656	2.3724		-
1400	CAPRIMULGIFORMES	Trochilidae	Empress Brilliant	Heliodoxa imperatrix		LC	404		304	2691.29	90	Artificial/Terrestrial - Subtropical/Tropical Heavily Degraded Former Forest (No), Forest - Subtropical/Tropical Moist Lowland (Yes), Forest - Subtropical/Tropical Moist Montane (Yes)		14013.2	7004.8	21018	22063	0.952634		-
1407	CAPRIMULGIFORMES	Trochilidae	Garden Emerald	Chlorostilbon assimilis		LC	1530		0	1777	44	Artificial/Terrestrial - Subtropical/Tropical Heavily Degraded Former Forest (No), Forest - Subtropical/Tropical Moist Lowland (Yes)		36112.8	18024	54136.9	49348	1.09704		-
1410	CAPRIMULGIFORMES	Trochilidae	Chiribiquete Emerald	Chlorostilbon olivaresi		LC	2		100.9	1600	77	Forest - Subtropical/Tropical Moist Montane (No), Shrubland - Subtropical/Tropical High Altitude (Yes)		9705.19	0	9705.19	6529	1.48647		<10 Qualifying eBird Records
1417	CAPRIMULGIFORMES	Trochilidae	Coppery Emerald	Chlorostilbon russatus		LC	153		35.4	2600	90.75	Artificial/Terrestrial - Arable Land (No), Artificial/Terrestrial - Plantations (No), Artificial/Terrestrial - Urban Areas (No), Artificial/Terrestrial - Subtropical/Tropical Heavily Degraded Former Forest (No), Forest - Subtropical/Tropical Moist Lowland (No), Forest - Subtropical/Tropical Moist Montane (No), Shrubland - Subtropical/Tropical Moist (No)		8787.89	1815.94	10603.8	27766	0.3819		-
1418	CAPRIMULGIFORMES	Trochilidae	Narrow-tailed Emerald	Chlorostilbon stenurus		LC	16		1000	3212.7	37	Artificial/Terrestrial - Subtropical/Tropical Heavily Degraded Former Forest (No), Forest - Subtropical/Tropical Moist Montane (Yes), Shrubland - Subtropical/Tropical Moist (No), Shrubland - Subtropical/Tropical High Altitude (No)		3552.28	18704.9	22257.1	81621	0.272689		-
1421	CAPRIMULGIFORMES	Trochilidae	Dusky Hummingbird	Cynanthus sordidus		LC	695		243	2330.38	3	Artificial/Terrestrial - Rural Gardens (No), Forest - Subtropical/Tropical Dry (No), Shrubland - Subtropical/Tropical Dry (No), Shrubland - Subtropical/Tropical High Altitude (Yes)		64121.2	11741.6	75862.7	96198	0.78861		Open Habitat Spp
1423	CAPRIMULGIFORMES	Trochilidae	Turquoise-crowned Hummingbird	Cynanthus doubledayi		LC	0		-	-	-	Forest - Subtropical/Tropical Dry (No), Shrubland - Subtropical/Tropical Dry (Yes)		-	-	-	40794	-		Unclear Taxonomic Assignment
1432	CAPRIMULGIFORMES	Trochilidae	Santa Marta Blossomcrown	Anthocephala floriceps		VU	100		600	2180.54	85	Artificial/Terrestrial - Arable Land (No), Artificial/Terrestrial - Plantations (No), Artificial/Terrestrial - Subtropical/Tropical Heavily Degraded Former Forest (No), Forest - Subtropical/Tropical Moist Montane (Yes)		2075.29	92.2575	2167.55	3066	0.706964		-
1433	CAPRIMULGIFORMES	Trochilidae	Tolima Blossomcrown	Anthocephala berlepschi		VU	64		1200	3180.88	74.25	Artificial/Terrestrial - Arable Land (No), Artificial/Terrestrial - Plantations (No), Artificial/Terrestrial - Subtropical/Tropical Heavily Degraded Former Forest (No), Forest - Subtropical/Tropical Moist Montane (Yes)		2560.19	6476.78	9036.97	8294	1.08958		-
1437	CAPRIMULGIFORMES	Trochilidae	Rufous Sabrewing	Campylopterus rufus		LC	741		792	2592	71	Artificial/Terrestrial - Plantations (No), Artificial/Terrestrial - Subtropical/Tropical Heavily Degraded Former Forest (No), Forest - Subtropical/Tropical Moist Montane (Yes)		8048.45	2494.96	10543.4	31220	0.337714		-
1438	CAPRIMULGIFORMES	Trochilidae	Rufous-breasted Sabrewing	Campylopterus hyperythrus		LC	8		957.13	2600	89.75	Forest - Subtropical/Tropical Moist Montane (Yes), Shrubland - Subtropical/Tropical High Altitude (Yes)		14598.2	0	14598.2	40875	0.357142		<10 Qualifying eBird Records
1440	CAPRIMULGIFORMES	Trochilidae	White-tailed Sabrewing	Campylopterus ensipennis		NT	107		1.42	1830	86.75	Artificial/Terrestrial - Plantations (Yes), Forest - Subtropical/Tropical Moist Lowland (No), Forest - Subtropical/Tropical Moist Montane (Yes)		2691.99	0	2691.99	2405	1.11933		-
1441	CAPRIMULGIFORMES	Trochilidae	Lazuline Sabrewing	Campylopterus falcatus		LC	241		244.6	3146.6	76	Artificial/Terrestrial - Plantations (No), Artificial/Terrestrial - Rural Gardens (No), Artificial/Terrestrial - Subtropical/Tropical Heavily Degraded Former Forest (No), Forest - Subtropical/Tropical Moist Lowland (No), Forest - Subtropical/Tropical Moist Montane (Yes), Grassland - Subtropical/Tropical High Altitude (No)		50817.9	91536.4	142354	88174	1.61447		-
1442	CAPRIMULGIFORMES	Trochilidae	Santa Marta Sabrewing	Campylopterus phainopeplus		CR	0		-	-	-	Artificial/Terrestrial - Plantations (Yes), Forest - Subtropical/Tropical Moist Montane (Yes), Grassland - Subtropical/Tropical High Altitude (No)		-	-	-	1600	-		No Qualifying eBird Records
1443	CAPRIMULGIFORMES	Trochilidae	Napo Sabrewing	Campylopterus villaviscensio		NT	69		596	3221.6	82.5	Forest - Subtropical/Tropical Moist Lowland (No), Forest - Subtropical/Tropical Moist Montane (Yes)		25794.9	25550.4	51345.2	36505	1.40653		-
1444	CAPRIMULGIFORMES	Trochilidae	Buff-breasted Sabrewing	Campylopterus duidae		LC	0		-	-	-			-	-	-		-		No Qualifying eBird Records
1447	CAPRIMULGIFORMES	Trochilidae	Oaxaca Hummingbird	Eupherusa cyanophrys		EN	103		600.1	2550.92	91	Forest - Subtropical/Tropical Moist Lowland (No), Forest - Subtropical/Tropical Moist Montane (Yes)		1640.48	0	1640.48	4064	0.403661		-
1448	CAPRIMULGIFORMES	Trochilidae	White-tailed Hummingbird	Eupherusa poliocerca		VU	57		738.72	2455.08	89	Artificial/Terrestrial - Plantations (No), Forest - Subtropical/Tropical Moist Lowland (No), Forest - Subtropical/Tropical Moist Montane (Yes)		978.457	0	978.457	3963	0.246898		-
1449	CAPRIMULGIFORMES	Trochilidae	Black-bellied Hummingbird	Eupherusa nigriventris		LC	325		400.2	2514.48	77	Artificial/Terrestrial - Pastureland (No), Artificial/Terrestrial - Plantations (No), Artificial/Terrestrial - Subtropical/Tropical Heavily Degraded Former Forest (No), Forest - Subtropical/Tropical Moist Lowland (No), Forest - Subtropical/Tropical Moist Montane (Yes)		5744.08	7799.23	13543.3	14338	0.944575		-
1450	CAPRIMULGIFORMES	Trochilidae	White-tailed Emerald	Elvira chionura		LC	351		503.91	2704.35	77	Artificial/Terrestrial - Plantations (No), Artificial/Terrestrial - Rural Gardens (No), Forest - Subtropical/Tropical Moist Lowland (No), Forest - Subtropical/Tropical Moist Montane (Yes)		5508.51	1618.7	7127.21	9598	0.742573		-
1451	CAPRIMULGIFORMES	Trochilidae	Coppery-headed Emerald	Elvira cupreiceps		LC	792		403.73	1931	77	Artificial/Terrestrial - Pastureland (No), Artificial/Terrestrial - Plantations (No), Forest - Subtropical/Tropical Moist Lowland (No), Forest - Subtropical/Tropical Moist Montane (Yes)		2400.89	1702.07	4102.96	5223	0.785556		-
1452	CAPRIMULGIFORMES	Trochilidae	Snowcap	Microchera albocoronata		LC	423		46	1650	92	Artificial/Terrestrial - Subtropical/Tropical Heavily Degraded Former Forest (Yes), Forest - Subtropical/Tropical Moist Lowland (Yes), Forest - Subtropical/Tropical Moist Montane (Yes)		32274.5	17059	49333.5	76811	0.642271		-
1455	CAPRIMULGIFORMES	Trochilidae	Mexican Woodnymph	Thalurania ridgwayi		VU	76		6.5	1972.75	71.5	Artificial/Terrestrial - Plantations (No), Forest - Subtropical/Tropical Moist Lowland (Yes)		4123.63	4718.34	8841.97	14529	0.608574		-
1458	CAPRIMULGIFORMES	Trochilidae	Long-tailed Woodnymph	Thalurania watertonii		EN	19		0	700	59	Artificial/Terrestrial - Plantations (No), Artificial/Terrestrial - Urban Areas (No), Artificial/Terrestrial - Subtropical/Tropical Heavily Degraded Former Forest (No), Forest - Subtropical/Tropical Moist Lowland (Yes), Savanna - Dry (Yes)		5727.54	1371.6	7099.14	34674	0.20474		-
1460	CAPRIMULGIFORMES	Trochilidae	Many-spotted Hummingbird	Taphrospilus hypostictus		LC	201		258	3065	90	Forest - Subtropical/Tropical Moist Lowland (Yes), Forest - Subtropical/Tropical Moist Montane (Yes)		117424	107772	225196	110105	2.04528		-
1462	CAPRIMULGIFORMES	Trochilidae	Buffy Hummingbird	Leucippus fallax		LC	456		0	891	2	Forest - Subtropical/Tropical Dry (No), Forest - Subtropical/Tropical Mangrove Vegetation Above High Tide Level (No), Shrubland - Subtropical/Tropical Dry (Yes)		22781.2	16910	39691.1	93949	0.422475		-
1463	CAPRIMULGIFORMES	Trochilidae	Tumbes Hummingbird	Leucippus baeri		LC	107		0	2262.16	10.5	Forest - Subtropical/Tropical Dry (Yes), Shrubland - Subtropical/Tropical Dry (Yes)		7489.85	1939.64	9429.49	38502	0.244909		-
1464	CAPRIMULGIFORMES	Trochilidae	Spot-throated Hummingbird	Leucippus taczanowskii		LC	382		350	4326.22	4	Artificial/Terrestrial - Plantations (No), Forest - Subtropical/Tropical Dry (Yes), Shrubland - Subtropical/Tropical Dry (Yes)		34037.1	5763.61	39800.7	86686	0.459136		-
1467	CAPRIMULGIFORMES	Trochilidae	Green-and-white Hummingbird	Amazilia viridicauda		LC	302		350	4324.08	67	Artificial/Terrestrial - Subtropical/Tropical Heavily Degraded Former Forest (No), Forest - Subtropical/Tropical Moist Lowland (No), Forest - Subtropical/Tropical Moist Montane (Yes)		8567.57	9355.76	17923.3	28878	0.620657		-
1469	CAPRIMULGIFORMES	Trochilidae	Chestnut-bellied Hummingbird	Amazilia castaneiventris		NT	86		340	2836.65	14	Artificial/Terrestrial - Pastureland (No), Artificial/Terrestrial - Plantations (No), Artificial/Terrestrial - Rural Gardens (No), Forest - Subtropical/Tropical Moist Lowland (No), Forest - Subtropical/Tropical Moist Montane (No), Shrubland - Subtropical/Tropical Moist (No)		4288.58	285.047	4573.63	4917	0.930166		-
1478	CAPRIMULGIFORMES	Trochilidae	Honduran Emerald	Amazilia luciae		VU	180		75	1220	20.5	Forest - Subtropical/Tropical Dry (Yes), Shrubland - Subtropical/Tropical Dry (Yes)		6223.42	596.919	6820.34	1658	4.11359		-
1479	CAPRIMULGIFORMES	Trochilidae	Mangrove Hummingbird	Amazilia boucardi		EN	383		0	194.11	51.25	Artificial/Terrestrial - Subtropical/Tropical Heavily Degraded Former Forest (No), Forest - Subtropical/Tropical Mangrove Vegetation Above High Tide Level (Yes)		2627.66	2090.43	4718.09	1302	3.62372		-
1481	CAPRIMULGIFORMES	Trochilidae	Charming Hummingbird	Amazilia decora		LC	941		0	1547	88	Artificial/Terrestrial - Plantations (No), Artificial/Terrestrial - Rural Gardens (No), Artificial/Terrestrial - Subtropical/Tropical Heavily Degraded Former Forest (No), Forest - Subtropical/Tropical Dry (No), Forest - Subtropical/Tropical Moist Lowland (Yes), Forest - Subtropical/Tropical Moist Montane (No)		6358.43	1095.49	7453.92	13144	0.567096		-
1484	CAPRIMULGIFORMES	Trochilidae	Blue-tailed Hummingbird	Amazilia cyanura		LC	393		0	2203.44	69	Artificial/Terrestrial - Plantations (No), Artificial/Terrestrial - Subtropical/Tropical Heavily Degraded Former Forest (Yes), Forest - Subtropical/Tropical Dry (No), Forest - Subtropical/Tropical Moist Lowland (No), Forest - Subtropical/Tropical Moist Montane (No), Shrubland - Subtropical/Tropical Dry (No), Shrubland - Subtropical/Tropical Moist (No)		16983.6	29622.3	46605.9	75349	0.618534		-
1486	CAPRIMULGIFORMES	Trochilidae	Indigo-capped Hummingbird	Amazilia cyanifrons		LC	594		400	2729.77	65.75	Artificial/Terrestrial - Plantations (No), Artificial/Terrestrial - Rural Gardens (No), Artificial/Terrestrial - Subtropical/Tropical Heavily Degraded Former Forest (No), Forest - Subtropical/Tropical Moist Lowland (No), Forest - Subtropical/Tropical Moist Montane (No), Shrubland - Subtropical/Tropical Dry (No)		27261	10496.2	37757.2	54824	0.688698		-
1487	CAPRIMULGIFORMES	Trochilidae	Guanacaste Hummingbird	Amazilia alfaroana		CR	0		-	-	-	Forest - Subtropical/Tropical Moist Montane (Yes)		-	-	-	81	-		No eBird Records
1489	CAPRIMULGIFORMES	Trochilidae	Green-fronted Hummingbird	Amazilia viridifrons		LC	205		60	2342.44	36.25	Artificial/Terrestrial - Rural Gardens (No), Artificial/Terrestrial - Urban Areas (No), Forest - Subtropical/Tropical Dry (Yes), Forest - Subtropical/Tropical Moist Lowland (No), Shrubland - Subtropical/Tropical Dry (No)		34191.7	11617.7	45809.4	76080	0.602122		-
1490	CAPRIMULGIFORMES	Trochilidae	Cinnamon-sided Hummingbird	Amazilia wagneri		LC	0		-	-	-	Artificial/Terrestrial - Rural Gardens (No), Artificial/Terrestrial - Urban Areas (No), Forest - Subtropical/Tropical Dry (Yes), Forest - Subtropical/Tropical Moist Lowland (No), Shrubland - Subtropical/Tropical Dry (No)		-	-	-	16764	-		Unclear Taxonomic Assignment
1494	CAPRIMULGIFORMES	Trochilidae	Purple-chested Hummingbird	Amazilia rosenbergi		LC	134		0	2354.6	94	Artificial/Terrestrial - Subtropical/Tropical Heavily Degraded Former Forest (No), Forest - Subtropical/Tropical Moist Lowland (Yes)		53275.2	21614.9	74890.2	67270	1.11328		-
1495	CAPRIMULGIFORMES	Trochilidae	Snowy-bellied Hummingbird	Amazilia edward		LC	1748		0	2356	63.25	Artificial/Terrestrial - Pastureland (No), Artificial/Terrestrial - Plantations (No), Artificial/Terrestrial - Rural Gardens (No), Artificial/Terrestrial - Urban Areas (No), Artificial/Terrestrial - Subtropical/Tropical Heavily Degraded Former Forest (No), Forest - Subtropical/Tropical Dry (No), Forest - Subtropical/Tropical Moist Lowland (No), Forest - Subtropical/Tropical Mangrove Vegetation Ab…		34796.1	10598.2	45394.3	42606	1.06544		-
1496	CAPRIMULGIFORMES	Trochilidae	Green-bellied Hummingbird	Amazilia viridigaster		LC	302		78.14	2535.54	26	Artificial/Terrestrial - Plantations (No), Artificial/Terrestrial - Subtropical/Tropical Heavily Degraded Former Forest (No), Forest - Subtropical/Tropical Dry (No), Forest - Subtropical/Tropical Moist Lowland (Yes), Forest - Subtropical/Tropical Moist Montane (Yes), Shrubland - Subtropical/Tropical Dry (No), Shrubland - Subtropical/Tropical Moist (No)		42250.1	10777.2	53027.3	42936	1.23503		-
1500	CAPRIMULGIFORMES	Trochilidae	Humboldt's Hummingbird	Amazilia humboldtii	Hylocharis humboldtii	LC	25		1	579.36	97	Artificial/Terrestrial - Subtropical/Tropical Heavily Degraded Former Forest (No), Forest - Subtropical/Tropical Moist Lowland (Yes), Forest - Subtropical/Tropical Mangrove Vegetation Above High Tide Level (Yes)		19309.1	511.759	19820.9	21280	0.931431		-
1501	CAPRIMULGIFORMES	Trochilidae	Gray's Hummingbird	Amazilia grayi	Hylocharis grayi	LC	195		664.54	2795.64	35.5	Artificial/Terrestrial - Arable Land (No), Artificial/Terrestrial - Subtropical/Tropical Heavily Degraded Former Forest (No), Forest - Subtropical/Tropical Dry (Yes), Forest - Subtropical/Tropical Moist Lowland (No), Forest - Subtropical/Tropical Moist Montane (No), Shrubland - Subtropical/Tropical Dry (Yes)		11327.3	13979.2	25306.5	39556	0.639764		-
1507	CAPRIMULGIFORMES	Trochilidae	Sapphire-throated Hummingbird	Amazilia coeruleogularis		LC	1017		0	578.54	21	Artificial/Terrestrial - Subtropical/Tropical Heavily Degraded Former Forest (No), Forest - Subtropical/Tropical Moist Lowland (Yes), Forest - Subtropical/Tropical Mangrove Vegetation Above High Tide Level (Yes), Shrubland - Subtropical/Tropical Moist (Yes)		81063.7	21740.9	102805	88895	1.15647		-
1508	CAPRIMULGIFORMES	Trochilidae	Sapphire-bellied Hummingbird	Amazilia lilliae		CR	73		0	100	1	Subtropical/Tropical Mangrove Vegetation Above High Tide Level (Yes), Subtropical/Tropical Dry (No)		1386.45	296.446	1682.89	43700	0.0385102		-
1512	CAPRIMULGIFORMES	Trochilidae	Pirre Hummingbird	Goethalsia bella		NT	7		532	1650	97	Forest - Subtropical/Tropical Moist Lowland (Yes), Forest - Subtropical/Tropical Moist Montane (Yes)		621.709	442.295	1064	1893	0.562073		<10 Qualifying eBird Records
1513	CAPRIMULGIFORMES	Trochilidae	Violet-capped Hummingbird	Goldmania violiceps		NT	56		252.45	1287.4	97	Forest - Subtropical/Tropical Moist Lowland (Yes)		2398.26	61.5918	2459.85	2853	0.862197		-
1514	CAPRIMULGIFORMES	Trochilidae	Xantus's Hummingbird	Basilinna xantusii	Hylocharis xantusii	LC	558		1	1770	13	Artificial/Terrestrial - Arable Land (No), Forest - Subtropical/Tropical Dry (No), Forest - Subtropical/Tropical Moist Montane (Yes), Shrubland - Subtropical/Tropical Dry (Yes), Shrubland - Subtropical/Tropical High Altitude (No)		793.236	0	793.236	41931	0.0189176		-
1516	CAPRIMULGIFORMES	Trochilidae	Violet-chested Hummingbird	Sternoclyta cyanopectus		LC	61		133	2021.2	89	Artificial/Terrestrial - Plantations (No), Artificial/Terrestrial - Subtropical/Tropical Heavily Degraded Former Forest (No), Forest - Subtropical/Tropical Moist Lowland (No), Forest - Subtropical/Tropical Moist Montane (Yes)		5865.15	5860.36	11725.5	40401	0.290228		-
1517	CAPRIMULGIFORMES	Trochilidae	Scissor-tailed Hummingbird	Hylonympha macrocerca		EN	0		-	-	-	Forest - Subtropical/Tropical Moist Lowland (Yes), Forest - Subtropical/Tropical Moist Montane (Yes)		-	-	-	228	-		No Qualifying eBird Records
1519	CAPRIMULGIFORMES	Trochilidae	Fiery-throated Hummingbird	Panterpe insignis		LC	863		1034.76	3376	85	Artificial/Terrestrial - Pastureland (No), Artificial/Terrestrial - Subtropical/Tropical Heavily Degraded Former Forest (No), Forest - Subtropical/Tropical Moist Montane (Yes), Shrubland - Subtropical/Tropical High Altitude (No), Grassland - Subtropical/Tropical High Altitude (No)		6034.92	2651.5	8686.42	8272	1.0501		-
1524	CAPRIMULGIFORMES	Trochilidae	Green-throated Mountain-gem	Lampornis viridipallens		LC	812		672.08	3100	86	Forest - Subtropical/Tropical Moist Lowland (No), Forest - Subtropical/Tropical Moist Montane (Yes)		27169.1	8734.58	35903.7	91757	0.391291		-
1525	CAPRIMULGIFORMES	Trochilidae	Green-breasted Mountain-gem	Lampornis sybillae		LC	175		535.6	2400	80	Forest - Subtropical/Tropical Moist Montane (Yes), Shrubland - Subtropical/Tropical Dry (No)		17171	2171.13	19342.1	45191	0.428007		-
1528	CAPRIMULGIFORMES	Trochilidae	White-bellied Mountain-gem	Lampornis hemileucus		LC	222		400	2308.03	77	Artificial/Terrestrial - Subtropical/Tropical Heavily Degraded Former Forest (No), Forest - Subtropical/Tropical Moist Lowland (No), Forest - Subtropical/Tropical Moist Montane (Yes), Shrubland - Subtropical/Tropical Moist (No)		5359.77	5638.23	10998	9355	1.17563		-
1529	CAPRIMULGIFORMES	Trochilidae	Purple-throated Mountain-gem	Lampornis calolaemus		LC	1624		562	2899.54	80	Artificial/Terrestrial - Subtropical/Tropical Heavily Degraded Former Forest (No), Forest - Subtropical/Tropical Moist Montane (Yes)		6224.16	2456.82	8680.98	10989	0.78997		-
1530	CAPRIMULGIFORMES	Trochilidae	Grey-tailed Mountain-gem	Lampornis cinereicauda		LC	0		-	-	-	Artificial/Terrestrial - Subtropical/Tropical Heavily Degraded Former Forest (No), Forest - Subtropical/Tropical Moist Lowland (No), Forest - Subtropical/Tropical Moist Montane (Yes)		-	-	-	6345	-		Unclear Taxonomic Assignment
1531	CAPRIMULGIFORMES	Trochilidae	White-throated Mountain-gem	Lampornis castaneoventris		LC	762		900.61	3127.06	85	Artificial/Terrestrial - Subtropical/Tropical Heavily Degraded Former Forest (No), Forest - Subtropical/Tropical Moist Lowland (No), Forest - Subtropical/Tropical Moist Montane (Yes)		3948.58	666.617	4615.2	1367	3.37615		-
1534	CAPRIMULGIFORMES	Trochilidae	Chilean Woodstar	Eulidia yarrellii		CR	0		-	-	-	Artificial/Terrestrial - Arable Land (Yes), Artificial/Terrestrial - Rural Gardens (No), Shrubland - Subtropical/Tropical Dry (No), Desert - Hot (Yes)		-	-	-	4942	-		No Qualifying eBird Records
1539	CAPRIMULGIFORMES	Trochilidae	Gorgeted Woodstar	Chaetocercus heliodor		LC	347		617.84	3361.9	68	Artificial/Terrestrial - Plantations (No), Artificial/Terrestrial - Subtropical/Tropical Heavily Degraded Former Forest (No), Forest - Subtropical/Tropical Moist Montane (Yes)		57504.3	70586.3	128091	113212	1.13142		-
1540	CAPRIMULGIFORMES	Trochilidae	Santa Marta Woodstar	Chaetocercus astreans		LC	124		552	2432	90	Artificial/Terrestrial - Plantations (No), Forest - Subtropical/Tropical Moist Lowland (No), Forest - Subtropical/Tropical Moist Montane (Yes)		2907.48	0	2907.48	6505	0.44696		-
1541	CAPRIMULGIFORMES	Trochilidae	Esmeraldas Woodstar	Chaetocercus berlepschi		VU	30		18	363.37	92	Artificial/Terrestrial - Subtropical/Tropical Heavily Degraded Former Forest (Yes), Forest - Subtropical/Tropical Moist Lowland (Yes)		1238.26	0	1238.26	5022	0.246567		-
1542	CAPRIMULGIFORMES	Trochilidae	Rufous-shafted Woodstar	Chaetocercus jourdanii		LC	76		582.75	3000	66	Artificial/Terrestrial - Plantations (No), Artificial/Terrestrial - Subtropical/Tropical Heavily Degraded Former Forest (No), Forest - Subtropical/Tropical Moist Montane (No), Shrubland - Subtropical/Tropical High Altitude (Yes), Grassland - Subtropical/Tropical High Altitude (No)		11472.7	23985	35457.6	46450	0.76335		-
1543	CAPRIMULGIFORMES	Trochilidae	Short-tailed Woodstar	Myrmia micrura		LC	373		0	1704.26	9	Artificial/Terrestrial - Rural Gardens (No), Shrubland - Subtropical/Tropical Dry (Yes)		18393.7	9024.73	27418.5	72176	0.379884		-
1544	CAPRIMULGIFORMES	Trochilidae	Slender-tailed Woodstar	Microstilbon burmeisteri		LC	133		336.12	2600	43	Forest - Subtropical/Tropical Dry (No), Shrubland - Subtropical/Tropical High Altitude (Yes)		64857.5	18496.3	83353.8	109888	0.758534		-
1546	CAPRIMULGIFORMES	Trochilidae	Magenta-throated Woodstar	Calliphlox bryantae	Philodice bryantae	LC	547		441	3056.7	77	Artificial/Terrestrial - Pastureland (No), Artificial/Terrestrial - Subtropical/Tropical Heavily Degraded Former Forest (No), Forest - Subtropical/Tropical Dry (No), Forest - Subtropical/Tropical Moist Lowland (No), Forest - Subtropical/Tropical Moist Montane (Yes), Shrubland - Subtropical/Tropical Moist (No)		6993.47	7341.24	14334.7	9185	1.56066		-
1547	CAPRIMULGIFORMES	Trochilidae	Purple-throated Woodstar	Calliphlox mitchellii	Philodice mitchellii	LC	731		555.3	2912.3	78	Artificial/Terrestrial - Subtropical/Tropical Heavily Degraded Former Forest (No), Forest - Subtropical/Tropical Moist Lowland (Yes), Forest - Subtropical/Tropical Moist Montane (Yes)		31721.2	30324	62045.2	59802	1.03751		-
1548	CAPRIMULGIFORMES	Trochilidae	Slender Sheartail	Doricha enicura		LC	185		500	3000	60	Artificial/Terrestrial - Subtropical/Tropical Heavily Degraded Former Forest (No), Forest - Subtropical/Tropical Dry (No), Forest - Subtropical/Tropical Moist Montane (Yes), Shrubland - Subtropical/Tropical Moist (No)		10753.1	27045.5	37798.6	78586	0.480984		-
1549	CAPRIMULGIFORMES	Trochilidae	Mexican Sheartail	Doricha eliza		NT	500		0	1450	3	Marine Coastal/Supratidal - Coastal Sand Dunes (Yes), Artificial/Terrestrial - Rural Gardens (No), Artificial/Terrestrial - Urban Areas (No), Forest - Subtropical/Tropical Mangrove Vegetation Above High Tide Level (Yes), Shrubland - Subtropical/Tropical Dry (Yes)		3268.23	2434.26	5702.49	2909	1.96029		Open Habitat Spp
1552	CAPRIMULGIFORMES	Trochilidae	Beautiful Hummingbird	Calothorax pulcher		LC	71		65.7	2511.3	2	Forest - Subtropical/Tropical Dry (Yes), Shrubland - Subtropical/Tropical Dry (Yes), Shrubland - Subtropical/Tropical High Altitude (Yes)		23717.6	9430.29	33147.9	52862	0.627065		-
1565	CAPRIMULGIFORMES	Trochilidae	Volcano Hummingbird	Selasphorus flammula		LC	1124		1266.1	3500	77	Artificial/Terrestrial - Pastureland (No), Artificial/Terrestrial - Subtropical/Tropical Heavily Degraded Former Forest (No), Forest - Subtropical/Tropical Moist Montane (No), Shrubland - Subtropical/Tropical High Altitude (Yes), Grassland - Subtropical/Tropical High Altitude (Yes)		5712.77	657.901	6370.67	4598	1.38553		-
1566	CAPRIMULGIFORMES	Trochilidae	Scintillant Hummingbird	Selasphorus scintilla		LC	1367		886.6	3248.52	71	Artificial/Terrestrial - Pastureland (No), Artificial/Terrestrial - Plantations (No), Artificial/Terrestrial - Rural Gardens (No), Artificial/Terrestrial - Subtropical/Tropical Heavily Degraded Former Forest (No), Forest - Subtropical/Tropical Moist Montane (No)		7367.67	2494.78	9862.46	9423	1.04664		-
1567	CAPRIMULGIFORMES	Trochilidae	Glow-throated Hummingbird	Selasphorus ardens		EN	4		318.67	1850	90	Forest - Subtropical/Tropical Moist Lowland (No), Forest - Subtropical/Tropical Moist Montane (Yes), Shrubland - Subtropical/Tropical High Altitude (No)		570.529	751.436	1321.96	1492	0.886035		<10 Qualifying eBird Records
1569	CAPRIMULGIFORMES	Trochilidae	Wine-throated Hummingbird	Atthis ellioti		LC	177		975.24	3500	88.5	Forest - Subtropical/Tropical Moist Montane (Yes)		12594.1	13209.9	25804.1	94985	0.271665		-
1582	CUCULIFORMES	Cuculidae	Banded Ground-cuckoo	Neomorphus radiolosus		EN	11		30	2003	95	Forest - Subtropical/Tropical Moist Lowland (Yes), Forest - Subtropical/Tropical Moist Montane (Yes)		4842.31	12714.5	17556.8	18047	0.972837		-
1815	GRUIFORMES	Rallidae	Brown Wood-rail	Aramides wolfi		VU	27		0	1300	72.25	Forest - Subtropical/Tropical Moist Lowland (No), Forest - Subtropical/Tropical Mangrove Vegetation Above High Tide Level (Yes), Forest - Subtropical/Tropical Swamp (No)		30755.5	62757.1	93512.6	119661	0.781482		-
2332	CHARADRIIFORMES	Burhinidae	Peruvian Thick-knee	Burhinus superciliaris		LC	562		0	994.48	25	Artificial/Terrestrial - Pastureland (No), Shrubland - Subtropical/Tropical Dry (No), Grassland - Subtropical/Tropical Dry (No)		2777.03	3058.83	5835.86	79775	0.073154		-
2783	STRIGIFORMES	Strigidae	Guatemalan Pygmy-owl	Glaucidium cobanense		LC	207		620.92	4000	70.25	Forest - Subtropical/Tropical Moist Montane (Yes)		17703.2	15954.7	33658	68466	0.491601		-
2784	STRIGIFORMES	Strigidae	Baja Pygmy-owl	Glaucidium hoskinsii		LC	33		143.6	2100	16	Forest - Temperate (Yes)		870.329	0	870.329	44147	0.0197143		-
2785	STRIGIFORMES	Strigidae	Costa Rican Pygmy-owl	Glaucidium costaricanum		LC	200		896.01	3106.06	89	Forest - Subtropical/Tropical Dry (No), Forest - Subtropical/Tropical Moist Lowland (No), Forest - Subtropical/Tropical Moist Montane (No), Shrubland - Subtropical/Tropical Moist (No)		5267.95	4108.49	9376.44	10616	0.883237		-
2786	STRIGIFORMES	Strigidae	Cloudforest Pygmy-owl	Glaucidium nubicola		VU	109		959	3069	90	Forest - Subtropical/Tropical Moist Montane (Yes)		4917.02	9501.75	14418.8	6915	2.08514		-
2788	STRIGIFORMES	Strigidae	Yungas Pygmy-owl	Glaucidium bolivianum		LC	110		632.74	4668.37	58	Forest - Subtropical/Tropical Mangrove Vegetation Above High Tide Level (No), Forest - Subtropical/Tropical Moist Montane (Yes)		63550.8	71954.3	135505	121188	1.11814		-
2790	STRIGIFORMES	Strigidae	Tamaulipas Pygmy-owl	Glaucidium sanchezi		NT	34		223.08	2100	56	Forest - Subtropical/Tropical Moist Montane (Yes)		6545.39	1361.15	7906.54	27171	0.290992		-
2792	STRIGIFORMES	Strigidae	Subtropical Pygmy-owl	Glaucidium parkeri		LC	10		490.9	1975	95	Forest - Subtropical/Tropical Moist Montane (No)		11687.7	43197.6	54885.3	29013	1.89175		-
2795	STRIGIFORMES	Strigidae	Pernambuco Pygmy-owl	Glaucidium mooreorum		CR (PE)	0		-	-	-	NA		-	-	-	NA	-		Extinct
2801	STRIGIFORMES	Strigidae	Long-whiskered Owlet	Xenoglaux loweryi		VU	19		1043.52	2350	74	Forest - Subtropical/Tropical Moist Montane (Yes)		995.915	204.97	1200.89	1624	0.739461		-
2811	STRIGIFORMES	Strigidae	Unspotted Saw-whet Owl	Aegolius ridgwayi		LC	126		1400	3722.75	76.25	Forest - Subtropical/Tropical Moist Montane (Yes)		9610.81	14601.1	24211.9	43993	0.550357		-
2881	STRIGIFORMES	Strigidae	Balsas Screech-owl	Megascops seductus		LC	53		0	1644	28	Artificial/Terrestrial - Subtropical/Tropical Heavily Degraded Former Forest (No), Forest - Subtropical/Tropical Dry (Yes), Savanna - Dry (No), Shrubland - Subtropical/Tropical Dry (No)		23457	4906.91	28363.9	90736	0.312598		-
2882	STRIGIFORMES	Strigidae	Pacific Screech-owl	Megascops cooperi		LC	798		0	1331.5	26	Artificial/Terrestrial - Subtropical/Tropical Heavily Degraded Former Forest (No), Forest - Subtropical/Tropical Dry (Yes), Forest - Subtropical/Tropical Moist Lowland (No), Forest - Subtropical/Tropical Mangrove Vegetation Above High Tide Level (No), Forest - Subtropical/Tropical Swamp (No)		34491	17536.2	52027.3	78731	0.660823		-
2886	STRIGIFORMES	Strigidae	Peruvian Screech-owl	Megascops roboratus		LC	101		0	2674	21.5	Artificial/Terrestrial - Subtropical/Tropical Heavily Degraded Former Forest (No), Forest - Subtropical/Tropical Dry (Yes), Forest - Subtropical/Tropical Moist Lowland (No), Savanna - Dry (No), Shrubland - Subtropical/Tropical Dry (No)		28274.7	12037.2	40311.9	79303	0.508327		-
2888	STRIGIFORMES	Strigidae	Bare-shanked Screech-owl	Megascops clarkii		LC	303		900	3300	78	Forest - Subtropical/Tropical Moist Montane (Yes)		5089.06	5939.48	11028.5	9928	1.11085		-
2889	STRIGIFORMES	Strigidae	Bearded Screech-owl	Megascops barbarus		LC	27		1499.64	2708	84	Forest - Subtropical/Tropical Moist Montane (Yes)		3931.86	1987.19	5919.05	18360	0.322389		-
2890	STRIGIFORMES	Strigidae	Colombian Screech-owl	Megascops colombianus		NT	0		-	-	-	Forest - Subtropical/Tropical Moist Montane (Yes)		-	-	-	13694	-		Unclear Taxonomic Assignment
2892	STRIGIFORMES	Strigidae	Cinnamon Screech-owl	Megascops petersoni		LC	32		892.35	2668.81	74	Forest - Subtropical/Tropical Moist Montane (Yes)		5386.47	40005.4	45391.9	18836	2.40985		-
2893	STRIGIFORMES	Strigidae	Cloudforest Screech-owl	Megascops marshalli		NT	10		920.2	3309.49	84	Forest - Subtropical/Tropical Moist Montane (Yes)		3956.54	15082.7	19039.3	24727	0.76998		-
2897	STRIGIFORMES	Strigidae	Yungas Screech-owl	Megascops hoyi		LC	55		552.26	2800	52.5	Forest - Subtropical/Tropical Dry (No), Forest - Subtropical/Tropical Moist Montane (Yes)		21799.2	12361.5	34160.7	54419	0.627735		-
2902	STRIGIFORMES	Strigidae	Santa Marta Screech-owl	Megascops gilesi		VU	69		1455	2632.04	80	Forest - Subtropical/Tropical Moist Montane (Yes)		1295.12	19.2915	1314.41	4489	0.292806		-
2916	STRIGIFORMES	Strigidae	Fulvous Owl	Strix fulvescens		LC	122		1017.3	3140	90	Forest - Temperate (No), Forest - Subtropical/Tropical Moist Montane (Yes)		9721.68	16674.9	26396.6	116031	0.227496		-
2969	ACCIPITRIFORMES	Accipitridae	White-collared Kite	Leptodon forbesi		EN	17		0	600	77	Forest - Subtropical/Tropical Moist Lowland (Yes)		5993.97	3670.84	9664.81	52831	0.182938		-
3174	ACCIPITRIFORMES	Accipitridae	Barred Hawk	Morphnarchus princeps		LC	714		87.84	3000	88	Forest - Subtropical/Tropical Moist Lowland (No), Forest - Subtropical/Tropical Moist Montane (Yes)		86915.4	196485	283400	113391	2.49932		-
3179	ACCIPITRIFORMES	Accipitridae	Grey-backed Hawk	Pseudastur occidentalis		EN	167		16.3	2900	55	Forest - Subtropical/Tropical Dry (Yes), Forest - Subtropical/Tropical Moist Lowland (Yes)		25257.5	4727.1	29984.6	6586	4.55277		-
3236	TROGONIFORMES	Trogonidae	White-tipped Quetzal	Pharomachrus fulgidus		LC	249		1128.76	2671.08	87.25	Artificial/Terrestrial - Plantations (No), Artificial/Terrestrial - Subtropical/Tropical Heavily Degraded Former Forest (No), Forest - Subtropical/Tropical Moist Montane (Yes)		2819.39	930.479	3749.87	21863	0.171517		-
3242	TROGONIFORMES	Trogonidae	Lattice-tailed Trogon	Trogon clathratus		LC	95		6.76	1423.34	93	Forest - Subtropical/Tropical Moist Lowland (Yes), Forest - Subtropical/Tropical Moist Montane (No)		5726.23	9441.01	15167.2	16280	0.931649		-
3244	TROGONIFORMES	Trogonidae	Choco Trogon	Trogon comptus		LC	152		0	2083.35	93	Forest - Subtropical/Tropical Moist Lowland (Yes), Forest - Subtropical/Tropical Moist Montane (No)		57447.9	22056.8	79504.7	79438	1.00084		-
3245	TROGONIFORMES	Trogonidae	Ecuadorian Trogon	Trogon mesurus		LC	251		0	1481.5	45.5	Forest - Subtropical/Tropical Dry (No), Forest - Subtropical/Tropical Moist Lowland (Yes)		31601.8	5711.26	37313.1	56906	0.655697		-
3250	TROGONIFORMES	Trogonidae	Citreoline Trogon	Trogon citreolus		LC	1859		0	1000	22	Artificial/Terrestrial - Plantations (No), Artificial/Terrestrial - Subtropical/Tropical Heavily Degraded Former Forest (No), Forest - Subtropical/Tropical Dry (Yes), Forest - Subtropical/Tropical Moist Lowland (No), Forest - Subtropical/Tropical Mangrove Vegetation Above High Tide Level (No), Forest - Subtropical/Tropical Swamp (No), Shrubland - Subtropical/Tropical Dry (No)		75080.4	3154.63	78235	123856	0.631661		-
3251	TROGONIFORMES	Trogonidae	Baird's Trogon	Trogon bairdii		NT	495		0	1250	92	Forest - Subtropical/Tropical Moist Lowland (Yes)		4289.54	1852.27	6141.81	12518	0.490638		-
3390	CORACIIFORMES	Momotidae	Blue-throated Motmot	Aspatha gularis		LC	926		964.5	3000	74	Forest - Subtropical/Tropical Moist Montane (Yes)		25120.8	13059.5	38180.4	99079	0.385353		-
3392	CORACIIFORMES	Momotidae	Blue-crowned Motmot	Momotus coeruliceps		LC	458		0	1852.16	50	Artificial/Terrestrial - Pastureland (No), Artificial/Terrestrial - Plantations (No), Artificial/Terrestrial - Rural Gardens (No), Artificial/Terrestrial - Subtropical/Tropical Heavily Degraded Former Forest (No), Forest - Subtropical/Tropical Dry (No), Forest - Subtropical/Tropical Moist Lowland (Yes), Forest - Subtropical/Tropical Moist Montane (Yes)		42841.4	918.842	43760.3	38339	1.1414		-
3395	CORACIIFORMES	Momotidae	Trinidad Motmot	Momotus bahamensis		LC	313		0	565.6	86	Artificial/Terrestrial - Pastureland (No), Artificial/Terrestrial - Plantations (No), Artificial/Terrestrial - Rural Gardens (No), Artificial/Terrestrial - Subtropical/Tropical Heavily Degraded Former Forest (No), Forest - Subtropical/Tropical Dry (No), Forest - Subtropical/Tropical Moist Lowland (Yes), Forest - Subtropical/Tropical Moist Montane (No)		1652.35	1785.71	3438.06	5221	0.658507		-
3397	CORACIIFORMES	Momotidae	Highland Motmot	Momotus aequatorialis		LC	4256		759.55	3149	52	Artificial/Terrestrial - Pastureland (No), Artificial/Terrestrial - Plantations (No), Artificial/Terrestrial - Rural Gardens (No), Artificial/Terrestrial - Subtropical/Tropical Heavily Degraded Former Forest (No), Forest - Subtropical/Tropical Moist Lowland (Yes), Forest - Subtropical/Tropical Moist Montane (Yes)		122950	62716.5	185667	97380	1.90662		-
3400	CORACIIFORMES	Momotidae	Keel-billed Motmot	Electron carinatum		VU	379		0	1555	87	Forest - Subtropical/Tropical Moist Lowland (Yes), Forest - Subtropical/Tropical Moist Montane (Yes), Wetlands (inland) - Permanent Rivers/Streams/Creeks (includes waterfalls) (No)		39141.8	36307.6	75449.4	36091	2.09053		-
3528	PICIFORMES	Galbulidae	Dusky-backed Jacamar	Brachygalba salmoni		LC	48		0	707.92	68	Artificial/Terrestrial - Subtropical/Tropical Heavily Degraded Former Forest (No), Forest - Subtropical/Tropical Moist Lowland (Yes), Wetlands (inland) - Permanent Rivers/Streams/Creeks (includes waterfalls) (Yes)		10033	13071.1	23104.1	50822	0.454608		-
3537	PICIFORMES	Galbulidae	Coppery-chested Jacamar	Galbula pastazae		VU	92		600	3256.64	90.75	Forest - Subtropical/Tropical Moist Lowland (Yes), Forest - Subtropical/Tropical Moist Montane (Yes)		13215.6	16760.7	29976.4	21287	1.4082		-
3550	PICIFORMES	Bucconidae	Sooty-capped Puffbird	Nystactes noanamae	Bucco noanamae	NT	26		1	125.8	96.5	Artificial/Terrestrial - Subtropical/Tropical Heavily Degraded Former Forest (No), Forest - Subtropical/Tropical Moist Lowland (Yes), Shrubland - Subtropical/Tropical Moist (No)		11028.1	8030.23	19058.3	29343	0.649501		-
3565	PICIFORMES	Bucconidae	Black-streaked Puffbird	Malacoptila fulvogularis		LC	96		500	3648.25	90	Forest - Subtropical/Tropical Dry (No), Forest - Subtropical/Tropical Moist Lowland (Yes), Forest - Subtropical/Tropical Moist Montane (Yes)		86950	143548	230498	120066	1.91976		-
3566	PICIFORMES	Bucconidae	Moustached Puffbird	Malacoptila mystacalis		LC	653		264.16	2759.16	68	Artificial/Terrestrial - Subtropical/Tropical Heavily Degraded Former Forest (No), Forest - Subtropical/Tropical Dry (No), Forest - Subtropical/Tropical Moist Lowland (Yes), Forest - Subtropical/Tropical Moist Montane (Yes)		80925.6	58777.3	139703	94078	1.48497		-
3573	PICIFORMES	Bucconidae	Chestnut-headed Nunlet	Nonnula amaurocephala		LC	0		-	-	-	Forest - Subtropical/Tropical Swamp (Yes)		-	-	-	25182	-		No Qualifying eBird Records
3574	PICIFORMES	Bucconidae	White-faced Nunbird	Hapaloptila castanea		LC	59		750	2900	90	Artificial/Terrestrial - Subtropical/Tropical Heavily Degraded Former Forest (No), Forest - Subtropical/Tropical Moist Lowland (No), Forest - Subtropical/Tropical Moist Montane (Yes)		11632.1	52465.6	64097.6	31778	2.01704		-
3585	PICIFORMES	Ramphastidae	Choco Toucan	Ramphastos brevis		LC	853		0	2248.21	90	Artificial/Terrestrial - Pastureland (No), Artificial/Terrestrial - Plantations (No), Forest - Subtropical/Tropical Moist Lowland (Yes), Forest - Subtropical/Tropical Moist Montane (No)		95569.5	8149.25	103719	105688	0.981368		-
3586	PICIFORMES	Ramphastidae	Citron-throated Toucan	Ramphastos citreolaemus		LC	0		-	-	-			-	-	-		-		Unclear Taxonomic Assignment
3591	PICIFORMES	Ramphastidae	Wagler's Toucanet	Aulacorhynchus wagleri		LC	154		0	3700	90	Artificial/Terrestrial - Pastureland (No), Artificial/Terrestrial - Plantations (No), Artificial/Terrestrial - Rural Gardens (No), Forest - Subtropical/Tropical Moist Lowland (No), Forest - Subtropical/Tropical Moist Montane (Yes), Shrubland - Subtropical/Tropical Moist (No), Shrubland - Subtropical/Tropical High Altitude (No), Wetlands (inland) - Permanent Rivers/Streams/Creeks (includes waterfa…		7741.61	478.681	8220.29	48589	0.16918		-
3593	PICIFORMES	Ramphastidae	Blue-throated Toucanet	Aulacorhynchus caeruleogularis		LC	2182		0	3700	77	Artificial/Terrestrial - Pastureland (No), Artificial/Terrestrial - Plantations (No), Artificial/Terrestrial - Rural Gardens (No), Forest - Subtropical/Tropical Moist Lowland (No), Forest - Subtropical/Tropical Moist Montane (Yes), Shrubland - Subtropical/Tropical Moist (No), Shrubland - Subtropical/Tropical High Altitude (No), Wetlands (inland) - Permanent Rivers/Streams/Creeks (includes waterfa…		21568.1	20371.9	41940	32692	1.28288		-
3595	PICIFORMES	Ramphastidae	Black-billed Toucanet	Aulacorhynchus cyanolaemus		LC	0		-	-	-	Artificial/Terrestrial - Pastureland (No), Artificial/Terrestrial - Plantations (No), Artificial/Terrestrial - Rural Gardens (No), Forest - Subtropical/Tropical Moist Lowland (No), Forest - Subtropical/Tropical Moist Montane (Yes), Shrubland - Subtropical/Tropical Moist (No), Shrubland - Subtropical/Tropical High Altitude (No), Wetlands (inland) - Permanent Rivers/Streams/Creeks (includes waterfa…		-	-	-	41682	-		Unclear Taxonomic Assignment
3598	PICIFORMES	Ramphastidae	Yellow-browed Toucanet	Aulacorhynchus huallagae		EN	2		1298.91	3740.09	40.25	Forest - Subtropical/Tropical Moist Montane (Yes)		3426.12	0	3426.12	2704	1.26706		<10 Qualifying eBird Records
3599	PICIFORMES	Ramphastidae	Blue-banded Toucanet	Aulacorhynchus coeruleicinctis		LC	189		535.92	3973.6	76	Forest - Subtropical/Tropical Moist Montane (Yes)		38448.2	9850.86	48299	103154	0.468223		-
3600	PICIFORMES	Ramphastidae	Yellow-billed Toucanet	Aulacorhynchus calorhynchus		LC	173		400	2602.72	88	Artificial/Terrestrial - Rural Gardens (No), Forest - Subtropical/Tropical Moist Lowland (No), Forest - Subtropical/Tropical Moist Montane (Yes)		11720.2	2839.17	14559.4	27003	0.539175		-
3601	PICIFORMES	Ramphastidae	Groove-billed Toucanet	Aulacorhynchus sulcatus		LC	184		211.74	2440	85	Artificial/Terrestrial - Rural Gardens (No), Forest - Subtropical/Tropical Moist Lowland (No), Forest - Subtropical/Tropical Moist Montane (Yes)		27402.5	8793.3	36195.8	30221	1.1977		-
3604	PICIFORMES	Ramphastidae	Grey-breasted Mountain-toucan	Andigena hypoglauca		NT	434		1556.61	4506.08	57.25	Forest - Subtropical/Tropical Moist Montane (Yes)		71267.3	33442.2	104709	122387	0.85556		-
3605	PICIFORMES	Ramphastidae	Plate-billed Mountain-toucan	Andigena laminirostris		NT	238		1041.88	3287.18	90	Forest - Subtropical/Tropical Moist Montane (Yes)		7165.09	553.798	7718.89	14349	0.537939		-
3606	PICIFORMES	Ramphastidae	Hooded Mountain-toucan	Andigena cucullata		LC	20		2119.58	3691.06	66	Forest - Subtropical/Tropical Moist Montane (Yes)		10472.9	439.948	10912.8	48713	0.224023		-
3607	PICIFORMES	Ramphastidae	Black-billed Mountain-toucan	Andigena nigrirostris		LC	557		1245.08	3626.72	63	Artificial/Terrestrial - Arable Land (No), Forest - Subtropical/Tropical Moist Montane (Yes), Shrubland - Subtropical/Tropical High Altitude (No), Wetlands (inland) - Bogs, Marshes, Swamps, Fens, Peatlands (No)		44465.5	53344.2	97809.7	110032	0.888921		-
3620	PICIFORMES	Ramphastidae	Stripe-billed Araçari	Pteroglossus sanguineus		LC	0		-	-	-			-	-	-		-		Unclear Taxonomic Assignment
3621	PICIFORMES	Ramphastidae	Pale-billed Araçari	Pteroglossus erythropygius		LC	0		-	-	-	Artificial/Terrestrial - Arable Land (No), Artificial/Terrestrial - Plantations (No), Forest - Subtropical/Tropical Moist Lowland (Yes), Forest - Subtropical/Tropical Swamp (No), Forest - Subtropical/Tropical Moist Montane (No)		-	-	-	61680	-		Unclear Taxonomic Assignment
3622	PICIFORMES	Ramphastidae	Fiery-billed Araçari	Pteroglossus frantzii		LC	2094		0	1777	62	Forest - Subtropical/Tropical Moist Lowland (Yes)		11482.3	3031.53	14513.9	19662	0.738169		-
3633	PICIFORMES	Capitonidae	Orange-fronted Barbet	Capito squamatus		LC	107		0	2088.62	88.5	Artificial/Terrestrial - Arable Land (No), Artificial/Terrestrial - Pastureland (No), Artificial/Terrestrial - Plantations (No), Artificial/Terrestrial - Subtropical/Tropical Heavily Degraded Former Forest (No), Forest - Subtropical/Tropical Moist Lowland (No)		26960.3	8725.63	35686	63303	0.563732		-
3634	PICIFORMES	Capitonidae	White-mantled Barbet	Capito hypoleucus		VU	238		294.48	1988.75	76	Artificial/Terrestrial - Plantations (No), Forest - Subtropical/Tropical Moist Lowland (No), Forest - Subtropical/Tropical Moist Montane (Yes)		10009.4	1295.65	11305	3664	3.08543		-
3635	PICIFORMES	Capitonidae	Scarlet-banded Barbet	Capito wallacei		VU	3		804.26	1540	90	Forest - Subtropical/Tropical Moist Montane (Yes)		219.795	0	219.795	186	1.1817		<10 Qualifying eBird Records
3636	PICIFORMES	Capitonidae	Sira Barbet	Capito fitzpatricki		NT	1		507	1250	98	Forest - Subtropical/Tropical Moist Montane (Yes)		82.3576	0	82.3576	306	0.269142		<10 Qualifying eBird Records
3637	PICIFORMES	Capitonidae	Five-colored Barbet	Capito quinticolor		NT	25		0	575	96	Artificial/Terrestrial - Subtropical/Tropical Heavily Degraded Former Forest (No), Forest - Subtropical/Tropical Moist Lowland (Yes)		35682	5168.79	40850.8	27643	1.4778		-
3638	PICIFORMES	Capitonidae	Brown-chested Barbet	Capito brunneipectus		LC	37		0	100	100	Forest - Subtropical/Tropical Moist Lowland (Yes)		74586.7	0	74586.7	105842	0.704696		-
3645	PICIFORMES	Capitonidae	Blue-cowled Barbet	Eubucco steerii		LC	0		-	-	-	Forest - Subtropical/Tropical Moist Montane (Yes)		-	-	-	61721	-		Unclear Taxonomic Assignment
3646	PICIFORMES	Capitonidae	Blue-chinned Barbet	Eubucco glaucogularis		NT	0		-	-	-	Forest - Subtropical/Tropical Moist Lowland (Yes), Forest - Subtropical/Tropical Moist Montane (Yes)		-	-	-	29076	-		Unclear Taxonomic Assignment
3648	PICIFORMES	Semnornithidae	Prong-billed Barbet	Semnornis frantzii		LC	908		514.28	2645.86	82.75	Forest - Subtropical/Tropical Moist Lowland (No), Forest - Subtropical/Tropical Moist Montane (Yes)		7648.98	6172.87	13821.9	15874	0.870723		-
3649	PICIFORMES	Semnornithidae	Toucan Barbet	Semnornis ramphastinus		NT	484		158.83	3105.01	90	Artificial/Terrestrial - Pastureland (No), Forest - Subtropical/Tropical Moist Montane (Yes)		23308.9	6926.03	30235	44637	0.677352		-
3764	PICIFORMES	Picidae	Black-spotted Piculet	Picumnus nigropunctatus		LC	0		-	-	-	Forest - Subtropical/Tropical Moist Lowland (Yes), Forest - Subtropical/Tropical Mangrove Vegetation Above High Tide Level (No), Savanna - Dry (No), Shrubland - Subtropical/Tropical Moist (No)		-	-	-	24797	-		Unclear Taxonomic Assignment
3765	PICIFORMES	Picidae	Ecuadorian Piculet	Picumnus sclateri		LC	220		0	1900	35	Forest - Subtropical/Tropical Dry (Yes), Forest - Subtropical/Tropical Moist Lowland (No), Forest - Subtropical/Tropical Moist Montane (No), Shrubland - Subtropical/Tropical Dry (Yes)		18419.6	3012.89	21432.4	44945	0.476859		-
3768	PICIFORMES	Picidae	Arrowhead Piculet	Picumnus minutissimus		LC	29		0	22.92	80	Artificial/Terrestrial - Plantations (No), Artificial/Terrestrial - Rural Gardens (No), Artificial/Terrestrial - Subtropical/Tropical Heavily Degraded Former Forest (No), Forest - Subtropical/Tropical Moist Lowland (No), Forest - Subtropical/Tropical Mangrove Vegetation Above High Tide Level (No), Forest - Subtropical/Tropical Moist Montane (No)		13718	273.97	13992	36688	0.381378		-
3770	PICIFORMES	Picidae	Speckle-chested Piculet	Picumnus steindachneri		EN	88		792.47	2200	62	Forest - Subtropical/Tropical Moist Lowland (No), Forest - Subtropical/Tropical Moist Montane (Yes)		4465.11	736.465	5201.57	7118	0.730763		-
3773	PICIFORMES	Picidae	Ocellated Piculet	Picumnus dorbignyanus		LC	224		206	3236.61	63.75	Forest - Subtropical/Tropical Moist Lowland (No), Forest - Subtropical/Tropical Moist Montane (Yes)		129367	115094	244461	100468	2.43322		-
3776	PICIFORMES	Picidae	Rusty-necked Piculet	Picumnus fuscus		LC	2		0	194.73	97	Forest - Subtropical/Tropical Swamp (Yes)		7922.59	0	7922.59	11591	0.683512		<10 Qualifying eBird Records
3778	PICIFORMES	Picidae	Tawny Piculet	Picumnus fulvescens		NT	67		0	950	15	Forest - Subtropical/Tropical Dry (Yes), Forest - Subtropical/Tropical Moist Lowland (Yes), Savanna - Dry (No), Shrubland - Subtropical/Tropical Dry (No)		43712.9	6397.89	50110.8	119593	0.419011		-
3779	PICIFORMES	Picidae	Ochraceous Piculet	Picumnus limae		LC	217		0	1000	32.5	Artificial/Terrestrial - Rural Gardens (No), Artificial/Terrestrial - Urban Areas (No), Forest - Subtropical/Tropical Dry (Yes), Savanna - Dry (No)		23264.9	0	23264.9	41863	0.555739		-
3781	PICIFORMES	Picidae	Plain-breasted Piculet	Picumnus castelnau		LC	149		0	950	88.75	Artificial/Terrestrial - Subtropical/Tropical Heavily Degraded Former Forest (No), Forest - Subtropical/Tropical Moist Lowland (Yes), Forest - Subtropical/Tropical Swamp (Yes)		72090.6	6891.74	78982.4	57700	1.36885		-
3782	PICIFORMES	Picidae	Fine-barred Piculet	Picumnus subtilis		LC	77		0	1905.68	65	Forest - Subtropical/Tropical Moist Lowland (Yes)		18478.1	15672.1	34150.2	39544	0.8636		-
3784	PICIFORMES	Picidae	Greyish Piculet	Picumnus granadensis		LC	914		436	2270.8	44	Artificial/Terrestrial - Subtropical/Tropical Heavily Degraded Former Forest (No), Forest - Subtropical/Tropical Dry (Yes), Forest - Subtropical/Tropical Moist Lowland (No), Forest - Subtropical/Tropical Moist Montane (No), Savanna - Dry (No), Shrubland - Subtropical/Tropical Dry (No)		21895.1	2706.55	24601.7	27385	0.898362		-
3859	PICIFORMES	Picidae	Rufous-winged Woodpecker	Piculus simplex		LC	826		0	1453.33	59	Artificial/Terrestrial - Subtropical/Tropical Heavily Degraded Former Forest (No), Forest - Subtropical/Tropical Moist Lowland (Yes)		46296.6	52763.6	99060.2	92589	1.06989		-
3860	PICIFORMES	Picidae	Stripe-cheeked Woodpecker	Piculus callopterus		LC	68		106.48	999	97.5	Forest - Subtropical/Tropical Moist Lowland (Yes)		3066.69	398.465	3465.16	5548	0.624578		-
3862	PICIFORMES	Picidae	Lita Woodpecker	Piculus litae		LC	54		0	1293.85	97	Forest - Subtropical/Tropical Moist Lowland (Yes)		46086.2	23304.2	69390.4	106717	0.650229		-
3875	PICIFORMES	Picidae	Black-crowned Woodpecker	Colaptes atriceps		LC	127		1155.68	4155.88	44	Forest - Subtropical/Tropical Dry (No), Forest - Subtropical/Tropical Moist Lowland (No), Forest - Subtropical/Tropical Moist Montane (Yes), Grassland - Subtropical/Tropical High Altitude (No)		30134.6	3543.74	33678.3	101218	0.33273		-
3876	PICIFORMES	Picidae	Northern Andean Flicker	Colaptes cinereicapillus		LC	0		-	-	-			-	-	-		-		Unclear Taxonomic Assignment
3889	PICIFORMES	Picidae	Atlantic Black-breasted Woodpecker	Celeus tinnunculus	Celeus torquatus	VU	19		0	152.6	96	Artificial/Terrestrial - Subtropical/Tropical Heavily Degraded Former Forest (No), Forest - Subtropical/Tropical Moist Lowland (Yes), Forest - Subtropical/Tropical Swamp (No)		11083.1	496.448	11579.6	120306	0.0962509		-
3902	PICIFORMES	Picidae	Dusky-winged Woodpecker	Hylatomus fuscipennis		LC	0		-	-	-			-	-	-		-		Unclear Taxonomic Assignment
3924	PICIFORMES	Picidae	Golden-naped Woodpecker	Melanerpes chrysauchen		LC	1151		0	1500	88	Artificial/Terrestrial - Plantations (No), Artificial/Terrestrial - Subtropical/Tropical Heavily Degraded Former Forest (No), Forest - Subtropical/Tropical Moist Lowland (Yes), Forest - Subtropical/Tropical Moist Montane (No)		5894.12	2077.6	7971.72	15256	0.52253		-
3925	PICIFORMES	Picidae	Beautiful Woodpecker	Melanerpes pulcher		LC	171		73.3	1866.7	71	Artificial/Terrestrial - Plantations (No), Artificial/Terrestrial - Subtropical/Tropical Heavily Degraded Former Forest (No), Forest - Subtropical/Tropical Dry (Yes), Forest - Subtropical/Tropical Moist Lowland (Yes), Forest - Subtropical/Tropical Moist Montane (No)		27880.8	5541.71	33422.6	48456	0.689751		-
3930	PICIFORMES	Picidae	Grey-breasted Woodpecker	Melanerpes hypopolius		LC	461		592	2450	3	Artificial/Terrestrial - Arable Land (No), Artificial/Terrestrial - Pastureland (No), Forest - Subtropical/Tropical Moist Lowland (No), Shrubland - Subtropical/Tropical Dry (No), Shrubland - Subtropical/Tropical High Altitude (Yes), Grassland - Subtropical/Tropical Dry (No)		42674.9	9722.21	52397.1	81783	0.640684		Open Habitat Spp
3933	PICIFORMES	Picidae	Hoffmann's Woodpecker	Melanerpes hoffmannii		LC	10581		0	2150	37	Artificial/Terrestrial - Pastureland (No), Artificial/Terrestrial - Plantations (No), Artificial/Terrestrial - Rural Gardens (No), Artificial/Terrestrial - Subtropical/Tropical Heavily Degraded Former Forest (No), Forest - Subtropical/Tropical Dry (Yes)		44240.5	6636.89	50877.4	51057	0.996483		-
3977	PICIFORMES	Picidae	Strickland's Woodpecker	Leuconotopicus stricklandi	Dryobates stricklandi	LC	140		1927.39	4136.57	37	Forest - Subtropical/Tropical Moist Montane (Yes)		4529.57	1230.73	5760.31	18699	0.308054		-
3986	PICIFORMES	Picidae	Blood-colored Woodpecker	Veniliornis sanguineus	Dryobates sanguineus	LC	69		0	18.28	10	Artificial/Terrestrial - Plantations (No), Forest - Subtropical/Tropical Moist Lowland (No), Forest - Subtropical/Tropical Mangrove Vegetation Above High Tide Level (Yes), Forest - Subtropical/Tropical Swamp (Yes)		15188.4	3621.05	18809.4	36225	0.519239		-
3988	PICIFORMES	Picidae	Dot-fronted Woodpecker	Veniliornis frontalis	Dryobates frontalis	LC	246		318.25	2735.6	50.25	Forest - Subtropical/Tropical Dry (No), Forest - Subtropical/Tropical Moist Montane (Yes)		60519.3	14079.1	74598.3	102724	0.726202		-
3990	PICIFORMES	Picidae	Yellow-vented Woodpecker	Veniliornis dignus	Dryobates dignus	LC	221		856.4	3175.8	79	Forest - Subtropical/Tropical Moist Montane (Yes)		34247.5	95059.7	129307	95384	1.35565		-
3993	PICIFORMES	Picidae	Choco Woodpecker	Veniliornis chocoensis	Dryobates chocoensis	NT	20		112.14	1424.2	95.5	Forest - Subtropical/Tropical Moist Lowland (Yes)		18680.6	22218	40898.6	79496	0.514474		-
4012	FALCONIFORMES	Falconidae	Plumbeous Forest-falcon	Micrastur plumbeus		VU	8		151.76	1514.56	84.75	Forest - Subtropical/Tropical Moist Lowland (Yes), Forest - Subtropical/Tropical Moist Montane (Yes)		5652.94	24906	30558.9	61915	0.493563		<10 Qualifying eBird Records
4024	FALCONIFORMES	Falconidae	Carunculated Caracara	Phalcoboenus carunculatus		LC	480		2253.74	5178	13.5	Artificial/Terrestrial - Subtropical/Tropical Heavily Degraded Former Forest (No), Shrubland - Subtropical/Tropical High Altitude (No), Grassland - Subtropical/Tropical High Altitude (Yes)		19126	2706.02	21832	44955	0.485641		Open Habitat Spp
4027	FALCONIFORMES	Falconidae	Striated Caracara	Phalcoboenus australis		NT	96		0	213.27	15	Marine Intertidal - Rocky Shoreline (Yes), Marine Intertidal - Tidepools (Yes), Grassland - Temperate (Yes)		6195.78	4006.85	10202.6	23815	0.428412		Open Habitat Spp
4115	PSITTACIFORMES	Psittacidae	Red-fronted Parrotlet	Touit costaricensis		VU	164		30.86	3000	73	Forest - Subtropical/Tropical Moist Lowland (No), Forest - Subtropical/Tropical Moist Montane (Yes)		8126.93	14345	22471.9	9984	2.2508		-
4118	PSITTACIFORMES	Psittacidae	Brown-backed Parrotlet	Touit melanonotus		VU	59		0	1400	94.5	Forest - Subtropical/Tropical Moist Lowland (Yes), Forest - Subtropical/Tropical Moist Montane (Yes)		19501.7	22444.9	41946.6	14297	2.93394		-
4119	PSITTACIFORMES	Psittacidae	Golden-tailed Parrotlet	Touit surdus		VU	74		0	1016.84	89.5	Forest - Subtropical/Tropical Moist Lowland (Yes), Forest - Subtropical/Tropical Moist Montane (Yes)		40347	34985.3	75332.2	98994	0.760978		-
4120	PSITTACIFORMES	Psittacidae	Spot-winged Parrotlet	Touit stictopterus		VU	48		500	2490.34	77	Forest - Subtropical/Tropical Dry (No), Forest - Subtropical/Tropical Moist Montane (Yes)		27544.7	57698.8	85243.6	32941	2.58777		-
4124	PSITTACIFORMES	Psittacidae	Rufous-fronted Parakeet	Bolborhynchus ferrugineifrons		VU	113		2568.84	4572.68	3	Artificial/Terrestrial - Arable Land (No), Shrubland - Subtropical/Tropical High Altitude (No), Grassland - Subtropical/Tropical High Altitude (No)		3360.94	897.245	4258.19	3143	1.35482		-
4126	PSITTACIFORMES	Psittacidae	Tepui Parrotlet	Nannopsittaca panychlora		LC	15		156.02	2543	94.5	Forest - Subtropical/Tropical Moist Lowland (No), Forest - Subtropical/Tropical Moist Montane (Yes)		96369.3	295.827	96665.1	49125	1.96774		-
4134	PSITTACIFORMES	Psittacidae	Grey-cheeked Parakeet	Brotogeris pyrrhoptera		EN	332		1	1749.16	17	Artificial/Terrestrial - Arable Land (No), Forest - Subtropical/Tropical Dry (Yes), Forest - Subtropical/Tropical Moist Lowland (Yes), Shrubland - Subtropical/Tropical Moist (Yes)		27626.5	2882.41	30509	12451	2.45032		-
4139	PSITTACIFORMES	Psittacidae	Blue-bellied Parrot	Triclaria malachitacea		NT	91		18.1	1199.4	96	Artificial/Terrestrial - Plantations (No), Artificial/Terrestrial - Urban Areas (No), Forest - Subtropical/Tropical Moist Lowland (No), Forest - Subtropical/Tropical Moist Montane (Yes)		32349.5	15286.1	47635.5	30243	1.57509		-
4142	PSITTACIFORMES	Psittacidae	Rose-faced Parrot	Pyrilia pulchra		LC	205		0	1832	93	Artificial/Terrestrial - Plantations (No), Artificial/Terrestrial - Subtropical/Tropical Heavily Degraded Former Forest (No), Forest - Subtropical/Tropical Moist Lowland (Yes), Forest - Subtropical/Tropical Moist Montane (No)		68985.2	10360.8	79346	92646	0.856442		-
4147	PSITTACIFORMES	Psittacidae	Rusty-faced Parrot	Hapalopsittaca amazonina		VU	88		1077.68	3435.05	62	Forest - Subtropical/Tropical Moist Montane (Yes), Shrubland - Subtropical/Tropical High Altitude (Yes)		9964.47	59184.5	69149	26455	2.61384		-
4148	PSITTACIFORMES	Psittacidae	Indigo-winged Parrot	Hapalopsittaca fuertesi		CR	33		1858	4183	14	Forest - Subtropical/Tropical Moist Montane (Yes)		886.461	369.7	1256.16	1413	0.889003		-
4149	PSITTACIFORMES	Psittacidae	Red-faced Parrot	Hapalopsittaca pyrrhops		VU	17		2500	3500	74	Forest - Subtropical/Tropical Moist Montane (Yes)		3473.05	1090.76	4563.81	9937	0.459274		-
4150	PSITTACIFORMES	Psittacidae	Black-winged Parrot	Hapalopsittaca melanotis		LC	19		1558	3450	67.5	Forest - Subtropical/Tropical Moist Montane (Yes)		15391	4969.5	20360.5	38603	0.527433		-
4164	PSITTACIFORMES	Psittacidae	Vinaceous-breasted Amazon	Amazona vinacea		EN	232		0	2000	67	Artificial/Terrestrial - Plantations (Yes), Forest - Subtropical/Tropical Moist Lowland (Yes), Forest - Subtropical/Tropical Moist Montane (No)		138283	81498.9	219782	105993	2.07355		-
4165	PSITTACIFORMES	Psittacidae	Tucuman Amazon	Amazona tucumana		VU	252		339.16	2600	40	Forest - Subtropical/Tropical Moist Lowland (No), Forest - Subtropical/Tropical Moist Montane (Yes)		63030.8	4175.34	67206.2	69210	0.971047		-
4166	PSITTACIFORMES	Psittacidae	Red-spectacled Amazon	Amazona pretrei		VU	83		300	1468.66	41.75	Artificial/Terrestrial - Plantations (No), Forest - Subtropical/Tropical Dry (Yes), Forest - Subtropical/Tropical Dry (Yes), Forest - Subtropical/Tropical Moist Lowland (Yes), Forest - Subtropical/Tropical Moist Lowland (Yes), Forest - Subtropical/Tropical Moist Montane (Yes), Forest - Subtropical/Tropical Moist Montane (Yes), Savanna - Dry (Yes), Savanna - Dry (Yes)		27301	79.6605	27380.7	10426	2.62619		-
4173	PSITTACIFORMES	Psittacidae	Lilac-crowned Amazon	Amazona finschi		EN	667		0	2200	38	Forest - Subtropical/Tropical Dry (Yes), Forest - Subtropical/Tropical Moist Lowland (Yes), Forest - Subtropical/Tropical Mangrove Vegetation Above High Tide Level (No), Forest - Subtropical/Tropical Moist Montane (No)		96520.2	27998.4	124519	111128	1.1205		-
4175	PSITTACIFORMES	Psittacidae	Lilacine Amazon	Amazona lilacina		CR	0		-	-	-	Artificial/Terrestrial - Subtropical/Tropical Heavily Degraded Former Forest (No), Forest - Subtropical/Tropical Dry (Yes), Forest - Subtropical/Tropical Moist Lowland (No), Forest - Subtropical/Tropical Mangrove Vegetation Above High Tide Level (Yes), Shrubland - Subtropical/Tropical Dry (No)		-	-	-	8978	-		Unclear Taxonomic Assignment
4176	PSITTACIFORMES	Psittacidae	Diademed Amazon	Amazona diadema	Amazona autumnalis	LC	43		0	127.74	99	Artificial/Terrestrial - Pastureland (No), Artificial/Terrestrial - Plantations (No), Artificial/Terrestrial - Subtropical/Tropical Heavily Degraded Former Forest (No), Forest - Subtropical/Tropical Moist Lowland (Yes)		54691.4	2565.02	57256.4	63424.6	0.902748		-
4177	PSITTACIFORMES	Psittacidae	Red-crowned Amazon	Amazona viridigenalis		EN	3830		0	1132.2	2	Artificial/Terrestrial - Pastureland (No), Forest - Subtropical/Tropical Dry (Yes), Forest - Subtropical/Tropical Moist Lowland (Yes)		33.3382	1492.66	1526	7846	0.194494		-
4180	PSITTACIFORMES	Psittacidae	Red-browed Amazon	Amazona rhodocorytha		VU	94		0	1000	52	Forest - Subtropical/Tropical Moist Lowland (Yes), Forest - Subtropical/Tropical Moist Montane (No)		32021.7	13337.2	45358.9	2673	16.9693		-
4184	PSITTACIFORMES	Psittacidae	Yellow-headed Amazon	Amazona oratrix		EN	1508		0	1587	7	Forest - Subtropical/Tropical Dry (Yes), Forest - Subtropical/Tropical Moist Lowland (Yes), Forest - Subtropical/Tropical Mangrove Vegetation Above High Tide Level (Yes), Shrubland - Subtropical/Tropical Moist (Yes)		152040	213107	365147	48120	7.58826		-
4187	PSITTACIFORMES	Psittacidae	Yellow-shouldered Amazon	Amazona barbadensis		VU	300		0	469.28	2	Shrubland - Subtropical/Tropical Dry (Yes)		1298.18	96.9021	1395.08	3928	0.355163		-
4195	PSITTACIFORMES	Psittacidae	Red-tailed Amazon	Amazona brasiliensis		NT	77		0	903.29	83	Forest - Subtropical/Tropical Moist Lowland (Yes), Forest - Subtropical/Tropical Mangrove Vegetation Above High Tide Level (Yes), Forest - Subtropical/Tropical Swamp (Yes)		9740.64	4256.61	13997.3	4747	2.94865		-
4199	PSITTACIFORMES	Psittacidae	Mexican Parrotlet	Forpus cyanopygius		NT	870		0	1737.04	18.75	Artificial/Terrestrial - Plantations (No), Artificial/Terrestrial - Subtropical/Tropical Heavily Degraded Former Forest (No), Forest - Subtropical/Tropical Dry (Yes)		64466	15145.9	79611.9	115503	0.689262		-
4201	PSITTACIFORMES	Psittacidae	Turquoise-winged Parrotlet	Forpus spengeli		LC	129		0	1200	19	Artificial/Terrestrial - Arable Land (No), Artificial/Terrestrial - Pastureland (No), Artificial/Terrestrial - Rural Gardens (No), Artificial/Terrestrial - Urban Areas (No), Artificial/Terrestrial - Subtropical/Tropical Heavily Degraded Former Forest (No), Forest - Subtropical/Tropical Moist Lowland (Yes), Savanna - Dry (No), Shrubland - Subtropical/Tropical Dry (No)		11614.3	3869.94	15484.2	25872	0.598492		-
4205	PSITTACIFORMES	Psittacidae	Yellow-faced Parrotlet	Forpus xanthops		VU	62		600	2842.31	3.5	Forest - Subtropical/Tropical Dry (Yes), Shrubland - Subtropical/Tropical Dry (Yes)		666.41	33.0885	699.499	2370	0.295147		-
4211	PSITTACIFORMES	Psittacidae	Ochre-marked Parakeet	Pyrrhura cruentata		VU	54		0	962.81	91.75	Artificial/Terrestrial - Pastureland (No), Artificial/Terrestrial - Plantations (No), Artificial/Terrestrial - Subtropical/Tropical Heavily Degraded Former Forest (No), Forest - Subtropical/Tropical Moist Lowland (Yes)		20532.8	5325.03	25857.9	10275	2.51658		-
4217	PSITTACIFORMES	Psittacidae	Goias Parakeet	Pyrrhura pfrimeri		EN	9		0	668	37	Forest - Subtropical/Tropical Dry (Yes)		4843	0	4843	7186	0.67395		<10 Qualifying eBird Records
4218	PSITTACIFORMES	Psittacidae	Grey-breasted Parakeet	Pyrrhura griseipectus		EN	67		1	1100	55	Forest - Subtropical/Tropical Moist Montane (Yes)		474.795	0	474.795	686	0.69212		-
4219	PSITTACIFORMES	Psittacidae	Venezuelan Parakeet	Pyrrhura emma		LC	57		0	2077.76	79	Artificial/Terrestrial - Subtropical/Tropical Heavily Degraded Former Forest (No), Forest - Subtropical/Tropical Moist Lowland (Yes), Shrubland - Subtropical/Tropical Dry (No)		21040.4	2346.45	23386.8	33364	0.70096		-
4221	PSITTACIFORMES	Psittacidae	Azuero Parakeet	Pyrrhura eisenmanni		EN	6		18.3	2000	7	Forest - Subtropical/Tropical Moist Lowland (Yes), Forest - Subtropical/Tropical Swamp (No), Forest - Subtropical/Tropical Moist Montane (No), Savanna - Dry (No)		980.965	174.593	1155.56	1542	0.749389		<10 Qualifying eBird Records
4222	PSITTACIFORMES	Psittacidae	Sinu Parakeet	Pyrrhura subandina		CR (PE)	0		-	-	-	NA		-	-	-	NA	-		Extinct
4223	PSITTACIFORMES	Psittacidae	Perija Parakeet	Pyrrhura caeruleiceps		EN	3		400	2200	77.5	Forest - Subtropical/Tropical Moist Lowland (No), Forest - Subtropical/Tropical Moist Montane (Yes)		4834.96	7612.94	12447.9	21648	0.575014		<10 Qualifying eBird Records
4227	PSITTACIFORMES	Psittacidae	Bonaparte's Parakeet	Pyrrhura lucianii		LC	8		90.7	2000	99	Forest - Subtropical/Tropical Moist Lowland (Yes), Forest - Subtropical/Tropical Swamp (No), Forest - Subtropical/Tropical Moist Montane (No), Savanna - Dry (No)		231800	0	231800	47171	4.91403		<10 Qualifying eBird Records
4228	PSITTACIFORMES	Psittacidae	Wavy-breasted Parakeet	Pyrrhura peruviana		LC	5		100	1650	61	Forest - Subtropical/Tropical Moist Lowland (Yes), Forest - Subtropical/Tropical Swamp (No), Forest - Subtropical/Tropical Moist Montane (No), Savanna - Dry (No)		27147	11529.5	38676.6	39673	0.974884		<10 Qualifying eBird Records
4229	PSITTACIFORMES	Psittacidae	Garlepp's Parakeet	Pyrrhura parvifrons		LC	27		100	2000	95	Forest - Subtropical/Tropical Moist Lowland (Yes), Forest - Subtropical/Tropical Swamp (No), Forest - Subtropical/Tropical Moist Montane (No), Savanna - Dry (No)		22366.6	18959.7	41326.3	49588	0.833393		-
4231	PSITTACIFORMES	Psittacidae	Santa Marta Parakeet	Pyrrhura viridicata		EN	74		1191	2800	51	Forest - Subtropical/Tropical Moist Montane (Yes)		684.73	0	684.73	460	1.48854		-
4232	PSITTACIFORMES	Psittacidae	Fiery-shouldered Parakeet	Pyrrhura egregia		LC	14		700	1800	95	Forest - Subtropical/Tropical Moist Montane (Yes)		25325.8	0	25325.8	51342	0.493277		-
4233	PSITTACIFORMES	Psittacidae	Choco Parakeet	Pyrrhura pacifica		LC	252		0	2800	81.5	Artificial/Terrestrial - Subtropical/Tropical Heavily Degraded Former Forest (No), Forest - Subtropical/Tropical Moist Lowland (Yes), Forest - Subtropical/Tropical Moist Montane (Yes)		19061.7	7175.37	26237	30515	0.859808		-
4236	PSITTACIFORMES	Psittacidae	El Oro Parakeet	Pyrrhura orcesi		EN	56		613.85	1461.1	28	Forest - Subtropical/Tropical Moist Lowland (Yes), Forest - Subtropical/Tropical Moist Montane (Yes)		483.885	0	483.885	1003	0.482437		-
4237	PSITTACIFORMES	Psittacidae	White-necked Parakeet	Pyrrhura albipectus		VU	18		894.51	2449.8	44	Forest - Subtropical/Tropical Moist Montane (Yes)		7666.87	2717.92	10384.8	7882	1.31753		-
4239	PSITTACIFORMES	Psittacidae	Brown-breasted Parakeet	Pyrrhura calliptera		VU	167		891	3735.7	31.5	Artificial/Terrestrial - Arable Land (No), Forest - Subtropical/Tropical Moist Montane (Yes), Shrubland - Subtropical/Tropical High Altitude (No), Grassland - Subtropical/Tropical High Altitude (No)		4302.75	707.496	5010.25	2460	2.03669		-
4240	PSITTACIFORMES	Psittacidae	Red-eared Parakeet	Pyrrhura hoematotis		LC	119		545.44	2167.14	85	Artificial/Terrestrial - Subtropical/Tropical Heavily Degraded Former Forest (No), Forest - Subtropical/Tropical Moist Montane (Yes), Savanna - Dry (No)		1936.83	775.125	2711.95	6304	0.430195		-
4241	PSITTACIFORMES	Psittacidae	Rose-headed Parakeet	Pyrrhura rhodocephala		LC	75		800	3100	76	Artificial/Terrestrial - Subtropical/Tropical Heavily Degraded Former Forest (No), Forest - Subtropical/Tropical Moist Montane (Yes)		5701.82	576.045	6277.87	11585	0.541896		-
4242	PSITTACIFORMES	Psittacidae	Sulphur-winged Parakeet	Pyrrhura hoffmanni		LC	741		630	3267	77	Artificial/Terrestrial - Subtropical/Tropical Heavily Degraded Former Forest (No), Forest - Subtropical/Tropical Moist Lowland (No), Forest - Subtropical/Tropical Moist Montane (Yes)		9500.95	1964.46	11465.4	8001	1.433		-
4247	PSITTACIFORMES	Psittacidae	Lear's Macaw	Anodorhynchus leari		EN	33		269.28	869.36	44	Savanna - Dry (No), Shrubland - Subtropical/Tropical Dry (Yes)		1254.75	0	1254.75	7546	0.16628		-
4248	PSITTACIFORMES	Psittacidae	Glaucous Macaw	Anodorhynchus glaucus		CR (PE)	0		-	-	-	NA		-	-	-	NA	-		Extinct
4249	PSITTACIFORMES	Psittacidae	Thick-billed Parrot	Rhynchopsitta pachyrhyncha		EN	44		1440	2813.64	76	Forest - Temperate (No), Forest - Subtropical/Tropical Moist Montane (No)		5399.22	0	5399.22	596	9.05909		-
4250	PSITTACIFORMES	Psittacidae	Maroon-fronted Parrot	Rhynchopsitta terrisi		EN	125		693.68	3500	12	Forest - Subtropical/Tropical Moist Montane (Yes)		2058.17	0	2058.17	1277	1.61172		-
4260	PSITTACIFORMES	Psittacidae	Sun Parakeet	Aratinga solstitialis		EN	0		-	-	-	Forest - Subtropical/Tropical Moist Lowland (No), Forest - Subtropical/Tropical Swamp (No), Savanna - Dry (No)		-	-	-	96377	-		No eBird Records
4261	PSITTACIFORMES	Psittacidae	Sulphur-breasted Parakeet	Aratinga maculata		LC	8		0	1400	37.75	Forest - Subtropical/Tropical Moist Lowland (No), Savanna - Dry (No)		22597.5	0	22597.5	19965	1.13186		<10 Qualifying eBird Records
4263	PSITTACIFORMES	Psittacidae	Golden-capped Parakeet	Aratinga auricapillus		NT	598		0	2180	20.25	Artificial/Terrestrial - Pastureland (No), Artificial/Terrestrial - Plantations (No), Forest - Subtropical/Tropical Dry (Yes), Forest - Subtropical/Tropical Moist Lowland (Yes), Savanna - Dry (No), Shrubland - Subtropical/Tropical Dry (No)		239745	122635	362380	65235	5.55499		-
4270	PSITTACIFORMES	Psittacidae	Blue-throated Macaw	Ara glaucogularis		CR	0		-	-	-	Artificial/Terrestrial - Rural Gardens (No), Forest - Subtropical/Tropical Moist Lowland (Yes), Savanna - Moist (Yes)		-	-	-	27792	-		No eBird Records
4272	PSITTACIFORMES	Psittacidae	Great Green Macaw	Ara ambiguus		CR	0		-	-	-			-	-	-		-		No eBird Records
4276	PSITTACIFORMES	Psittacidae	Red-fronted Macaw	Ara rubrogenys		CR	0		-	-	-	Artificial/Terrestrial - Arable Land (No), Forest - Subtropical/Tropical Moist Montane (No), Shrubland - Subtropical/Tropical Dry (Yes)		-	-	-	7426	-		No Qualifying eBird Records
4278	PSITTACIFORMES	Psittacidae	Golden-plumed Parakeet	Leptosittaca branickii		LC	433		1493.52	4124.12	62.25	Forest - Temperate (No), Artificial/Terrestrial - Arable Land (No), Artificial/Terrestrial - Plantations (No), Forest - Subtropical/Tropical Moist Montane (Yes), Shrubland - Subtropical/Tropical High Altitude (No), Grassland - Subtropical/Tropical High Altitude (No)		28995.7	37428.2	66423.9	46450	1.43001		-
4279	PSITTACIFORMES	Psittacidae	Yellow-eared Parrot	Ognorhynchus icterotis		VU	235		743	3400	61	Forest - Subtropical/Tropical Moist Montane (Yes)		4422.51	4799.19	9221.7	4136	2.22962		-
4285	PSITTACIFORMES	Psittacidae	Red-throated Parakeet	Psittacara rubritorquis		LC	0		-	-	-			-	-	-		-		Unclear Taxonomic Assignment
4289	PSITTACIFORMES	Psittacidae	Red-masked Parakeet	Psittacara erythrogenys		NT	704		0	2537	28	Forest - Subtropical/Tropical Dry (Yes), Forest - Subtropical/Tropical Dry (Yes), Forest - Subtropical/Tropical Moist Lowland (No), Forest - Subtropical/Tropical Moist Lowland (No), Savanna - Dry (No), Savanna - Dry (No)		55052.1	14541.6	69593.8	106451	0.653764		-
4290	PSITTACIFORMES	Psittacidae	Crimson-fronted Parakeet	Psittacara finschi		LC	6777		0	1968.85	41	Artificial/Terrestrial - Arable Land (No), Artificial/Terrestrial - Arable Land (No), Artificial/Terrestrial - Plantations (No), Artificial/Terrestrial - Plantations (No), Artificial/Terrestrial - Rural Gardens (No), Artificial/Terrestrial - Rural Gardens (No), Artificial/Terrestrial - Subtropical/Tropical Heavily Degraded Former Forest (No), Artificial/Terrestrial - Subtropical/Tropical Heavily …		90879.2	17419.2	108298	92560	1.17003		-
4564	PASSERIFORMES	Sapayoidae	Sapayoa	Sapayoa aenigma		LC	41		0	1756.74	96	Forest - Subtropical/Tropical Moist Lowland (Yes), Wetlands (inland) - Permanent Rivers/Streams/Creeks (includes waterfalls) (No)		29997.2	72235.9	102233	103349	0.989202		-
4571	PASSERIFORMES	Thamnophilidae	Yellow-rumped Antwren	Euchrepomis sharpei		EN	30		1100	3942	85	Artificial/Terrestrial - Plantations (No), Forest - Subtropical/Tropical Moist Lowland (No), Forest - Subtropical/Tropical Moist Montane (Yes)		7523.54	4903.04	12426.6	24280	0.511803		-
4576	PASSERIFORMES	Thamnophilidae	Yapacana Antbird	Aprositornis disjuncta		LC	16		0	222.8	75	Savanna - Dry (Yes)		63935.3	41998.9	105934	42618	2.48567		-
4577	PASSERIFORMES	Thamnophilidae	Grey-bellied Antbird	Ammonastes pelzelni		LC	11		0	350	99	Forest - Subtropical/Tropical Dry (Yes), Forest - Subtropical/Tropical Moist Lowland (No), Savanna - Dry (Yes)		34607.2	229.893	34837.1	58893	0.591533		-
4586	PASSERIFORMES	Thamnophilidae	Foothill Antwren	Epinecrophylla spodionota		LC	55		500	2751.08	86	Forest - Subtropical/Tropical Moist Lowland (Yes), Forest - Subtropical/Tropical Moist Montane (Yes)		48444.2	107106	155550	124366	1.25075		-
4590	PASSERIFORMES	Thamnophilidae	Recurve-billed Bushbird	Clytoctantes alixii		EN	34		185	1752	54	Artificial/Terrestrial - Subtropical/Tropical Heavily Degraded Former Forest (No), Forest - Subtropical/Tropical Moist Lowland (No), Forest - Subtropical/Tropical Moist Montane (No)		3141.67	6840.76	9982.43	2928	3.4093		-
4591	PASSERIFORMES	Thamnophilidae	Rondonia Bushbird	Clytoctantes atrogularis		VU	4		41.56	100	100	Forest - Subtropical/Tropical Moist Lowland (Yes)		8065.35	17772.2	25837.6	35970	0.71831		<10 Qualifying eBird Records
4592	PASSERIFORMES	Thamnophilidae	Narrow-billed Antwren	Formicivora iheringi		NT	49		250	1050	48.25	Forest - Subtropical/Tropical Moist Lowland (Yes), Forest - Subtropical/Tropical Moist Montane (Yes)		36751.5	2507.85	39259.3	20897	1.87871		-
4593	PASSERIFORMES	Thamnophilidae	Black-hooded Antwren	Formicivora erythronotos		EN	31		0	306.43	95	Artificial/Terrestrial - Plantations (No), Artificial/Terrestrial - Subtropical/Tropical Heavily Degraded Former Forest (No), Shrubland - Subtropical/Tropical Dry (No), Shrubland - Subtropical/Tropical Moist (Yes)		88.9634	40.0883	129.052	105	1.22906		-
4599	PASSERIFORMES	Thamnophilidae	Sincora Antwren	Formicivora grantsaui		EN	29		546.52	1166.44	6	Shrubland - Subtropical/Tropical High Altitude (Yes)		1282.26	0	1282.26	3517	0.364588		Open Habitat Spp
4600	PASSERIFORMES	Thamnophilidae	Parana Antwren	Formicivora acutirostris	Stymphalornis acutirostris	NT	31		1	214.78	75.5	Grassland - Subtropical/Tropical Seasonally Wet/Flooded (No), Wetlands (inland) - Shrub Dominated Wetlands (No), Wetlands (inland) - Bogs, Marshes, Swamps, Fens, Peatlands (Yes)		2348.49	0	2348.49	881	2.6657		-
4601	PASSERIFORMES	Thamnophilidae	Marsh Antwren	Formicivora paludicola	Stymphalornis acutirostris	CR	49		0	914	87	Wetlands (inland) - Bogs, Marshes, Swamps, Fens, Peatlands (Yes)		321.651	10.9839	332.635	488	0.681629		-
4611	PASSERIFORMES	Thamnophilidae	Klages's Antwren	Myrmotherula klagesi		VU	42		0	100	94	Forest - Subtropical/Tropical Swamp (Yes), Wetlands (inland) - Permanent Rivers/Streams/Creeks (includes waterfalls) (No)		35710.1	6090.26	41800.4	56287	0.74263		-
4617	PASSERIFORMES	Thamnophilidae	Salvadori's Antwren	Myrmotherula minor		VU	39		0	1161.12	91	Forest - Subtropical/Tropical Moist Lowland (Yes), Wetlands (inland) - Permanent Rivers/Streams/Creeks (includes waterfalls) (No)		6644.41	15318.5	21962.9	4980	4.41023		-
4619	PASSERIFORMES	Thamnophilidae	Band-tailed Antwren	Myrmotherula urosticta		VU	30		0	969.24	95	Forest - Subtropical/Tropical Dry (Yes), Forest - Subtropical/Tropical Moist Lowland (No)		5823.55	4232.14	10055.7	3033	3.31543		-
4621	PASSERIFORMES	Thamnophilidae	Ashy Antwren	Myrmotherula grisea		LC	6		302.95	1802.85	93	Forest - Subtropical/Tropical Moist Lowland (Yes), Forest - Subtropical/Tropical Moist Montane (Yes)		22744.5	24156.4	46900.9	67025	0.699753		<10 Qualifying eBird Records
4622	PASSERIFORMES	Thamnophilidae	Unicolored Antwren	Myrmotherula unicolor		NT	217		0	1276.5	92	Forest - Subtropical/Tropical Dry (Yes), Forest - Subtropical/Tropical Moist Lowland (No), Savanna - Dry (No)		41757.7	11328.8	53086.5	69117	0.768067		-
4623	PASSERIFORMES	Thamnophilidae	Alagoas Antwren	Myrmotherula snowi		CR	3		372.12	790	52.5	Forest - Subtropical/Tropical Moist Lowland (Yes)		101.268	0	101.268	198	0.511454		<10 Qualifying eBird Records
4627	PASSERIFORMES	Thamnophilidae	Orange-bellied Antwren	Terenura sicki		CR	12		372.98	700	59	Forest - Subtropical/Tropical Moist Lowland (Yes)		32.0949	0	32.0949	132	0.243143		-
4640	PASSERIFORMES	Thamnophilidae	Streak-crowned Antvireo	Dysithamnus striaticeps		LC	161		0	1450.8	94.5	Forest - Subtropical/Tropical Moist Lowland (Yes)		31010.8	23331.8	54342.6	88175	0.616304		-
4642	PASSERIFORMES	Thamnophilidae	Rufous-backed Antvireo	Dysithamnus xanthopterus		LC	76		513.25	2088.5	89.5	Forest - Subtropical/Tropical Moist Montane (Yes)		13788.9	11553.4	25342.3	44443	0.570221		-
4643	PASSERIFORMES	Thamnophilidae	Bicolored Antvireo	Dysithamnus occidentalis		VU	41		900	3069	88.75	Forest - Subtropical/Tropical Moist Montane (Yes)		8921.23	7595.39	16516.6	16008	1.03177		-
4644	PASSERIFORMES	Thamnophilidae	White-streaked Antvireo	Dysithamnus leucostictus		LC	39		0	2097.4	87	Forest - Subtropical/Tropical Moist Montane (Yes)		12192.8	55127.4	67320.2	52240	1.28867		-
4645	PASSERIFORMES	Thamnophilidae	Plumbeous Antvireo	Dysithamnus plumbeus		VU	13		0	1251.32	93.5	Forest - Subtropical/Tropical Moist Lowland (Yes)		13370.9	5456.73	18827.7	42466	0.443358		-
4647	PASSERIFORMES	Thamnophilidae	Bahia Antwren	Herpsilochmus pileatus		VU	55		0	575.54	95	Savanna - Dry (Yes)		10241.4	0	10241.4	1545	6.62875		-
4650	PASSERIFORMES	Thamnophilidae	Aripuana Antwren	Herpsilochmus stotzi		LC	6		0	99	100	Forest - Subtropical/Tropical Moist Lowland (Yes)		46805.4	0	46805.4	85370	0.548265		<10 Qualifying eBird Records
4651	PASSERIFORMES	Thamnophilidae	Creamy-bellied Antwren	Herpsilochmus motacilloides		NT	26		525.5	4121.25	84	Forest - Subtropical/Tropical Moist Montane (Yes)		22458.6	26526.6	48985.2	74743	0.655382		-
4652	PASSERIFORMES	Thamnophilidae	Ash-throated Antwren	Herpsilochmus parkeri		EN	9		762.76	1450	94.75	Forest - Subtropical/Tropical Dry (Yes), Forest - Subtropical/Tropical Moist Montane (Yes)		105.412	6.80072	112.212	15	7.48083		<10 Qualifying eBird Records
4656	PASSERIFORMES	Thamnophilidae	Ancient Antwren	Herpsilochmus gentryi		LC	100		0	200	100	Forest - Subtropical/Tropical Dry (No), Forest - Subtropical/Tropical Moist Lowland (Yes), Savanna - Dry (No)		7350.17	0	7350.17	9533	0.771024		-
4661	PASSERIFORMES	Thamnophilidae	Yellow-breasted Antwren	Herpsilochmus axillaris		VU	188		380.56	2497.52	90	Forest - Subtropical/Tropical Moist Lowland (Yes), Forest - Subtropical/Tropical Moist Montane (Yes)		84386.9	121378	205765	109349	1.88173		-
4679	PASSERIFORMES	Thamnophilidae	Northern Rufous-capped Antshrike	Thamnophilus subfasciatus	Thamnophilus ruficapillus	LC	105		511.56	3167.76	45	Artificial/Terrestrial - Subtropical/Tropical Heavily Degraded Former Forest (No), Forest - Subtropical/Tropical Moist Montane (Yes), Shrubland - Subtropical/Tropical Moist (Yes), Shrubland - Subtropical/Tropical High Altitude (No)		46204.6	22299.4	68503.9	112307	0.60997		-
4681	PASSERIFORMES	Thamnophilidae	Chapman's Antshrike	Thamnophilus zarumae		LC	101		142	2650	33	Artificial/Terrestrial - Subtropical/Tropical Heavily Degraded Former Forest (No), Forest - Subtropical/Tropical Dry (Yes), Forest - Subtropical/Tropical Moist Lowland (Yes), Shrubland - Subtropical/Tropical Dry (No), Shrubland - Subtropical/Tropical Moist (No)		10490.8	1468.75	11959.6	27875	0.429042		-
4682	PASSERIFORMES	Thamnophilidae	Bar-crested Antshrike	Thamnophilus multistriatus		LC	3865		250	2479	44	Artificial/Terrestrial - Arable Land (No), Artificial/Terrestrial - Rural Gardens (No), Artificial/Terrestrial - Urban Areas (No), Artificial/Terrestrial - Subtropical/Tropical Heavily Degraded Former Forest (No), Forest - Subtropical/Tropical Moist Lowland (Yes), Forest - Subtropical/Tropical Moist Montane (Yes), Shrubland - Subtropical/Tropical Moist (Yes)		113298	18112.3	131410	121622	1.08048		-
4683	PASSERIFORMES	Thamnophilidae	Lined Antshrike	Thamnophilus tenuepunctatus		VU	438		295.48	2655.52	68.25	Artificial/Terrestrial - Plantations (No), Artificial/Terrestrial - Rural Gardens (No), Artificial/Terrestrial - Urban Areas (No), Artificial/Terrestrial - Subtropical/Tropical Heavily Degraded Former Forest (No), Forest - Subtropical/Tropical Moist Lowland (Yes), Forest - Subtropical/Tropical Moist Montane (Yes)		91901.3	31527.2	123428	106402	1.16002		-
4685	PASSERIFORMES	Thamnophilidae	Collared Antshrike	Thamnophilus bernardi		LC	851		0	2710.71	14	Forest - Subtropical/Tropical Dry (Yes), Forest - Subtropical/Tropical Mangrove Vegetation Above High Tide Level (No), Forest - Subtropical/Tropical Moist Montane (No), Shrubland - Subtropical/Tropical Dry (No), Shrubland - Subtropical/Tropical Moist (No)		39691.4	7279.76	46971.1	102387	0.458761		-
4686	PASSERIFORMES	Thamnophilidae	Maranon Antshrike	Thamnophilus shumbae	Thamnophilus bernardi	VU	54		0	2478.98	20.75	Forest - Subtropical/Tropical Dry (No), Shrubland - Subtropical/Tropical Dry (No)		1269.69	7.65564	1277.35	3026	0.422124		-
4687	PASSERIFORMES	Thamnophilidae	Black-hooded Antshrike	Thamnophilus bridgesi		LC	1699		0	1272.8	88	Artificial/Terrestrial - Subtropical/Tropical Heavily Degraded Former Forest (No), Forest - Subtropical/Tropical Moist Lowland (Yes), Forest - Subtropical/Tropical Mangrove Vegetation Above High Tide Level (No)		9898.31	1452.98	11351.3	28247	0.401858		-
4692	PASSERIFORMES	Thamnophilidae	Cocha Antshrike	Thamnophilus praecox		NT	17		134.64	260	99	Forest - Subtropical/Tropical Swamp (Yes), Wetlands (inland) - Permanent Rivers/Streams/Creeks (includes waterfalls) (No)		3452.44	5367	8819.44	7705	1.14464		-
4703	PASSERIFORMES	Thamnophilidae	Upland Antshrike	Thamnophilus aroyae		LC	55		457.78	2549.44	62.75	Artificial/Terrestrial - Subtropical/Tropical Heavily Degraded Former Forest (No), Forest - Subtropical/Tropical Moist Lowland (No), Forest - Subtropical/Tropical Moist Montane (Yes), Shrubland - Subtropical/Tropical Moist (No)		53383.1	0	53383.1	62450	0.854813		-
4704	PASSERIFORMES	Thamnophilidae	Black-backed Antshrike	Thamnophilus melanonotus		LC	279		0	933.5	64.75	Forest - Subtropical/Tropical Dry (No), Forest - Subtropical/Tropical Moist Lowland (Yes), Shrubland - Subtropical/Tropical Moist (No)		45941.8	3207.19	49149	113949	0.431324		-
4708	PASSERIFORMES	Thamnophilidae	Acre Antshrike	Thamnophilus divisorius		LC	3		0	207	100	Forest - Subtropical/Tropical Dry (Yes)		151.812	0	151.812	938	0.161846		<10 Qualifying eBird Records
4709	PASSERIFORMES	Thamnophilidae	White-bearded Antshrike	Biatas nigropectus		VU	64		0	1789.53	95	Forest - Subtropical/Tropical Moist Lowland (Yes)		38944.9	56363.2	95308.1	23893	3.98896		-
4710	PASSERIFORMES	Thamnophilidae	Spiny-faced Antshrike	Xenornis setifrons		NT	4		120	800	98.75	Forest - Subtropical/Tropical Moist Lowland (Yes)		293.548	2354.68	2648.23	6626	0.399672		<10 Qualifying eBird Records
4715	PASSERIFORMES	Thamnophilidae	Bananal Antbird	Cercomacra ferdinandi		NT	27		0	251.8	52	Forest - Subtropical/Tropical Moist Lowland (Yes), Shrubland - Subtropical/Tropical Moist (Yes), Wetlands (inland) - Permanent Rivers/Streams/Creeks (includes waterfalls) (No)		26383.4	0	26383.4	31828.1	0.828936		-
4716	PASSERIFORMES	Thamnophilidae	Rio Branco Antbird	Cercomacra carbonaria		CR	40		45.8	900	45	Artificial/Terrestrial - Plantations (No), Forest - Subtropical/Tropical Moist Lowland (Yes), Shrubland - Subtropical/Tropical Moist (Yes), Wetlands (inland) - Permanent Rivers/Streams/Creeks (includes waterfalls) (No)		13037.9	81.1926	13119.1	17194	0.763005		-
4723	PASSERIFORMES	Thamnophilidae	Parker's Antbird	Cercomacroides parkeri		LC	349		888.96	3019	70.5	Artificial/Terrestrial - Subtropical/Tropical Heavily Degraded Former Forest (No), Forest - Subtropical/Tropical Moist Montane (Yes), Shrubland - Subtropical/Tropical Moist (No)		16606.2	22172.4	38778.5	60671	0.639161		-
4728	PASSERIFORMES	Thamnophilidae	Rufous-tailed Antbird	Drymophila genei		LC	92		675.8	2200	87.5	Artificial/Terrestrial - Subtropical/Tropical Heavily Degraded Former Forest (No), Forest - Subtropical/Tropical Moist Montane (Yes)		8275.73	6474.18	14749.9	24960	0.590942		-
4733	PASSERIFORMES	Thamnophilidae	Klages's Antbird	Drymophila klagesi		LC	81		323	2307.2	80	Artificial/Terrestrial - Plantations (No), Artificial/Terrestrial - Subtropical/Tropical Heavily Degraded Former Forest (No), Forest - Subtropical/Tropical Moist Lowland (No), Forest - Subtropical/Tropical Moist Montane (Yes)		16302.2	14712	31014.2	58187	0.533009		-
4734	PASSERIFORMES	Thamnophilidae	Santa Marta Antbird	Drymophila hellmayri		NT	209		656.08	2500	93	Artificial/Terrestrial - Arable Land (No), Artificial/Terrestrial - Plantations (No), Artificial/Terrestrial - Subtropical/Tropical Heavily Degraded Former Forest (No), Forest - Subtropical/Tropical Moist Montane (No), Shrubland - Subtropical/Tropical High Altitude (Yes)		1147.98	0	1147.98	3041	0.377502		-
4735	PASSERIFORMES	Thamnophilidae	East Andean Antbird	Drymophila caudata		NT	17		1200	2620.28	89.25	Artificial/Terrestrial - Plantations (No), Artificial/Terrestrial - Subtropical/Tropical Heavily Degraded Former Forest (No), Forest - Subtropical/Tropical Moist Montane (Yes)		2185.82	1352.83	3538.65	18605	0.190199		-
4743	PASSERIFORMES	Thamnophilidae	Manicore Antwarbler	Hypocnemis rondoni		LC	4		0	99	100	Forest - Subtropical/Tropical Moist Lowland (Yes)		44190	2428.7	46618.7	95655	0.487363		<10 Qualifying eBird Records
4747	PASSERIFORMES	Thamnophilidae	White-masked Antbird	Pithys castaneus		NT	2		144.03	250	99	Forest - Subtropical/Tropical Moist Lowland (Yes), Forest - Subtropical/Tropical Swamp (No)		160.194	0	160.194	216	0.741637		<10 Qualifying eBird Records
4760	PASSERIFORMES	Thamnophilidae	Harlequin Antbird	Rhegmatorhina berlepschi		LC	9		0	100	99.5	Forest - Subtropical/Tropical Moist Lowland (Yes)		43943.5	15085.3	59028.8	68143	0.866249		<10 Qualifying eBird Records
4764	PASSERIFORMES	Thamnophilidae	Cordillera Azul Antbird	Myrmoderus eowilsoni		NT	4		818.35	1700	90	Forest - Subtropical/Tropical Moist Montane (Yes)		4802.75	4156.36	8959.11	23748	0.377257		<10 Qualifying eBird Records
4766	PASSERIFORMES	Thamnophilidae	Scalloped Antbird	Myrmoderus ruficauda		EN	27		0	950	59	Artificial/Terrestrial - Subtropical/Tropical Heavily Degraded Former Forest (No), Forest - Subtropical/Tropical Dry (Yes), Forest - Subtropical/Tropical Moist Lowland (Yes)		3957.76	0	3957.76	499	7.93137		-
4775	PASSERIFORMES	Thamnophilidae	Roraiman Antbird	Myrmelastes saturatus		LC	9		0	1917.6	92.25	Forest - Subtropical/Tropical Moist Lowland (Yes), Forest - Subtropical/Tropical Swamp (Yes)		36368.6	0	36368.6	47944	0.758564		<10 Qualifying eBird Records
4779	PASSERIFORMES	Thamnophilidae	Brownish-headed Antbird	Myrmelastes brunneiceps		LC	6		0	1927.1	80.5	Forest - Subtropical/Tropical Moist Lowland (Yes), Forest - Subtropical/Tropical Swamp (No), Forest - Subtropical/Tropical Moist Montane (No), Wetlands (inland) - Permanent Rivers/Streams/Creeks (includes waterfalls) (No)		19363.6	21539	40902.7	54350	0.752579		<10 Qualifying eBird Records
4785	PASSERIFORMES	Thamnophilidae	Grey-headed Antbird	Ampelornis griseiceps		VU	19		600	2900	71.5	Forest - Subtropical/Tropical Moist Lowland (Yes), Forest - Subtropical/Tropical Moist Montane (Yes)		2018.11	2302.19	4320.31	17851	0.24202		-
4786	PASSERIFORMES	Thamnophilidae	Stub-tailed Antbird	Sipia berlepschi		LC	48		0	850.15	95.25	Forest - Subtropical/Tropical Moist Lowland (Yes)		41770.7	8063.8	49834.5	55751	0.893876		-
4787	PASSERIFORMES	Thamnophilidae	Esmeraldas Antbird	Sipia nigricauda		LC	135		138.8	2244.1	93	Forest - Subtropical/Tropical Moist Lowland (Yes), Forest - Subtropical/Tropical Moist Montane (No)		25997.2	6752.4	32749.6	64676	0.506363		-
4788	PASSERIFORMES	Thamnophilidae	Magdalena Antbird	Sipia palliata		NT	63		208.22	1804.06	88.5	Forest - Subtropical/Tropical Moist Lowland (Yes), Forest - Subtropical/Tropical Moist Montane (No)		23482.1	27461	50943.1	88370	0.576475		-
4789	PASSERIFORMES	Thamnophilidae	Dull-mantled Antbird	Sipia laemosticta		LC	257		0	1367.88	94	Forest - Subtropical/Tropical Moist Lowland (Yes), Forest - Subtropical/Tropical Moist Montane (No)		11244.8	21329.4	32574.1	36689	0.887845		-
4791	PASSERIFORMES	Thamnophilidae	Black-tailed Antbird	Myrmoborus melanurus		VU	61		0	234.8	96.5	Forest - Subtropical/Tropical Swamp (Yes), Wetlands (inland) - Permanent Rivers/Streams/Creeks (includes waterfalls) (No), Wetlands (inland) - Permanent Freshwater Lakes (over 8ha) (No)		106184	49943.6	156127	32518	4.80126		-
4799	PASSERIFORMES	Thamnophilidae	Fringe-backed Fire-eye	Pyriglena atra		EN	12		8.11	250	93	Forest - Subtropical/Tropical Moist Lowland (Yes)		1960.1	0	1960.1	4970	0.394386		-
4800	PASSERIFORMES	Thamnophilidae	Slender Antbird	Rhopornis ardesiacus		EN	33		100	900	68.25	Forest - Subtropical/Tropical Dry (Yes), Shrubland - Subtropical/Tropical Dry (No)		724.031	0	724.031	2437	0.297099		-
4802	PASSERIFORMES	Thamnophilidae	Allpahuayo Antbird	Percnostola arenarum		VU	21		0	150	98	Forest - Subtropical/Tropical Dry (Yes)		5066.03	3087.29	8153.32	8817	0.924727		-
4807	PASSERIFORMES	Thamnophilidae	Blue-lored Antbird	Hafferia immaculata		LC	99		400	2132.46	74	Artificial/Terrestrial - Subtropical/Tropical Heavily Degraded Former Forest (No), Forest - Subtropical/Tropical Moist Lowland (Yes), Forest - Subtropical/Tropical Moist Montane (Yes)		13971	55566.3	69537.3	103058	0.67474		-
4809	PASSERIFORMES	Thamnophilidae	Northern Wing-banded Antbird	Myrmornis stictoptera	Myrmornis torquata	LC	21		0	1300	96.5	Forest - Subtropical/Tropical Moist Lowland (Yes)		14998.9	56476.2	71475.1	115825	0.617096		-
4817	PASSERIFORMES	Conopophagidae	Ceara Gnateater	Conopophaga cearae		LC	71		247.5	2400	54.5	Forest - Subtropical/Tropical Dry (No), Forest - Subtropical/Tropical Moist Lowland (No), Forest - Subtropical/Tropical Moist Montane (Yes), Shrubland - Subtropical/Tropical Moist (No)		10184.3	465.52	10649.8	58579	0.181802		-
4820	PASSERIFORMES	Conopophagidae	Slaty Gnateater	Conopophaga ardesiaca		LC	43		800	2718.72	87	Artificial/Terrestrial - Subtropical/Tropical Heavily Degraded Former Forest (No), Forest - Subtropical/Tropical Moist Montane (Yes)		48109.1	2961.65	51070.8	100327	0.509043		-
4823	PASSERIFORMES	Conopophagidae	Black-crowned Pittasoma	Pittasoma michleri		LC	76		0	1268.75	95	Forest - Subtropical/Tropical Moist Lowland (Yes)		11467.9	35085.2	46553.1	49174	0.946702		-
4824	PASSERIFORMES	Conopophagidae	Rufous-crowned Pittasoma	Pittasoma rufopileatum		NT	19		0	1966.38	89.5	Forest - Subtropical/Tropical Moist Lowland (Yes)		18996.1	56394.2	75390.3	73385	1.02733		-
4827	PASSERIFORMES	Melanopareiidae	Maranon Crescentchest	Melanopareia maranonica		NT	91		200	2464.3	15	Shrubland - Subtropical/Tropical Dry (Yes)		9306.41	68.8061	9375.22	10057	0.932208		-
4828	PASSERIFORMES	Melanopareiidae	Elegant Crescentchest	Melanopareia elegans		LC	384		0	2714	13	Forest - Subtropical/Tropical Dry (Yes), Shrubland - Subtropical/Tropical Dry (Yes), Shrubland - Subtropical/Tropical Moist (No), Shrubland - Subtropical/Tropical High Altitude (No)		32968.8	7383.5	40352.3	81038	0.497943		-
4830	PASSERIFORMES	Grallariidae	Giant Antpitta	Grallaria gigantea		VU	52		1495	3606.83	88	Forest - Subtropical/Tropical Moist Montane (Yes)		4561.91	4712.13	9274.04	13447	0.689674		-
4831	PASSERIFORMES	Grallariidae	Great Antpitta	Grallaria excelsa		VU	9		1334.72	2763.24	62	Forest - Subtropical/Tropical Moist Montane (Yes)		3824.16	8936.59	12760.7	8417	1.51607		<10 Qualifying eBird Records
4833	PASSERIFORMES	Grallariidae	Moustached Antpitta	Grallaria alleni		VU	115		1289.54	3154.72	84	Forest - Subtropical/Tropical Moist Montane (Yes)		6014.85	30311	36325.8	8887	4.08752		-
4834	PASSERIFORMES	Grallariidae	Tachira Antpitta	Grallaria chthonia		CR	0		-	-	-	Forest - Subtropical/Tropical Moist Montane (Yes)		-	-	-	496	-		No eBird Records
4836	PASSERIFORMES	Grallariidae	Plain-backed Antpitta	Grallaria haplonota		LC	146		175.2	2713.05	85	Artificial/Terrestrial - Subtropical/Tropical Heavily Degraded Former Forest (No), Forest - Subtropical/Tropical Moist Montane (Yes)		54085.2	132634	186720	87992	2.12201		-
4840	PASSERIFORMES	Grallariidae	Watkins's Antpitta	Grallaria watkinsi		NT	132		22.03	2076.06	38.25	Forest - Subtropical/Tropical Dry (Yes)		10678.8	959.017	11637.9	16613	0.700527		-
4841	PASSERIFORMES	Grallariidae	Santa Marta Antpitta	Grallaria bangsi		VU	104		1355.09	2625	80	Forest - Subtropical/Tropical Moist Montane (Yes)		2081.46	0	2081.46	5051	0.412089		-
4842	PASSERIFORMES	Grallariidae	Cundinamarca Antpitta	Grallaria kaestneri		EN	34		1644.37	2703.69	65	Forest - Subtropical/Tropical Moist Montane (Yes)		513.885	0	513.885	444	1.1574		-
4844	PASSERIFORMES	Grallariidae	Grey-naped Antpitta	Grallaria griseonucha		LC	12		1716	2800	41.5	Artificial/Terrestrial - Subtropical/Tropical Heavily Degraded Former Forest (No), Forest - Subtropical/Tropical Moist Montane (Yes)		465.687	2040.82	2506.5	8254	0.303671		-
4845	PASSERIFORMES	Grallariidae	Bicolored Antpitta	Grallaria rufocinerea		VU	142		1689.94	3933	62	Forest - Subtropical/Tropical Moist Montane (Yes)		5555.32	6779.14	12334.5	9573	1.28846		-
4846	PASSERIFORMES	Grallariidae	Jocotoco Antpitta	Grallaria ridgelyi		EN	11		2300	2680	86.5	Forest - Subtropical/Tropical Moist Montane (Yes)		68.1837	0	68.1837	120	0.568197		-
4847	PASSERIFORMES	Grallariidae	Chestnut-naped Antpitta	Grallaria nuchalis		LC	341		1423.4	3996.6	61.75	Forest - Subtropical/Tropical Moist Montane (Yes)		27465.4	31911.7	59377.1	63492	0.935191		-
4848	PASSERIFORMES	Grallariidae	Pale-billed Antpitta	Grallaria carrikeri		LC	12		1535.16	3945.56	50.25	Forest - Subtropical/Tropical Moist Montane (Yes)		9318.71	2554.17	11872.9	29971	0.396146		-
4849	PASSERIFORMES	Grallariidae	White-throated Antpitta	Grallaria albigula		LC	122		607	3766.24	76	Forest - Subtropical/Tropical Moist Montane (Yes)		26176.4	4495.59	30672	45649	0.671909		-
4850	PASSERIFORMES	Grallariidae	Yellow-breasted Antpitta	Grallaria flavotincta		LC	191		757.4	3069	89	Forest - Subtropical/Tropical Moist Montane (Yes), Wetlands (inland) - Permanent Rivers/Streams/Creeks (includes waterfalls) (No)		11209.9	5397.67	16607.6	22777	0.729138		-
4851	PASSERIFORMES	Grallariidae	White-bellied Antpitta	Grallaria hypoleuca		LC	182		850.23	3017.36	86	Artificial/Terrestrial - Subtropical/Tropical Heavily Degraded Former Forest (No), Forest - Subtropical/Tropical Moist Montane (Yes)		21598.8	42067.7	63666.5	62356	1.02102		-
4852	PASSERIFORMES	Grallariidae	Rusty-tinged Antpitta	Grallaria przewalskii		VU	49		1012.8	3944.08	74	Forest - Subtropical/Tropical Moist Montane (Yes)		13107	2272.57	15379.6	26356	0.583533		-
4853	PASSERIFORMES	Grallariidae	Bay Antpitta	Grallaria capitalis		LC	61		1034.6	4253.4	58.5	Forest - Subtropical/Tropical Moist Montane (Yes)		6715.38	557.756	7273.14	12133	0.599451		-
4854	PASSERIFORMES	Grallariidae	Red-and-white Antpitta	Grallaria erythroleuca		LC	110		1615.43	3999	74	Forest - Subtropical/Tropical Moist Montane (Yes)		10426.5	4256.97	14683.5	32694	0.449119		-
4855	PASSERIFORMES	Grallariidae	Perija Antpitta	Grallaria saltuensis	Grallaria rufula	EN	17		1935.8	3650	90	Artificial/Terrestrial - Subtropical/Tropical Heavily Degraded Former Forest (No), Forest - Subtropical/Tropical Moist Montane (Yes), Wetlands (inland) - Permanent Rivers/Streams/Creeks (includes waterfalls) (No), Wetlands (inland) - Bogs, Marshes, Swamps, Fens, Peatlands (No)		848.861	9.24895	858.11	2865	0.299515		-
4857	PASSERIFORMES	Grallariidae	Chestnut Antpitta	Grallaria blakei		NT	35		1249.44	5054.2	66.25	Forest - Subtropical/Tropical Moist Montane (Yes)		11171	10180.2	21351.2	17887	1.19367		-
4858	PASSERIFORMES	Grallariidae	Western Tawny Antpitta	Grallaria quitensis		LC	906		2200	4501.55	6	Artificial/Terrestrial - Pastureland (No), Forest - Subtropical/Tropical Moist Montane (Yes), Shrubland - Subtropical/Tropical High Altitude (Yes), Grassland - Subtropical/Tropical High Altitude (Yes), Wetlands (inland) - Bogs, Marshes, Swamps, Fens, Peatlands (No), Wetlands (inland) - Permanent Freshwater Lakes (over 8ha) (No)		35721.6	12200.9	47922.5	74341	0.644631		-
4859	PASSERIFORMES	Grallariidae	Northern Tawny Antpitta	Grallaria alticola		LC	133		2200	4500	11	Artificial/Terrestrial - Pastureland (No), Forest - Subtropical/Tropical Moist Montane (Yes), Shrubland - Subtropical/Tropical High Altitude (Yes), Grassland - Subtropical/Tropical High Altitude (Yes), Wetlands (inland) - Bogs, Marshes, Swamps, Fens, Peatlands (No), Wetlands (inland) - Permanent Freshwater Lakes (over 8ha) (No)		8116.15	5048.04	13164.2	37046	0.355347		-
4860	PASSERIFORMES	Grallariidae	Southern Tawny Antpitta	Grallaria atuensis		LC	3		1994.54	4500	58.5	Artificial/Terrestrial - Pastureland (No), Forest - Subtropical/Tropical Moist Montane (Yes), Shrubland - Subtropical/Tropical High Altitude (Yes), Grassland - Subtropical/Tropical High Altitude (Yes), Wetlands (inland) - Bogs, Marshes, Swamps, Fens, Peatlands (No), Wetlands (inland) - Permanent Freshwater Lakes (over 8ha) (No)		1600.11	446.61	2046.72	5928	0.345263		<10 Qualifying eBird Records
4861	PASSERIFORMES	Grallariidae	Urrao Antpitta	Grallaria fenwickorum	Grallaria urraoensis	CR	6		3149	3320	78	Forest - Subtropical/Tropical Moist Montane (Yes)		16.9885	0	16.9885	760	0.0223533		<10 Qualifying eBird Records
4862	PASSERIFORMES	Grallariidae	Brown-banded Antpitta	Grallaria milleri		VU	108		1542.45	3326.62	62	Artificial/Terrestrial - Plantations (No), Artificial/Terrestrial - Subtropical/Tropical Heavily Degraded Former Forest (No), Forest - Subtropical/Tropical Moist Montane (Yes)		1900	5735.66	7635.66	12355	0.618022		-
4863	PASSERIFORMES	Grallariidae	Rufous-faced Antpitta	Grallaria erythrotis		LC	43		2000	3423.66	89	Artificial/Terrestrial - Subtropical/Tropical Heavily Degraded Former Forest (No), Forest - Subtropical/Tropical Moist Montane (No), Shrubland - Subtropical/Tropical High Altitude (Yes)		11877	0	11877	39089	0.303846		-
4866	PASSERIFORMES	Grallariidae	Masked Antpitta	Hylopezus auricularis		VU	6		0	141.75	82.5	Artificial/Terrestrial - Subtropical/Tropical Heavily Degraded Former Forest (No), Forest - Subtropical/Tropical Moist Lowland (No), Shrubland - Subtropical/Tropical Moist (Yes)		239.153	0	239.153	185	1.29272		<10 Qualifying eBird Records
4873	PASSERIFORMES	Grallariidae	Tepui Antpitta	Myrmothera simplex		LC	11		600	2450.1	91.5	Forest - Subtropical/Tropical Moist Lowland (No), Forest - Subtropical/Tropical Moist Montane (Yes), Shrubland - Subtropical/Tropical High Altitude (Yes)		167087	0	167087	113219	1.47579		-
4875	PASSERIFORMES	Grallariidae	Scallop-breasted Antpitta	Grallaricula loricata		NT	24		1210	2100	85	Forest - Subtropical/Tropical Moist Lowland (No), Forest - Subtropical/Tropical Moist Montane (Yes)		446.544	357.396	803.939	11270	0.0713345		-
4876	PASSERIFORMES	Grallariidae	Hooded Antpitta	Grallaricula cucullata		VU	26		1800	2726.25	89	Forest - Subtropical/Tropical Moist Montane (Yes)		1213.38	4175.58	5388.96	15457	0.348642		-
4877	PASSERIFORMES	Grallariidae	Peruvian Antpitta	Grallaricula peruviana		NT	6		1700	2145	90.25	Forest - Subtropical/Tropical Moist Montane (Yes)		1348.39	4129.73	5478.12	23120	0.236943		<10 Qualifying eBird Records
4878	PASSERIFORMES	Grallariidae	Ochre-fronted Antpitta	Grallaricula ochraceifrons		EN	16		1219.8	2400	74	Forest - Subtropical/Tropical Moist Montane (Yes)		665.277	78.2728	743.549	1218	0.610467		-
4879	PASSERIFORMES	Grallariidae	Rusty-breasted Antpitta	Grallaricula ferrugineipectus		LC	251		600	3350	85	Forest - Subtropical/Tropical Moist Lowland (No), Forest - Subtropical/Tropical Moist Montane (Yes)		10266.3	40562	50828.3	69999	0.726129		-
4880	PASSERIFORMES	Grallariidae	Rufous-breasted Antpitta	Grallaricula leymebambae		LC	53		600	3969.36	70	Forest - Subtropical/Tropical Moist Lowland (No), Forest - Subtropical/Tropical Moist Montane (Yes)		18941.5	43651.3	62592.8	70836	0.88363		-
4881	PASSERIFORMES	Grallariidae	Sucre Antpitta	Grallaricula cumanensis		VU	0		-	-	-	Forest - Subtropical/Tropical Moist Lowland (No), Forest - Subtropical/Tropical Moist Montane (Yes)		-	-	-	3476	-		No Qualifying eBird Records
4883	PASSERIFORMES	Grallariidae	Crescent-faced Antpitta	Grallaricula lineifrons		LC	54		1674.83	3920.18	22	Artificial/Terrestrial - Subtropical/Tropical Heavily Degraded Former Forest (No), Forest - Subtropical/Tropical Moist Montane (Yes)		10717.1	10457.9	21175	14344	1.47623		-
4884	PASSERIFORMES	Rhinocryptidae	Chestnut-throated Huet-huet	Pteroptochos castaneus		LC	173		0	2103	53.5	Forest - Temperate (Yes), Artificial/Terrestrial - Subtropical/Tropical Heavily Degraded Former Forest (No), Shrubland - Temperate (No)		19797.5	684.636	20482.1	53075	0.38591		-
4886	PASSERIFORMES	Rhinocryptidae	Moustached Turca	Pteroptochos megapodius		LC	1654		0	3150	5	Shrubland - Subtropical/Tropical Dry (No), Shrubland - Subtropical/Tropical High Altitude (Yes)		15842.6	16578.2	32420.8	111838	0.289891		Open Habitat Spp
4887	PASSERIFORMES	Rhinocryptidae	White-throated Tapaculo	Scelorchilus albicollis		LC	585		0	2799	9.25	Shrubland - Subtropical/Tropical Dry (Yes), Shrubland - Subtropical/Tropical High Altitude (No)		8301.44	3022.41	11323.9	104253	0.108619		-
4891	PASSERIFORMES	Rhinocryptidae	Ocellated Tapaculo	Acropternis orthonyx		LC	277		1453.04	4021.12	61	Forest - Subtropical/Tropical Moist Montane (Yes)		26296.6	67784.5	94081.1	112912	0.833225		-
4894	PASSERIFORMES	Rhinocryptidae	Bahia Tapaculo	Eleoscytalopus psychopompus		EN	7		5.22	200	93.5	Forest - Subtropical/Tropical Swamp (Yes)		2427.17	0	2427.17	5195	0.467213		<10 Qualifying eBird Records
4897	PASSERIFORMES	Rhinocryptidae	Stresemann's Bristlefront	Merulaxis stresemanni		CR	3		0	975	91.5	Artificial/Terrestrial - Subtropical/Tropical Heavily Degraded Former Forest (No), Forest - Subtropical/Tropical Dry (Yes)		8.22769	0	8.22769	22	0.373986		<10 Qualifying eBird Records
4898	PASSERIFORMES	Rhinocryptidae	Ash-colored Tapaculo	Myornis senilis		LC	270		1269.56	3966.55	62	Forest - Subtropical/Tropical Moist Montane (Yes)		34887.2	83020.1	117907	118970	0.991068		-
4899	PASSERIFORMES	Rhinocryptidae	Ochre-flanked Tapaculo	Eugralla paradoxa		LC	556		0	1322.05	49.5	Forest - Temperate (Yes), Forest - Subtropical/Tropical Moist Lowland (Yes)		79175.1	11410.5	90585.6	124177	0.729487		-
4900	PASSERIFORMES	Rhinocryptidae	Tatamá Tapaculo	Scytalopus alvarezlopezi		NT	75		172.94	2752.78	88	Forest - Subtropical/Tropical Moist Montane (Yes)		6866.07	2503.26	9369.33	12147	0.771329		-
4902	PASSERIFORMES	Rhinocryptidae	Junin Tapaculo	Scytalopus gettyae		NT	17		0	4349.52	19.75	Forest - Temperate (Yes)		106.401	0	106.401	127	0.837801		-
4903	PASSERIFORMES	Rhinocryptidae	Unicolored Tapaculo	Scytalopus unicolor		LC	90		2000	3948.05	15	Forest - Subtropical/Tropical Moist Montane (Yes), Shrubland - Subtropical/Tropical High Altitude (No)		1583.04	151.815	1734.86	4948	0.350618		-
4904	PASSERIFORMES	Rhinocryptidae	Trilling Tapaculo	Scytalopus parvirostris		LC	218		1365.48	4021.66	58	Forest - Subtropical/Tropical Moist Montane (Yes)		51471.3	5815.91	57287.2	117280	0.488466		-
4905	PASSERIFORMES	Rhinocryptidae	Rock Tapaculo	Scytalopus petrophilus		LC	43		900	2100	21	Forest - Subtropical/Tropical Moist Montane (No), Shrubland - Subtropical/Tropical High Altitude (No), Rocky areas (eg. inland cliffs, mountain peaks) (No)		14025.8	8349.99	22375.8	46264	0.483655		-
4906	PASSERIFORMES	Rhinocryptidae	Diamantina Tapaculo	Scytalopus diamantinensis		EN	31		760.2	1600	4	Artificial/Terrestrial - Subtropical/Tropical Heavily Degraded Former Forest (No), Forest - Subtropical/Tropical Moist Montane (Yes)		5181.79	6101.43	11283.2	21168	0.533032		-
4907	PASSERIFORMES	Rhinocryptidae	Brasilia Tapaculo	Scytalopus novacapitalis		EN	15		860	1218.44	3.5	Forest - Subtropical/Tropical Swamp (Yes)		16063.6	2960.33	19023.9	118541	0.160484		-
4908	PASSERIFORMES	Rhinocryptidae	Planalto Tapaculo	Scytalopus pachecoi		LC	66		0	1641.9	96	Forest - Subtropical/Tropical Moist Lowland (Yes)		21692.6	12595.8	34288.3	46608	0.735675		-
4910	PASSERIFORMES	Rhinocryptidae	Boa Nova Tapaculo	Scytalopus gonzagai		EN	0		-	-	-	Forest - Subtropical/Tropical Moist Montane (Yes)		-	-	-	4360	-		No Qualifying eBird Records
4911	PASSERIFORMES	Rhinocryptidae	Marsh Tapaculo	Scytalopus iraiensis		EN	24		629.09	1140.48	18	Grassland - Subtropical/Tropical Seasonally Wet/Flooded (Yes), Wetlands (inland) - Shrub Dominated Wetlands (No)		17626.1	63674.8	81300.9	5150	15.7866		Open Habitat Spp
4912	PASSERIFORMES	Rhinocryptidae	Large-footed Tapaculo	Scytalopus macropus		LC	14		1598.56	3500	63	Forest - Subtropical/Tropical Moist Montane (Yes), Wetlands (inland) - Permanent Rivers/Streams/Creeks (includes waterfalls) (No)		4601.6	9355.79	13957.4	40202	0.347181		-
4913	PASSERIFORMES	Rhinocryptidae	Santa Marta Tapaculo	Scytalopus sanctaemartae		LC	240		787.99	2366.13	92.5	Forest - Subtropical/Tropical Moist Lowland (No), Forest - Subtropical/Tropical Moist Montane (Yes)		1935.2	0	1935.2	4525	0.427669		-
4914	PASSERIFORMES	Rhinocryptidae	Long-tailed Tapaculo	Scytalopus micropterus		LC	176		845.25	2808	81	Artificial/Terrestrial - Subtropical/Tropical Heavily Degraded Former Forest (No), Forest - Subtropical/Tropical Moist Montane (Yes), Shrubland - Subtropical/Tropical High Altitude (Yes), Wetlands (inland) - Permanent Rivers/Streams/Creeks (includes waterfalls) (No)		21946.4	26550.2	48496.6	45401	1.06818		-
4915	PASSERIFORMES	Rhinocryptidae	Rufous-vented Tapaculo	Scytalopus femoralis		LC	119		708.08	4180.62	74	Forest - Subtropical/Tropical Moist Montane (Yes)		35260.8	13470.7	48731.5	83386	0.584409		-
4917	PASSERIFORMES	Rhinocryptidae	Bolivian Tapaculo	Scytalopus bolivianus		LC	50		1000	4351.52	90	Forest - Subtropical/Tropical Moist Montane (Yes)		27483.2	6406.3	33889.5	64275	0.527258		-
4918	PASSERIFORMES	Rhinocryptidae	Silvery-fronted Tapaculo	Scytalopus argentifrons		LC	697		628.96	3114.04	90	Artificial/Terrestrial - Subtropical/Tropical Heavily Degraded Former Forest (No), Forest - Subtropical/Tropical Moist Montane (Yes), Shrubland - Subtropical/Tropical High Altitude (Yes), Wetlands (inland) - Permanent Rivers/Streams/Creeks (includes waterfalls) (No)		9744.42	4696.34	14440.8	15549	0.928726		-
4919	PASSERIFORMES	Rhinocryptidae	Tacarcuna Tapaculo	Scytalopus panamensis		VU	4		674.51	1460	92.25	Forest - Subtropical/Tropical Moist Montane (Yes)		466.332	0	466.332	234	1.99287		<10 Qualifying eBird Records
4920	PASSERIFORMES	Rhinocryptidae	Choco Tapaculo	Scytalopus chocoensis		LC	120		89.12	3037.46	91	Forest - Subtropical/Tropical Moist Lowland (Yes), Forest - Subtropical/Tropical Moist Montane (Yes)		25966.2	4686.45	30652.7	25911	1.183		-
4921	PASSERIFORMES	Rhinocryptidae	Magdalena Tapaculo	Scytalopus rodriguezi		EN	23		1116.16	2621.58	50	Forest - Subtropical/Tropical Moist Montane (Yes)		1860.84	705.564	2566.4	1916	1.33946		-
4922	PASSERIFORMES	Rhinocryptidae	Stiles's Tapaculo	Scytalopus stilesi		LC	214		887.61	3313.2	78	Forest - Subtropical/Tropical Moist Montane (Yes)		5067.48	6628.37	11695.8	8831	1.32441		-
4923	PASSERIFORMES	Rhinocryptidae	Ecuadorian Tapaculo	Scytalopus robbinsi		EN	9		713.2	1719.52	90	Forest - Subtropical/Tropical Moist Lowland (Yes)		729.883	17.061	746.944	1136	0.657521		<10 Qualifying eBird Records
4924	PASSERIFORMES	Rhinocryptidae	Narino Tapaculo	Scytalopus vicinior		LC	297		856	3069	90	Forest - Subtropical/Tropical Moist Montane (Yes)		13084.6	2494.5	15579.1	16813	0.926611		-
4925	PASSERIFORMES	Rhinocryptidae	Brown-rumped Tapaculo	Scytalopus latebricola		NT	73		1073.68	3716	67.5	Forest - Subtropical/Tropical Moist Montane (Yes)		3621.84	0	3621.84	10256	0.353143		-
4926	PASSERIFORMES	Rhinocryptidae	Merida Tapaculo	Scytalopus meridanus		LC	86		1542.35	4000	44	Forest - Subtropical/Tropical Moist Montane (Yes)		7379.08	471.67	7850.75	20695	0.379355		-
4927	PASSERIFORMES	Rhinocryptidae	Perija Tapaculo	Scytalopus perijanus		VU	64		1495	3234.62	90	Forest - Subtropical/Tropical Moist Montane (Yes), Shrubland - Subtropical/Tropical High Altitude (No)		713.147	71.5462	784.693	1087	0.721888		-
4928	PASSERIFORMES	Rhinocryptidae	Caracas Tapaculo	Scytalopus caracae		LC	123		1154.76	2172	83	Forest - Subtropical/Tropical Moist Montane (Yes)		1157.3	389.369	1546.67	5236	0.295391		-
4929	PASSERIFORMES	Rhinocryptidae	Spillmann's Tapaculo	Scytalopus spillmanni		LC	616		1277	3920.95	71	Forest - Subtropical/Tropical Moist Montane (Yes)		45301	38254.6	83555.6	85564	0.976528		-
4930	PASSERIFORMES	Rhinocryptidae	Chusquea Tapaculo	Scytalopus parkeri		LC	56		2142.7	3350	75	Forest - Subtropical/Tropical Moist Montane (Yes)		2430.18	30.6962	2460.87	4245	0.579711		-
4932	PASSERIFORMES	Rhinocryptidae	Pale-bellied Tapaculo	Scytalopus griseicollis		LC	766		2000	3933	39	Forest - Subtropical/Tropical Moist Montane (Yes), Shrubland - Subtropical/Tropical High Altitude (Yes)		14001.9	930.065	14932	23912	0.624456		-
4933	PASSERIFORMES	Rhinocryptidae	Neblina Tapaculo	Scytalopus altirostris		LC	39		1852	5018.02	56	Forest - Subtropical/Tropical Moist Montane (Yes)		9664.54	2754.92	12419.5	33236	0.373675		-
4934	PASSERIFORMES	Rhinocryptidae	Ancash Tapaculo	Scytalopus affinis		LC	137		3000	5183	4	Grassland - Subtropical/Tropical High Altitude (Yes), Rocky areas (eg. inland cliffs, mountain peaks) (No)		829.982	701.662	1531.64	15372	0.0996386		Open Habitat Spp
4935	PASSERIFORMES	Rhinocryptidae	Vilcabamba Tapaculo	Scytalopus urubambae		LC	40		2483.34	5526.37	1	Forest - Subtropical/Tropical Moist Montane (Yes)		2539.15	871.339	3410.49	2501	1.36365		-
4936	PASSERIFORMES	Rhinocryptidae	Puna Tapaculo	Scytalopus simonsi		LC	136		2709.15	4912.25	9	Forest - Subtropical/Tropical Moist Montane (No), Shrubland - Subtropical/Tropical High Altitude (Yes), Grassland - Subtropical/Tropical High Altitude (No), Rocky areas (eg. inland cliffs, mountain peaks) (No)		9756.37	3823.36	13579.7	29914	0.453959		Open Habitat Spp
4937	PASSERIFORMES	Rhinocryptidae	Zimmer's Tapaculo	Scytalopus zimmeri		LC	43		1537.74	4438.08	7	Forest - Subtropical/Tropical Moist Montane (Yes), Shrubland - Subtropical/Tropical High Altitude (No), Grassland - Subtropical/Tropical High Altitude (No), Rocky areas (eg. inland cliffs, mountain peaks) (No)		7999.18	1431.53	9430.71	53351	0.176767		-
4938	PASSERIFORMES	Rhinocryptidae	Tschudi's Tapaculo	Scytalopus acutirostris		LC	69		1459.6	4972.84	56	Forest - Subtropical/Tropical Moist Montane (Yes)		8952.93	7662.02	16615	32717	0.507838		-
4939	PASSERIFORMES	Rhinocryptidae	White-browed Tapaculo	Scytalopus superciliaris		LC	44		1112.86	3350	33.25	Forest - Subtropical/Tropical Moist Montane (Yes)		4932.03	8235.71	13167.7	53111	0.247929		-
4940	PASSERIFORMES	Rhinocryptidae	Dusky Tapaculo	Scytalopus fuscus		LC	909		0	2783.53	16.25	Shrubland - Subtropical/Tropical Moist (Yes)		37678.6	4235.78	41914.3	115792	0.36198		-
4941	PASSERIFORMES	Rhinocryptidae	Paramo Tapaculo	Scytalopus opacus		LC	254		2448.53	5014.76	13.25	Forest - Subtropical/Tropical Moist Montane (No), Shrubland - Subtropical/Tropical High Altitude (Yes)		25863.2	18645.5	44508.7	71883	0.619183		Open Habitat Spp
4942	PASSERIFORMES	Rhinocryptidae	Paramillo Tapaculo	Scytalopus canus		EN	11		1294	4000	58	Forest - Subtropical/Tropical Moist Montane (No), Shrubland - Subtropical/Tropical High Altitude (Yes)		2305.05	308.174	2613.22	940	2.78002		-
4943	PASSERIFORMES	Rhinocryptidae	Diademed Tapaculo	Scytalopus schulenbergi		LC	66		1946.1	4058.9	6	Forest - Subtropical/Tropical Moist Montane (Yes)		21729.7	2431.15	24160.8	38231	0.631969		-
4947	PASSERIFORMES	Formicariidae	Rufous-fronted Antthrush	Formicarius rufifrons		NT	57		187.68	714.28	98	Forest - Subtropical/Tropical Swamp (Yes), Shrubland - Subtropical/Tropical Moist (No)		11190.6	8367.85	19558.5	11730	1.66739		-
4948	PASSERIFORMES	Formicariidae	Black-headed Antthrush	Formicarius nigricapillus		LC	160		0	1746.15	94.75	Forest - Subtropical/Tropical Moist Lowland (Yes), Forest - Subtropical/Tropical Moist Montane (No)		44620.6	84743.3	129364	108466	1.19267		-
4952	PASSERIFORMES	Formicariidae	Cryptic Antthrush	Chamaeza meruloides		LC	189		147.92	1900	95	Forest - Subtropical/Tropical Moist Lowland (Yes), Forest - Subtropical/Tropical Moist Montane (Yes)		31359.6	22747.9	54107.6	103370	0.523436		-
4953	PASSERIFORMES	Formicariidae	Scalloped Antthrush	Chamaeza turdina		LC	115		900	2641.02	83.75	Forest - Subtropical/Tropical Moist Montane (Yes)		10905.7	28522.5	39428.2	14683	2.6853		-
4955	PASSERIFORMES	Formicariidae	Barred Antthrush	Chamaeza mollissima		LC	65		1249.92	3962.52	74.5	Forest - Subtropical/Tropical Moist Montane (Yes)		31956.2	98619.4	130576	103375	1.26313		-
4963	PASSERIFORMES	Furnariidae	Coastal Miner	Geositta peruviana		LC	512		0	803.46	NA	Shrubland - Subtropical/Tropical Dry (Yes)		66717	6344.9	73061.9	54699	1.33571		Open Habitat Spp
4968	PASSERIFORMES	Furnariidae	Thick-billed Miner	Geositta crassirostris		LC	77		155.76	4487.68	31	Shrubland - Subtropical/Tropical Dry (No), Shrubland - Subtropical/Tropical High Altitude (Yes), Rocky areas (eg. inland cliffs, mountain peaks) (No)		145.766	0	145.766	51584	0.0028258		Open Habitat Spp
4971	PASSERIFORMES	Furnariidae	Short-billed Miner	Geositta antarctica		LC	282		0	1518.78	50.5	Shrubland - Temperate (No), Shrubland - Temperate (No), Shrubland - Subtropical/Tropical Dry (No), Shrubland - Subtropical/Tropical Dry (No), Grassland - Temperate (Yes), Grassland - Temperate (Yes), Grassland - Subtropical/Tropical Dry (Yes), Grassland - Subtropical/Tropical Dry (Yes)		6606.79	363	6969.79	107684	0.0647248		Open Habitat Spp
4972	PASSERIFORMES	Furnariidae	Dark-winged Miner	Geositta saxicolina		LC	115		3398.1	4944.46	63	Grassland - Subtropical/Tropical High Altitude (Yes), Rocky areas (eg. inland cliffs, mountain peaks) (Yes)		211.586	0	211.586	44751	0.00472808		Open Habitat Spp
4973	PASSERIFORMES	Furnariidae	Creamy-rumped Miner	Geositta isabellina		LC	144		2101.23	5000	21	Grassland - Subtropical/Tropical High Altitude (Yes), Rocky areas (eg. inland cliffs, mountain peaks) (Yes)		77.1859	0	77.1859	63741	0.00121093		Open Habitat Spp
4975	PASSERIFORMES	Furnariidae	Little Long-tailed Woodcreeper	Deconychura typica	Deconychura longicauda	LC	200		1	1700	94	Forest - Subtropical/Tropical Dry (No), Forest - Subtropical/Tropical Moist Lowland (Yes), Forest - Subtropical/Tropical Swamp (No), Forest - Subtropical/Tropical Moist Montane (No)		29572.1	88299	117871	113081	1.04236		-
5039	PASSERIFORMES	Furnariidae	Southern Spot-crowned Woodcreeper	Lepidocolaptes neglectus	Lepidocolaptes affinis	LC	834		400	3600	82	Artificial/Terrestrial - Pastureland (No), Artificial/Terrestrial - Plantations (No), Artificial/Terrestrial - Subtropical/Tropical Heavily Degraded Former Forest (No), Forest - Subtropical/Tropical Dry (Yes), Forest - Subtropical/Tropical Moist Montane (Yes)		8911.88	5727.51	14639.4	11939	1.22618		-
5048	PASSERIFORMES	Furnariidae	Crag Earthcreeper	Ochetorhynchus melanurus		LC	359		56.86	3376.56	4	Shrubland - Subtropical/Tropical Dry (No), Shrubland - Subtropical/Tropical High Altitude (Yes), Rocky areas (eg. inland cliffs, mountain peaks) (Yes)		4742.88	8956.77	13699.7	39476	0.347038		Open Habitat Spp
5051	PASSERIFORMES	Furnariidae	Buffy Tuftedcheek	Pseudocolaptes lawrencii		LC	222		700	3406.02	90	Artificial/Terrestrial - Subtropical/Tropical Heavily Degraded Former Forest (No), Forest - Subtropical/Tropical Moist Lowland (No), Forest - Subtropical/Tropical Moist Montane (Yes)		4128.24	4618.31	8746.55	6603	1.32463		-
5052	PASSERIFORMES	Furnariidae	Pacific Tuftedcheek	Pseudocolaptes johnsoni		LC	84		181.74	3154.27	86.5	Artificial/Terrestrial - Subtropical/Tropical Heavily Degraded Former Forest (No), Forest - Subtropical/Tropical Moist Lowland (No), Forest - Subtropical/Tropical Moist Montane (Yes)		10575.8	15732.6	26308.4	7074	3.71903		-
5055	PASSERIFORMES	Furnariidae	Bolivian Earthcreeper	Tarphonomus harterti		LC	48		1270.76	3805.49	10	Shrubland - Subtropical/Tropical High Altitude (Yes)		17435.2	5697.44	23132.6	70444	0.328383		Open Habitat Spp
5057	PASSERIFORMES	Furnariidae	Pale-billed Hornero	Furnarius torridus		LC	34		85.32	300	84.25	Forest - Subtropical/Tropical Moist Lowland (Yes), Forest - Subtropical/Tropical Swamp (Yes), Wetlands (inland) - Permanent Rivers/Streams/Creeks (includes waterfalls) (Yes)		30274.8	70259	100534	87573	1.148		-
5068	PASSERIFORMES	Furnariidae	Striated Earthcreeper	Geocerthia serrana		LC	149		2750	5183	6	Forest - Subtropical/Tropical Moist Montane (Yes), Shrubland - Subtropical/Tropical High Altitude (Yes), Rocky areas (eg. inland cliffs, mountain peaks) (Yes)		7936.93	887.569	8824.5	93000	0.0948871		-
5069	PASSERIFORMES	Furnariidae	Forest Earthcreeper	Upucerthia saturatior		LC	233		1	2122.88	17	Forest - Subtropical/Tropical Dry (Yes), Forest - Subtropical/Tropical Dry (Yes)		57012.8	37224.9	94237.8	121782	0.773823		-
5071	PASSERIFORMES	Furnariidae	White-throated Earthcreeper	Upucerthia albigula		LC	128		2300	4689.79	5	Artificial/Terrestrial - Arable Land (No), Artificial/Terrestrial - Pastureland (No), Shrubland - Subtropical/Tropical High Altitude (Yes)		117.854	0	117.854	48222	0.002444		Open Habitat Spp
5073	PASSERIFORMES	Furnariidae	Long-tailed Cinclodes	Cinclodes pabsti		NT	80		645.7	1693	28	Artificial/Terrestrial - Arable Land (No), Artificial/Terrestrial - Pastureland (No), Grassland - Temperate (Yes), Rocky areas (eg. inland cliffs, mountain peaks) (No)		9386.67	1329.17	10715.8	21291	0.503304		Open Habitat Spp
5075	PASSERIFORMES	Furnariidae	Black Cinclodes	Cinclodes maculirostris		NT	25		0	188.5	15	Marine Intertidal - Rocky Shoreline (Yes), Marine Intertidal - Tidepools (Yes), Marine Coastal/Supratidal - Sea Cliffs and Rocky Offshore Islands (Yes)		2879.63	36.4371	2916.07	11040	0.264137		Open Habitat Spp
5076	PASSERIFORMES	Furnariidae	Blackish Cinclodes	Cinclodes antarcticus		NT	59		0	146.85	NA	Marine Intertidal - Rocky Shoreline (Yes), Marine Intertidal - Tidepools (Yes), Marine Coastal/Supratidal - Sea Cliffs and Rocky Offshore Islands (Yes), Grassland - Temperate (No)		12093.7	857.044	12950.7	32600	0.397261		Open Habitat Spp
5077	PASSERIFORMES	Furnariidae	Cordoba Cinclodes	Cinclodes comechingonus		LC	100		44.97	3300	1	Grassland - Subtropical/Tropical High Altitude (Yes), Grassland - Subtropical/Tropical High Altitude (Yes), Rocky areas (eg. inland cliffs, mountain peaks) (Yes), Rocky areas (eg. inland cliffs, mountain peaks) (Yes)		2893.57	2264.13	5157.7	20505	0.251534		Open Habitat Spp
5078	PASSERIFORMES	Furnariidae	Chestnut-winged Cinclodes	Cinclodes albidiventris		LC	431		0	5139.9	6	Shrubland - Subtropical/Tropical High Altitude (No), Grassland - Subtropical/Tropical High Altitude (Yes), Wetlands (inland) - Bogs, Marshes, Swamps, Fens, Peatlands (No)		35045.4	97884.8	132930	100409	1.32388		Open Habitat Spp
5079	PASSERIFORMES	Furnariidae	Olrog's Cinclodes	Cinclodes olrogi		LC	124		561.84	2800	1	Grassland - Subtropical/Tropical High Altitude (Yes), Rocky areas (eg. inland cliffs, mountain peaks) (Yes)		2535.8	682.877	3218.68	14763	0.218024		Open Habitat Spp
5082	PASSERIFORMES	Furnariidae	Stout-billed Cinclodes	Cinclodes excelsior		LC	400		2917.93	5200	2	Forest - Subtropical/Tropical Moist Montane (No), Shrubland - Subtropical/Tropical High Altitude (Yes), Grassland - Subtropical/Tropical High Altitude (Yes), Wetlands (inland) - Bogs, Marshes, Swamps, Fens, Peatlands (No)		11738.2	4482.39	16220.6	37973	0.427161		Open Habitat Spp
5083	PASSERIFORMES	Furnariidae	Royal Cinclodes	Cinclodes aricomae		CR	22		3427.71	5069.31	4	Forest - Subtropical/Tropical Moist Montane (Yes), Wetlands (inland) - Bogs, Marshes, Swamps, Fens, Peatlands (No)		795.17	0	795.17	5544	0.143429		-
5084	PASSERIFORMES	Furnariidae	White-bellied Cinclodes	Cinclodes palliatus		CR	65		3455.56	5000	4	Grassland - Subtropical/Tropical High Altitude (No), Wetlands (inland) - Bogs, Marshes, Swamps, Fens, Peatlands (Yes), Rocky areas (eg. inland cliffs, mountain peaks) (Yes)		36.0141	0	36.0141	3149	0.0114367		Open Habitat Spp
5087	PASSERIFORMES	Furnariidae	Surf Cinclodes	Cinclodes taczanowskii		LC	194		0	568	NA	Marine Intertidal - Rocky Shoreline (Yes), Marine Intertidal - Tidepools (Yes)		17790.3	4304.29	22094.6	24111.7	0.916346		Open Habitat Spp
5088	PASSERIFORMES	Furnariidae	Seaside Cinclodes	Cinclodes nigrofumosus		LC	773		0	368.2	20	Marine Intertidal - Rocky Shoreline (Yes), Marine Intertidal - Tidepools (Yes)		8794.59	6164.53	14959.1	74685.2	0.200296		Open Habitat Spp
5094	PASSERIFORMES	Furnariidae	Cryptic Treehunter	Cichlocolaptes mazarbarnetti		EX	0		-	-	-	NA		-	-	-	NA	-		Extinct
5096	PASSERIFORMES	Furnariidae	Alagoas Foliage-gleaner	Philydor novaesi		EX	0		-	-	-	NA		-	-	-	NA	-		Extinct
5099	PASSERIFORMES	Furnariidae	Slaty-winged Foliage-gleaner	Philydor fuscipenne		LC	37		0	1400	95	Forest - Subtropical/Tropical Moist Lowland (Yes), Forest - Subtropical/Tropical Moist Montane (No)		31282.7	45963.9	77246.7	111454	0.693081		-
5110	PASSERIFORMES	Furnariidae	White-throated Foliage-gleaner	Syndactyla roraimae		LC	6		1012	2534.8	95.75	Forest - Subtropical/Tropical Moist Montane (Yes)		48563.2	0	48563.2	99094	0.490072		<10 Qualifying eBird Records
5112	PASSERIFORMES	Furnariidae	Rufous-necked Foliage-gleaner	Syndactyla ruficollis		VU	87		267.68	3296.4	47	Artificial/Terrestrial - Subtropical/Tropical Heavily Degraded Former Forest (No), Forest - Subtropical/Tropical Dry (Yes), Forest - Subtropical/Tropical Moist Lowland (Yes), Forest - Subtropical/Tropical Moist Montane (Yes), Wetlands (inland) - Permanent Rivers/Streams/Creeks (includes waterfalls) (No)		8909.93	3220.33	12130.3	17899	0.677706		-
5113	PASSERIFORMES	Furnariidae	Guttulate Foliage-gleaner	Syndactyla guttulata		LC	68		900	2100	84.75	Forest - Subtropical/Tropical Moist Montane (Yes)		945.08	1723.89	2668.97	12402	0.215205		-
5115	PASSERIFORMES	Furnariidae	Bolivian Recurvebill	Syndactyla striata		LC	9		536.88	1897.8	95	Forest - Subtropical/Tropical Moist Lowland (Yes), Forest - Subtropical/Tropical Moist Montane (No)		48147.3	0	48147.3	81403	0.591469		<10 Qualifying eBird Records
5119	PASSERIFORMES	Furnariidae	Henna-hooded Foliage-gleaner	Clibanornis erythrocephalus		NT	64		33.75	2406.1	38	Forest - Subtropical/Tropical Dry (Yes), Forest - Subtropical/Tropical Moist Lowland (Yes), Forest - Subtropical/Tropical Moist Montane (No), Shrubland - Subtropical/Tropical Moist (No)		10479.3	2921.59	13400.9	18640	0.718934		-
5121	PASSERIFORMES	Furnariidae	Santa Marta Foliage-gleaner	Clibanornis rufipectus		VU	188		526.19	2311.07	93	Artificial/Terrestrial - Plantations (No), Artificial/Terrestrial - Subtropical/Tropical Heavily Degraded Former Forest (No), Forest - Subtropical/Tropical Moist Montane (Yes)		1817.25	0	1817.25	2043	0.889499		-
5122	PASSERIFORMES	Furnariidae	Uniform Treehunter	Thripadectes ignobilis		LC	126		154	3069	78	Forest - Subtropical/Tropical Moist Lowland (No), Forest - Subtropical/Tropical Moist Montane (Yes)		18800.7	25015.8	43816.5	41009	1.06846		-
5123	PASSERIFORMES	Furnariidae	Flammulated Treehunter	Thripadectes flammulatus		LC	144		800	3713.85	71	Forest - Subtropical/Tropical Moist Montane (Yes)		22350.6	103752	126103	57126	2.20746		-
5124	PASSERIFORMES	Furnariidae	Rufous-backed Treehunter	Thripadectes scrutator		LC	19		1412.54	3962.5	84	Forest - Subtropical/Tropical Moist Montane (Yes)		18019.3	20617.1	38636.5	116443	0.331806		-
5126	PASSERIFORMES	Furnariidae	Streak-capped Treehunter	Thripadectes virgaticeps		LC	231		859.9	3063.3	85.25	Artificial/Terrestrial - Subtropical/Tropical Heavily Degraded Former Forest (No), Forest - Subtropical/Tropical Moist Montane (Yes)		16119.3	68443.4	84562.7	62555	1.35181		-
5127	PASSERIFORMES	Furnariidae	Black-billed Treehunter	Thripadectes melanorhynchus		LC	108		678.59	3640.3	90	Artificial/Terrestrial - Subtropical/Tropical Heavily Degraded Former Forest (No), Forest - Subtropical/Tropical Moist Montane (Yes)		33639.1	85414.6	119054	120975	0.984118		-
5128	PASSERIFORMES	Furnariidae	Streak-breasted Treehunter	Thripadectes rufobrunneus		LC	276		665	3000	90	Forest - Subtropical/Tropical Moist Montane (Yes), Wetlands (inland) - Permanent Rivers/Streams/Creeks (includes waterfalls) (No)		6923.38	7074.39	13997.8	17593	0.795644		-
5136	PASSERIFORMES	Furnariidae	Pernambuco Foliage-gleaner	Automolus lammi		EN	7		0	550	82.5	Artificial/Terrestrial - Subtropical/Tropical Heavily Degraded Former Forest (No), Forest - Subtropical/Tropical Moist Lowland (Yes)		4144.17	2341.29	6485.46	63964	0.101392		<10 Qualifying eBird Records
5139	PASSERIFORMES	Furnariidae	White-throated Barbtail	Premnoplex tatei		EN	0		-	-	-	Forest - Subtropical/Tropical Moist Montane (Yes)		-	-	-	1474	-		No Qualifying eBird Records
5140	PASSERIFORMES	Furnariidae	Paria Barbtail	Premnoplex pariae	Lepidocolaptes affinis	EN	0		-	-	-	Forest - Subtropical/Tropical Moist Montane (Yes)		-	-	-	231	-		No Qualifying eBird Records
5141	PASSERIFORMES	Furnariidae	Ruddy Treerunner	Margarornis rubiginosus		LC	736		714.7	3308	89	Forest - Subtropical/Tropical Moist Montane (Yes)		5840.8	2706.59	8547.38	5602	1.52577		-
5142	PASSERIFORMES	Furnariidae	Fulvous-dotted Treerunner	Margarornis stellatus		NT	52		1178.51	3369.99	90	Forest - Subtropical/Tropical Moist Montane (Yes)		8291.65	3562.69	11854.3	21926	0.540652		-
5144	PASSERIFORMES	Furnariidae	Beautiful Treerunner	Margarornis bellulus		NT	10		544.24	1600	92.75	Forest - Subtropical/Tropical Moist Montane (Yes)		1204.3	0	1204.3	194	6.20774		-
5148	PASSERIFORMES	Furnariidae	Tawny Tit-spinetail	Sylviorthorhynchus yanacensis		NT	119		2471.98	5183	42	Forest - Subtropical/Tropical Moist Montane (Yes), Shrubland - Subtropical/Tropical High Altitude (Yes)		6220.07	5798.73	12018.8	74224	0.161926		-
5149	PASSERIFORMES	Furnariidae	White-browed Tit-spinetail	Leptasthenura xenothorax		EN	39		2423.08	4726.66	11	Forest - Subtropical/Tropical Moist Montane (Yes), Shrubland - Subtropical/Tropical High Altitude (No)		522.866	0	522.866	2492	0.209818		-
5153	PASSERIFORMES	Furnariidae	Rusty-crowned Tit-spinetail	Leptasthenura pileata		LC	271		2000	5080.1	4	Forest - Subtropical/Tropical Moist Montane (No), Shrubland - Subtropical/Tropical High Altitude (Yes)		6579.79	401.706	6981.5	93212	0.0748992		Open Habitat Spp
5164	PASSERIFORMES	Furnariidae	Chestnut-backed Thornbird	Phacellodomus dorsalis		NT	69		963.84	2974.12	2	Artificial/Terrestrial - Subtropical/Tropical Heavily Degraded Former Forest (No), Shrubland - Subtropical/Tropical High Altitude (Yes)		600.13	5.09197	605.222	2363	0.256125		Open Habitat Spp
5165	PASSERIFORMES	Furnariidae	Spot-breasted Thornbird	Phacellodomus maculipectus		LC	165		785.44	3242.48	28	Forest - Subtropical/Tropical Dry (Yes), Forest - Subtropical/Tropical Moist Montane (Yes), Shrubland - Subtropical/Tropical High Altitude (Yes)		40833.3	4840.88	45674.1	119562	0.382012		-
5173	PASSERIFORMES	Furnariidae	White-tailed Canastero	Asthenes usheri		VU	0		-	-	-	Shrubland - Subtropical/Tropical High Altitude (Yes)		-	-	-	9259	-		Unclear Taxonomic Assignment
5174	PASSERIFORMES	Furnariidae	Huancavelica Canastero	Asthenes huancavelicae		NT	0		-	-	-	Shrubland - Subtropical/Tropical High Altitude (Yes)		-	-	-	18081	-		Unclear Taxonomic Assignment
5175	PASSERIFORMES	Furnariidae	Arequipa Canastero	Asthenes arequipae		LC	0		-	-	-	Shrubland - Subtropical/Tropical High Altitude (Yes)		-	-	-	97987	-		Unclear Taxonomic Assignment
5177	PASSERIFORMES	Furnariidae	Berlepsch's Canastero	Asthenes berlepschi		NT	12		2300	4248.98	2	Artificial/Terrestrial - Arable Land (No), Artificial/Terrestrial - Pastureland (No), Artificial/Terrestrial - Rural Gardens (No), Artificial/Terrestrial - Urban Areas (No), Forest - Subtropical/Tropical Moist Montane (No), Shrubland - Subtropical/Tropical High Altitude (Yes)		260.206	148.541	408.747	2104	0.194271		Open Habitat Spp
5179	PASSERIFORMES	Furnariidae	Cipo Canastero	Asthenes luizae		NT	14		1000	2000	1	Shrubland - Subtropical/Tropical High Altitude (Yes), Grassland - Subtropical/Tropical High Altitude (No), Rocky areas (eg. inland cliffs, mountain peaks) (Yes)		5034.67	0	5034.67	7705	0.653429		Open Habitat Spp
5182	PASSERIFORMES	Furnariidae	Line-fronted Canastero	Asthenes urubambensis		NT	59		2150.14	5070.84	7	Forest - Subtropical/Tropical Moist Montane (Yes), Shrubland - Subtropical/Tropical High Altitude (Yes), Grassland - Subtropical/Tropical High Altitude (Yes)		6368.35	2929.6	9297.95	63371	0.146722		-
5183	PASSERIFORMES	Furnariidae	Many-striped Canastero	Asthenes flammulata		LC	545		2183.48	5138	4	Shrubland - Subtropical/Tropical High Altitude (No), Grassland - Subtropical/Tropical High Altitude (Yes), Rocky areas (eg. inland cliffs, mountain peaks) (No)		52359.1	39010.9	91370	122939	0.743214		Open Habitat Spp
5184	PASSERIFORMES	Furnariidae	Junin Canastero	Asthenes virgata		LC	119		2909	4995.68	8.5	Shrubland - Subtropical/Tropical High Altitude (No), Grassland - Subtropical/Tropical High Altitude (Yes)		5474.01	3075.08	8549.1	46702	0.183056		Open Habitat Spp
5185	PASSERIFORMES	Furnariidae	Scribble-tailed Canastero	Asthenes maculicauda		LC	44		2250	4596.33	7	Shrubland - Subtropical/Tropical High Altitude (No), Grassland - Subtropical/Tropical High Altitude (Yes)		10800.7	1687.53	12488.3	49009	0.254816		Open Habitat Spp
5189	PASSERIFORMES	Furnariidae	Itatiaia Spinetail	Asthenes moreirae		LC	42		644.12	2800	79	Artificial/Terrestrial - Subtropical/Tropical Heavily Degraded Former Forest (No), Shrubland - Subtropical/Tropical High Altitude (Yes), Grassland - Subtropical/Tropical High Altitude (No)		2506.01	3133.33	5639.33	39558	0.142559		-
5191	PASSERIFORMES	Furnariidae	Black-throated Thistletail	Asthenes harterti		LC	37		2406.96	3875.56	65	Forest - Subtropical/Tropical Moist Montane (Yes), Shrubland - Subtropical/Tropical High Altitude (No), Grassland - Subtropical/Tropical High Altitude (Yes)		6793.95	0	6793.95	23849	0.284874		-
5192	PASSERIFORMES	Furnariidae	Ochre-browed Thistletail	Asthenes coryi		LC	23		2533.48	4182.54	43	Forest - Subtropical/Tropical Moist Montane (No), Shrubland - Subtropical/Tropical High Altitude (Yes), Grassland - Subtropical/Tropical High Altitude (Yes)		1169.04	445.442	1614.49	9004	0.179308		-
5193	PASSERIFORMES	Furnariidae	Perija Thistletail	Asthenes perijana		EN	23		2192	3400	25	Shrubland - Subtropical/Tropical High Altitude (Yes), Grassland - Subtropical/Tropical High Altitude (Yes)		204.372	0	204.372	112	1.82475		Open Habitat Spp
5194	PASSERIFORMES	Furnariidae	White-chinned Thistletail	Asthenes fuliginosa		LC	344		1544.35	4561.95	14	Forest - Subtropical/Tropical Moist Montane (Yes), Shrubland - Subtropical/Tropical High Altitude (No), Grassland - Subtropical/Tropical High Altitude (Yes)		46789.4	53881	100670	96186	1.04662		-
5195	PASSERIFORMES	Furnariidae	Mouse-colored Thistletail	Asthenes griseomurina		LC	73		1689.8	4021.64	45	Forest - Subtropical/Tropical Moist Montane (No), Shrubland - Subtropical/Tropical High Altitude (Yes), Grassland - Subtropical/Tropical High Altitude (Yes)		9096.98	1613.13	10710.1	18913	0.566283		-
5196	PASSERIFORMES	Furnariidae	Puna Thistletail	Asthenes helleri		VU	124		2634	4182	17	Forest - Subtropical/Tropical Moist Montane (Yes), Shrubland - Subtropical/Tropical High Altitude (No), Grassland - Subtropical/Tropical High Altitude (Yes)		6767.13	4278.85	11046	43370	0.254692		-
5197	PASSERIFORMES	Furnariidae	Rusty-fronted Canastero	Asthenes ottonis		LC	374		2627.25	4496.48	12.75	Forest - Subtropical/Tropical Moist Montane (No), Shrubland - Subtropical/Tropical High Altitude (Yes)		4698.08	821.854	5519.93	48173	0.114586		Open Habitat Spp
5198	PASSERIFORMES	Furnariidae	Eye-ringed Thistletail	Asthenes palpebralis		LC	26		3030	5152	19.75	Shrubland - Subtropical/Tropical High Altitude (Yes), Grassland - Subtropical/Tropical High Altitude (Yes)		1662.76	0	1662.76	11496	0.144638		Open Habitat Spp
5199	PASSERIFORMES	Furnariidae	Maquis Canastero	Asthenes heterura		NT	44		2062	4200	2	Artificial/Terrestrial - Arable Land (No), Artificial/Terrestrial - Pastureland (No), Forest - Subtropical/Tropical Moist Montane (No), Shrubland - Subtropical/Tropical High Altitude (Yes), Grassland - Subtropical/Tropical High Altitude (No)		6433.64	1183.01	7616.64	40105	0.189918		Open Habitat Spp
5200	PASSERIFORMES	Furnariidae	Canyon Canastero	Asthenes pudibunda		LC	215		2194.1	4785.9	6	Forest - Subtropical/Tropical Moist Montane (No), Shrubland - Subtropical/Tropical High Altitude (Yes)		2101.2	0	2101.2	89195	0.0235574		Open Habitat Spp
5201	PASSERIFORMES	Furnariidae	Vilcabamba Thistletail	Asthenes vilcabambae		LC	4		2800	3600	68	Forest - Subtropical/Tropical Moist Montane (Yes), Shrubland - Subtropical/Tropical High Altitude (No), Grassland - Subtropical/Tropical High Altitude (Yes)		2137.25	0	2137.25	13149	0.162541		<10 Qualifying eBird Records
5202	PASSERIFORMES	Furnariidae	Ayacucho Thistletail	Asthenes ayacuchensis		LC	3		1742.98	3966.6	51	Forest - Subtropical/Tropical Moist Montane (Yes), Shrubland - Subtropical/Tropical High Altitude (No), Grassland - Subtropical/Tropical High Altitude (Yes)		2713.06	184.512	2897.57	10136	0.285869		<10 Qualifying eBird Records
5203	PASSERIFORMES	Furnariidae	Pink-legged Graveteiro	Acrobatornis fonsecai		VU	11		0	1033.95	93	Artificial/Terrestrial - Plantations (No), Forest - Subtropical/Tropical Moist Lowland (Yes)		5495.97	0	5495.97	3690	1.48942		-
5205	PASSERIFORMES	Furnariidae	Double-banded Greytail	Xenerpestes minlosi		LC	99		0	1621.66	88	Forest - Subtropical/Tropical Moist Lowland (Yes)		27114.5	58426.7	85541.3	108319	0.789716		-
5206	PASSERIFORMES	Furnariidae	Equatorial Greytail	Xenerpestes singularis		NT	21		994.4	2920.6	94	Forest - Subtropical/Tropical Moist Montane (Yes)		7200.01	12208	19408	30319	0.640128		-
5207	PASSERIFORMES	Furnariidae	Spectacled Prickletail	Siptornis striaticollis		LC	16		1192.7	2589.75	90	Forest - Subtropical/Tropical Moist Montane (Yes)		8788.53	7670.8	16459.3	20659	0.796715		-
5208	PASSERIFORMES	Furnariidae	Roraiman Barbtail	Roraimia adusta		LC	9		1000	2529.88	87	Forest - Subtropical/Tropical Moist Montane (Yes)		43106.7	0	43106.7	71553	0.602444		<10 Qualifying eBird Records
5210	PASSERIFORMES	Furnariidae	Orinoco Softtail	Thripophaga cherriei		VU	16		59.65	120	99	Forest - Subtropical/Tropical Moist Lowland (Yes), Forest - Subtropical/Tropical Swamp (Yes), Wetlands (inland) - Permanent Rivers/Streams/Creeks (includes waterfalls) (Yes)		27.2832	0	27.2832	10	2.72832		-
5211	PASSERIFORMES	Furnariidae	Delta Amacuro Softtail	Thripophaga amacurensis		EN	0		-	-	-	Forest - Subtropical/Tropical Swamp (Yes)		-	-	-	811	-		No Qualifying eBird Records
5212	PASSERIFORMES	Furnariidae	Striated Softtail	Thripophaga macroura		VU	25		0	1057.08	90	Artificial/Terrestrial - Subtropical/Tropical Heavily Degraded Former Forest (No), Forest - Subtropical/Tropical Moist Lowland (Yes)		10751.8	8410.04	19161.8	5967	3.2113		-
5216	PASSERIFORMES	Furnariidae	Marcapata Spinetail	Cranioleuca marcapatae		LC	112		1796.42	4272.78	51	Forest - Subtropical/Tropical Moist Montane (Yes)		6991.67	2130.54	9122.21	15354	0.594126		-
5217	PASSERIFORMES	Furnariidae	Vilcabamba Spinetail	Cranioleuca weskei		LC	0		-	-	-	Forest - Subtropical/Tropical Moist Montane (Yes)		-	-	-	17296	-		Unclear Taxonomic Assignment
5218	PASSERIFORMES	Furnariidae	Light-crowned Spinetail	Cranioleuca albiceps		LC	40		752.97	3847.46	56	Forest - Subtropical/Tropical Moist Montane (Yes)		33910.9	8714.96	42625.9	42266	1.00851		-
5220	PASSERIFORMES	Furnariidae	Russet-mantled Softtail	Cranioleuca berlepschi	Thripophaga berlepschi	VU	32		1033.68	3702	18	Forest - Subtropical/Tropical Moist Montane (Yes), Shrubland - Subtropical/Tropical High Altitude (No)		2976.07	1729.19	4705.26	2584	1.82092		-
5223	PASSERIFORMES	Furnariidae	Scaled Spinetail	Cranioleuca muelleri		EN	17		0	200	56	Forest - Subtropical/Tropical Swamp (Yes)		62868	8291.26	71159.3	73903	0.962874		-
5224	PASSERIFORMES	Furnariidae	Creamy-crested Spinetail	Cranioleuca albicapilla		LC	471		2183.9	5096	15	Artificial/Terrestrial - Arable Land (No), Artificial/Terrestrial - Pastureland (No), Forest - Subtropical/Tropical Moist Montane (No), Shrubland - Subtropical/Tropical High Altitude (Yes)		9082.81	725.742	9808.55	18631	0.526464		Open Habitat Spp
5228	PASSERIFORMES	Furnariidae	Bolivian Spinetail	Cranioleuca henricae		VU	7		1800	3300	35	Forest - Subtropical/Tropical Dry (Yes), Shrubland - Subtropical/Tropical Dry (Yes), Shrubland - Subtropical/Tropical High Altitude (Yes)		491.844	0	491.844	1384	0.355379		<10 Qualifying eBird Records
5229	PASSERIFORMES	Furnariidae	Red-faced Spinetail	Cranioleuca erythrops		LC	2533		150	2786	75	Forest - Subtropical/Tropical Moist Lowland (No), Forest - Subtropical/Tropical Moist Montane (Yes)		81369.2	79019.9	160389	76469	2.09744		-
5231	PASSERIFORMES	Furnariidae	Line-cheeked Spinetail	Cranioleuca antisiensis		LC	539		900	5095	24.5	Artificial/Terrestrial - Arable Land (No), Artificial/Terrestrial - Pastureland (No), Forest - Subtropical/Tropical Moist Montane (Yes)		36534.8	17928.3	54463.1	106875	0.509596		-
5233	PASSERIFORMES	Furnariidae	Tepui Spinetail	Cranioleuca demissa		LC	7		711.2	2450	95	Forest - Subtropical/Tropical Moist Montane (Yes)		89745.7	0	89745.7	77222	1.16218		<10 Qualifying eBird Records
5235	PASSERIFORMES	Furnariidae	Streak-capped Spinetail	Cranioleuca hellmayri		LC	152		1016	3000	80	Forest - Subtropical/Tropical Moist Montane (Yes)		2694.28	0	2694.28	6776	0.397621		-
5237	PASSERIFORMES	Furnariidae	Dusky-tailed Canastero	Pseudasthenes humicola		LC	1124		0	2370.83	7	Shrubland - Subtropical/Tropical Dry (Yes), Shrubland - Subtropical/Tropical High Altitude (Yes)		28051.3	13538	41589.3	118570	0.350757		-
5240	PASSERIFORMES	Furnariidae	Cactus Canastero	Pseudasthenes cactorum		LC	72		100	3547.13	NA	Shrubland - Subtropical/Tropical Dry (Yes), Shrubland - Subtropical/Tropical High Altitude (Yes)		56062.6	13036.7	69099.3	64994	1.06316		-
5253	PASSERIFORMES	Furnariidae	Maranon Spinetail	Synallaxis maranonica		CR	38		471.59	1884.04	16	Artificial/Terrestrial - Subtropical/Tropical Heavily Degraded Former Forest (No), Forest - Subtropical/Tropical Dry (Yes), Forest - Subtropical/Tropical Moist Lowland (No)		3965.49	0	3965.49	4053	0.97841		-
5254	PASSERIFORMES	Furnariidae	Araguaia Spinetail	Synallaxis simoni	Synallaxis albilora	LC	119		0	1000	49	Forest - Subtropical/Tropical Moist Lowland (Yes), Shrubland - Subtropical/Tropical Moist (Yes), Wetlands (inland) - Permanent Rivers/Streams/Creeks (includes waterfalls) (No)		31895	0	31895	20682	1.54216		-
5256	PASSERIFORMES	Furnariidae	Hoary-throated Spinetail	Synallaxis kollari		CR	20		0	146.45	52	Forest - Subtropical/Tropical Swamp (Yes)		240.651	0	240.651	4101	0.058681		-
5259	PASSERIFORMES	Furnariidae	Blackish-headed Spinetail	Synallaxis tithys		VU	37		0	2298.24	42.25	Artificial/Terrestrial - Subtropical/Tropical Heavily Degraded Former Forest (No), Forest - Subtropical/Tropical Moist Lowland (Yes), Shrubland - Subtropical/Tropical Moist (No)		6239.37	1437.75	7677.12	6119	1.25464		-
5261	PASSERIFORMES	Furnariidae	Black-throated Spinetail	Synallaxis castanea		LC	90		1196.8	2200	79.25	Artificial/Terrestrial - Subtropical/Tropical Heavily Degraded Former Forest (No), Forest - Subtropical/Tropical Moist Montane (Yes), Shrubland - Subtropical/Tropical High Altitude (No)		398.524	116.885	515.409	2025	0.254523		-
5262	PASSERIFORMES	Furnariidae	Rusty-headed Spinetail	Synallaxis fuscorufa		VU	119		1211.78	3000	77	Artificial/Terrestrial - Subtropical/Tropical Heavily Degraded Former Forest (No), Forest - Subtropical/Tropical Moist Lowland (No), Forest - Subtropical/Tropical Moist Montane (Yes)		2547.39	0	2547.39	5051	0.504334		-
5263	PASSERIFORMES	Furnariidae	Stripe-breasted Spinetail	Synallaxis cinnamomea		LC	371		9.8	2412.4	74	Artificial/Terrestrial - Plantations (No), Artificial/Terrestrial - Subtropical/Tropical Heavily Degraded Former Forest (No), Forest - Subtropical/Tropical Dry (No), Forest - Subtropical/Tropical Moist Lowland (Yes), Forest - Subtropical/Tropical Moist Montane (Yes), Shrubland - Subtropical/Tropical High Altitude (No)		47388	42201.8	89589.9	85365	1.04949		-
5266	PASSERIFORMES	Furnariidae	Great Spinetail	Synallaxis hypochondriaca		VU	41		1650	3424	2	Shrubland - Subtropical/Tropical Dry (No), Shrubland - Subtropical/Tropical High Altitude (Yes)		1195.49	382.673	1578.16	7554	0.208917		Open Habitat Spp
5267	PASSERIFORMES	Furnariidae	Russet-bellied Spinetail	Synallaxis zimmeri		EN	44		1454.99	3324	7.75	Shrubland - Subtropical/Tropical High Altitude (Yes)		89.3668	0	89.3668	522	0.171201		Open Habitat Spp
5268	PASSERIFORMES	Furnariidae	Necklaced Spinetail	Synallaxis stictothorax		LC	517		0	661.07	12.25	Forest - Subtropical/Tropical Dry (No), Shrubland - Subtropical/Tropical Dry (Yes)		8056.71	3243.36	11300.1	49675	0.22748		-
5269	PASSERIFORMES	Furnariidae	Chinchipe Spinetail	Synallaxis chinchipensis	Synallaxis stictothorax	LC	555		0	890.28	13	Forest - Subtropical/Tropical Dry (No), Shrubland - Subtropical/Tropical Dry (Yes)		10094.7	6357.24	16451.9	15896	1.03497		-
5271	PASSERIFORMES	Furnariidae	Silvery-throated Spinetail	Synallaxis subpudica		LC	788		1696.71	3734	14.5	Artificial/Terrestrial - Subtropical/Tropical Heavily Degraded Former Forest (No), Forest - Subtropical/Tropical Moist Montane (Yes)		9668.69	956.135	10624.8	15177	0.700061		-
5272	PASSERIFORMES	Furnariidae	Red-shouldered Spinetail	Synallaxis hellmayri		LC	114		200	973.92	21	Savanna - Dry (Yes)		89713.3	6377.14	96090.4	24915	3.85673		-
5274	PASSERIFORMES	Furnariidae	Bahia Spinetail	Synallaxis cinerea		NT	29		167	1286.84	85.25	Forest - Subtropical/Tropical Moist Lowland (No), Forest - Subtropical/Tropical Moist Montane (Yes)		8429.81	1005.56	9435.37	24736	0.381443		-
5275	PASSERIFORMES	Furnariidae	Pinto's Spinetail	Synallaxis infuscata		EN	9		0	550	56	Artificial/Terrestrial - Subtropical/Tropical Heavily Degraded Former Forest (No), Forest - Subtropical/Tropical Moist Lowland (Yes), Shrubland - Subtropical/Tropical Moist (No)		3334.12	510.534	3844.65	752	5.11257		<10 Qualifying eBird Records
5282	PASSERIFORMES	Furnariidae	Orinoco Spinetail	Synallaxis beverlyae		NT	0		-	-	-	Shrubland - Subtropical/Tropical Moist (Yes), Wetlands (inland) - Permanent Rivers/Streams/Creeks (includes waterfalls) (Yes)		-	-	-	58	-		No Qualifying eBird Records
5286	PASSERIFORMES	Furnariidae	Apurimac Spinetail	Synallaxis courseni		VU	51		2349	4117.5	8	Artificial/Terrestrial - Subtropical/Tropical Heavily Degraded Former Forest (No), Forest - Subtropical/Tropical Moist Montane (Yes)		388.358	0	388.358	185	2.09923		-
5289	PASSERIFORMES	Pipridae	Wied's Tyrant-manakin	Neopelma aurifrons		VU	9		0	1655.16	97	Forest - Subtropical/Tropical Moist Lowland (Yes)		5909.99	10197.6	16107.6	5071	3.17641		<10 Qualifying eBird Records
5294	PASSERIFORMES	Pipridae	Olive Manakin	Xenopipo uniformis		LC	7		800	2100	86.75	Forest - Subtropical/Tropical Moist Lowland (No), Forest - Subtropical/Tropical Moist Montane (Yes)		46786.5	0	46786.5	70300	0.665527		<10 Qualifying eBird Records
5300	PASSERIFORMES	Pipridae	Orange-collared Manakin	Manacus aurantiacus		LC	1020		0	1392.04	73	Artificial/Terrestrial - Plantations (No), Forest - Subtropical/Tropical Moist Lowland (Yes), Shrubland - Subtropical/Tropical Moist (Yes)		10820.6	4212.12	15032.8	29625	0.507435		-
5301	PASSERIFORMES	Pipridae	Golden-collared Manakin	Manacus vitellinus		LC	1150		0	1582	80	Artificial/Terrestrial - Subtropical/Tropical Heavily Degraded Former Forest (No), Forest - Subtropical/Tropical Moist Lowland (Yes)		107136	12710.3	119846	118912	1.00786		-
5306	PASSERIFORMES	Pipridae	Club-winged Manakin	Machaeropterus deliciosus		LC	274		100	2637.62	90	Forest - Subtropical/Tropical Moist Lowland (No), Forest - Subtropical/Tropical Moist Montane (Yes)		30123.3	9197.86	39321.2	40122	0.980041		-
5310	PASSERIFORMES	Pipridae	Painted Manakin	Machaeropterus eckelberryi		LC	5		400	1400	96	Forest - Subtropical/Tropical Moist Lowland (Yes), Forest - Subtropical/Tropical Moist Montane (Yes)		289.018	12004.7	12293.7	23495	0.523249		<10 Qualifying eBird Records
5319	PASSERIFORMES	Pipridae	Yellow-headed Manakin	Chloropipo flavicapilla		VU	80		941.6	2716.85	79	Forest - Subtropical/Tropical Moist Montane (Yes)		6006.24	31194.7	37200.9	32719	1.13698		-
5320	PASSERIFORMES	Pipridae	Jet Manakin	Chloropipo unicolor		LC	23		715.2	3001.28	74	Forest - Subtropical/Tropical Moist Lowland (No), Forest - Subtropical/Tropical Moist Montane (Yes)		24546.3	42452.3	66998.6	57211	1.17108		-
5325	PASSERIFORMES	Pipridae	Golden-crowned Manakin	Lepidothrix vilasboasi		VU	1		0	254	100	Forest - Subtropical/Tropical Moist Lowland (Yes)		51605.9	0	51605.9	79053	0.652801		<10 Qualifying eBird Records
5327	PASSERIFORMES	Pipridae	Blue-rumped Manakin	Lepidothrix isidorei		NT	66		500	2300	89.25	Forest - Subtropical/Tropical Moist Lowland (Yes), Forest - Subtropical/Tropical Moist Montane (Yes)		26332.8	66508.9	92841.8	87642	1.05933		-
5333	PASSERIFORMES	Pipridae	Araripe Manakin	Antilophia bokermanni		CR	19		600	851.1	5	Forest - Subtropical/Tropical Moist Lowland (Yes)		131.418	0	131.418	24	5.47573		-
5335	PASSERIFORMES	Pipridae	Long-tailed Manakin	Chiroxiphia linearis		LC	2445		0	1699	56	Forest - Subtropical/Tropical Dry (Yes), Forest - Subtropical/Tropical Moist Lowland (Yes), Forest - Subtropical/Tropical Mangrove Vegetation Above High Tide Level (No), Forest - Subtropical/Tropical Moist Montane (No)		31452	14046.5	45498.6	101726	0.447266		-
5338	PASSERIFORMES	Pipridae	Yungas Manakin	Chiroxiphia boliviana		LC	222		554.93	3115.54	82	Forest - Subtropical/Tropical Moist Lowland (No), Forest - Subtropical/Tropical Moist Montane (Yes)		89820.5	4952.79	94773.2	78977	1.20001		-
5341	PASSERIFORMES	Cotingidae	Fiery-throated Fruiteater	Pipreola chlorolepidota		NT	40		552.2	1665.68	95	Forest - Subtropical/Tropical Moist Lowland (Yes), Forest - Subtropical/Tropical Moist Montane (Yes)		25583.8	35920.2	61504	88232	0.697071		-
5342	PASSERIFORMES	Cotingidae	Scaly-breasted Fruiteater	Pipreola squamipectus		LC	21		959.8	2300	91	Forest - Subtropical/Tropical Moist Montane (Yes)		7935.74	13774.8	21710.6	36381	0.596755		-
5343	PASSERIFORMES	Cotingidae	Scarlet-breasted Fruiteater	Pipreola frontalis		LC	7		804.78	2300	91	Forest - Subtropical/Tropical Moist Montane (Yes)		1953	36933.5	38886.5	113713	0.34197		<10 Qualifying eBird Records
5344	PASSERIFORMES	Cotingidae	Handsome Fruiteater	Pipreola formosa		LC	17		800	2200	90	Forest - Subtropical/Tropical Moist Lowland (No), Forest - Subtropical/Tropical Moist Montane (Yes)		424.717	1514.95	1939.67	12049	0.160981		-
5345	PASSERIFORMES	Cotingidae	Red-banded Fruiteater	Pipreola whitelyi		LC	9		957	2451.68	95	Forest - Subtropical/Tropical Moist Montane (Yes)		9783.49	0	9783.49	24789	0.394671		<10 Qualifying eBird Records
5346	PASSERIFORMES	Cotingidae	Black-chested Fruiteater	Pipreola lubomirskii		LC	40		1200	2397.38	85.75	Forest - Subtropical/Tropical Moist Montane (Yes)		3738.21	12463.5	16201.7	28330	0.571891		-
5347	PASSERIFORMES	Cotingidae	Orange-breasted Fruiteater	Pipreola jucunda		LC	130		600	3069	88	Forest - Subtropical/Tropical Moist Lowland (No), Forest - Subtropical/Tropical Moist Montane (Yes)		10433.8	5167.68	15601.5	13837	1.12752		-
5348	PASSERIFORMES	Cotingidae	Masked Fruiteater	Pipreola pulchra		LC	61		699.4	3744	86	Forest - Subtropical/Tropical Moist Montane (Yes)		23120.1	31033.9	54154.1	78216	0.692366		-
5349	PASSERIFORMES	Cotingidae	Golden-breasted Fruiteater	Pipreola aureopectus		LC	379		800	3100	87	Forest - Subtropical/Tropical Moist Lowland (No), Forest - Subtropical/Tropical Moist Montane (Yes)		22023.1	51412	73435	83812	0.876188		-
5351	PASSERIFORMES	Cotingidae	Band-tailed Fruiteater	Pipreola intermedia		LC	86		1100	3994.75	76	Forest - Subtropical/Tropical Moist Montane (Yes)		46410.3	15555.5	61965.8	121140	0.511522		-
5353	PASSERIFORMES	Cotingidae	Grey-tailed Piha	Snowornis subalaris		LC	36		500	2145.55	92.5	Forest - Subtropical/Tropical Moist Lowland (Yes), Forest - Subtropical/Tropical Moist Montane (Yes)		33926.6	35536.6	69463.2	59762	1.16233		-
5354	PASSERIFORMES	Cotingidae	Olivaceous Piha	Snowornis cryptolophus		LC	83		570	3069	90	Forest - Subtropical/Tropical Moist Lowland (No), Forest - Subtropical/Tropical Moist Montane (Yes)		26777.2	90983	117760	109190	1.07849		-
5356	PASSERIFORMES	Cotingidae	Black-headed Berryeater	Carpornis melanocephala		VU	97		0	975	97	Forest - Subtropical/Tropical Dry (No), Forest - Subtropical/Tropical Moist Lowland (Yes), Shrubland - Subtropical/Tropical Dry (No)		21847.7	11271.7	33119.3	67889	0.487845		-
5361	PASSERIFORMES	Cotingidae	White-cheeked Cotinga	Zaratornis stresemanni		VU	53		3250	5138	4	Forest - Subtropical/Tropical Moist Montane (Yes)		4054.65	0	4054.65	79091	0.0512657		-
5363	PASSERIFORMES	Cotingidae	Peruvian Plantcutter	Phytotoma raimondii		VU	116		0	550	25	Forest - Subtropical/Tropical Dry (Yes), Savanna - Dry (No), Shrubland - Subtropical/Tropical Dry (Yes), Wetlands (inland) - Permanent Rivers/Streams/Creeks (includes waterfalls) (No), Desert - Hot (Yes)		20.4249	46.8476	67.2725	33264	0.00202238		-
5366	PASSERIFORMES	Cotingidae	Apolo Cotinga	Phibalura boliviana	Phibalura flavirostris	EN	11		0	2000	20	Artificial/Terrestrial - Subtropical/Tropical Heavily Degraded Former Forest (No), Forest - Subtropical/Tropical Moist Montane (No), Savanna - Moist (Yes)		391.084	0	391.084	651	0.600744		-
5367	PASSERIFORMES	Cotingidae	Bay-vented Cotinga	Doliornis sclateri		VU	16		1551.1	3800	35.5	Forest - Subtropical/Tropical Moist Montane (Yes)		2521.11	1814.7	4335.8	13030	0.332755		-
5368	PASSERIFORMES	Cotingidae	Chestnut-bellied Cotinga	Doliornis remseni		VU	6		2875	3650	47	Forest - Subtropical/Tropical Moist Montane (Yes), Shrubland - Subtropical/Tropical High Altitude (Yes)		4080.41	8851.14	12931.5	10871	1.18955		<10 Qualifying eBird Records
5370	PASSERIFORMES	Cotingidae	Chestnut-crested Cotinga	Ampelion rufaxilla		LC	112		1230.39	3942	76	Forest - Subtropical/Tropical Moist Montane (Yes)		40624.1	63901.7	104526	79733	1.31095		-
5374	PASSERIFORMES	Cotingidae	Bare-necked Umbrellabird	Cephalopterus glabricollis		EN	74		46	2000	94	Forest - Subtropical/Tropical Moist Lowland (Yes), Forest - Subtropical/Tropical Moist Montane (Yes)		3615.12	7369.05	10984.2	14363	0.764755		-
5375	PASSERIFORMES	Cotingidae	Long-wattled Umbrellabird	Cephalopterus penduliger		VU	84		80	1878.41	90	Artificial/Terrestrial - Arable Land (No), Artificial/Terrestrial - Pastureland (No), Forest - Subtropical/Tropical Moist Lowland (Yes), Forest - Subtropical/Tropical Moist Montane (No)		18585.3	19897	38482.3	69375	0.5547		-
5379	PASSERIFORMES	Cotingidae	Black-and-gold Cotinga	Lipaugus ater	Tijuca atra	LC	106		378.5	2159	90	Forest - Subtropical/Tropical Moist Montane (Yes)		5504.42	2488.63	7993.05	12392	0.645017		-
5380	PASSERIFORMES	Cotingidae	Grey-winged Cotinga	Lipaugus conditus	Tijuca condita	VU	10		983.56	1896	76	Forest - Subtropical/Tropical Moist Montane (Yes)		267.21	0	267.21	250	1.06884		-
5382	PASSERIFORMES	Cotingidae	Rose-collared Piha	Lipaugus streptophorus		LC	5		1000	1926.92	95	Forest - Subtropical/Tropical Moist Montane (Yes)		12458.2	0	12458.2	47371	0.262992		<10 Qualifying eBird Records
5384	PASSERIFORMES	Cotingidae	Chestnut-capped Piha	Lipaugus weberi		CR	24		1214.13	1841.85	73	Forest - Subtropical/Tropical Moist Montane (Yes)		223.998	30.5479	254.546	42	6.06062		-
5385	PASSERIFORMES	Cotingidae	Dusky Piha	Lipaugus fuscocinereus		LC	174		1101.55	4207.03	68	Forest - Subtropical/Tropical Moist Montane (Yes)		19495.5	64902.9	84398.5	42613	1.98058		-
5386	PASSERIFORMES	Cotingidae	Scimitar-winged Piha	Lipaugus uropygialis		VU	3		1800	2750	92.5	Forest - Subtropical/Tropical Moist Montane (Yes)		9226.98	0	9226.98	15255	0.60485		<10 Qualifying eBird Records
5388	PASSERIFORMES	Cotingidae	Three-wattled Bellbird	Procnias tricarunculatus		VU	1028		0	3000	81	Forest - Subtropical/Tropical Moist Lowland (Yes), Forest - Subtropical/Tropical Moist Montane (Yes)		25400.3	30626.8	56027.1	23521	2.382		-
5395	PASSERIFORMES	Cotingidae	Turquoise Cotinga	Cotinga ridgwayi		VU	346		0	1850	55	Forest - Subtropical/Tropical Moist Lowland (Yes), Forest - Subtropical/Tropical Moist Montane (Yes)		4159.61	6202.19	10361.8	8354	1.24034		-
5396	PASSERIFORMES	Cotingidae	Banded Cotinga	Cotinga maculata		CR	9		0	270	95.75	Forest - Subtropical/Tropical Moist Lowland (Yes)		9200.58	0	9200.58	30328	0.303369		<10 Qualifying eBird Records
5403	PASSERIFORMES	Cotingidae	White-winged Cotinga	Xipholena atropurpurea		VU	31		0	900	95.25	Forest - Subtropical/Tropical Dry (No), Forest - Subtropical/Tropical Moist Lowland (Yes)		3609.67	2348.89	5958.56	1837	3.24364		-
5404	PASSERIFORMES	Cotingidae	Black-tipped Cotinga	Carpodectes hopkei		LC	81		0	1450	96	Forest - Subtropical/Tropical Moist Lowland (Yes), Forest - Subtropical/Tropical Mangrove Vegetation Above High Tide Level (Yes)		68575.9	8612.74	77188.6	96275	0.801751		-
5405	PASSERIFORMES	Cotingidae	Yellow-billed Cotinga	Carpodectes antoniae		EN	138		0	760	89	Forest - Subtropical/Tropical Moist Lowland (Yes), Forest - Subtropical/Tropical Mangrove Vegetation Above High Tide Level (Yes), Shrubland - Subtropical/Tropical Moist (No)		1099.56	1684.14	2783.7	2192	1.26994		-
5406	PASSERIFORMES	Cotingidae	Snowy Cotinga	Carpodectes nitidus		LC	288		0	750	77.5	Forest - Subtropical/Tropical Moist Lowland (Yes)		58951.2	23357	82308.2	103019	0.798961		-
5409	PASSERIFORMES	Tityridae	Pacific Royal Flycatcher	Onychorhynchus occidentalis	Onychorhynchus coronatus	VU	57		0	964.72	52	Forest - Subtropical/Tropical Dry (Yes), Forest - Subtropical/Tropical Moist Lowland (Yes), Forest - Subtropical/Tropical Swamp (Yes), Wetlands (inland) - Permanent Rivers/Streams/Creeks (includes waterfalls) (No)		17268.9	4592.14	21861	7472	2.92572		-
5424	PASSERIFORMES	Tityridae	White-tailed Tityra	Tityra leucura		DD	0		-	-	-	Forest - Subtropical/Tropical Swamp		-	-	-	15405	-		No eBird Records
5427	PASSERIFORMES	Tityridae	Yellow-cheeked Becard	Pachyramphus xanthogenys	Pachyramphus viridis	LC	117		0	2177.88	81	Artificial/Terrestrial - Subtropical/Tropical Heavily Degraded Former Forest (No), Forest - Subtropical/Tropical Moist Lowland (Yes), Shrubland - Subtropical/Tropical Moist (No)		161177	211563	372740	63012	5.91539		-
5430	PASSERIFORMES	Tityridae	Slaty Becard	Pachyramphus spodiurus		VU	61		0	1886.4	59	Artificial/Terrestrial - Plantations (No), Artificial/Terrestrial - Subtropical/Tropical Heavily Degraded Former Forest (No), Forest - Subtropical/Tropical Moist Lowland (Yes), Shrubland - Subtropical/Tropical Moist (No)		21247.5	17041.9	38289.5	40652	0.941884		-
5450	PASSERIFORMES	Tityridae	Foothill Mourner	Schiffornis aenea		LC	13		0	2422.2	91	Forest - Subtropical/Tropical Moist Lowland (Yes), Forest - Subtropical/Tropical Moist Montane (No)		7822.65	54822.3	62644.9	42028	1.49055		-
5454	PASSERIFORMES	Tityridae	Andean Mourner	Laniisoma buckleyi	Laniisoma elegans	NT	2		400	1800	99.25	Forest - Subtropical/Tropical Moist Lowland (Yes), Forest - Subtropical/Tropical Moist Montane (Yes)		12167.3	34086.2	46253.5	35911	1.288		<10 Qualifying eBird Records
5456	PASSERIFORMES	Tyrannidae	Kinglet Calyptura	Calyptura cristata		CR	0		-	-	-	Forest - Subtropical/Tropical Moist Lowland (Yes)		-	-	-	3	-		No Qualifying eBird Records
5463	PASSERIFORMES	Tyrannidae	Yellow-throated Spadebill	Platyrinchus flavigularis		LC	10		750	2307.96	27	Forest - Subtropical/Tropical Moist Lowland (No), Forest - Subtropical/Tropical Moist Montane (Yes)		11681.8	148248	159930	114174	1.40076		-
5466	PASSERIFORMES	Tyrannidae	Grey-headed Piprites	Piprites griseiceps		LC	20		1	1280.81	95	Forest - Subtropical/Tropical Moist Lowland (Yes)		8207.23	58867.9	67075.1	119827	0.559766		-
5471	PASSERIFORMES	Tyrannidae	Hazel-fronted Pygmy-tyrant	Pseudotriccus simplex		LC	11		1100	3900.5	92	Forest - Subtropical/Tropical Moist Montane (Yes)		14028.8	12374.1	26402.9	68986	0.382728		-
5475	PASSERIFORMES	Tyrannidae	Yellow-green Tyrannulet	Phylloscartes flavovirens		LC	57		3.56	2000	19	Forest - Subtropical/Tropical Moist Lowland (No), Forest - Subtropical/Tropical Moist Montane (Yes)		3608.34	14147.1	17755.4	17272	1.02799		-
5478	PASSERIFORMES	Tyrannidae	Bahia Tyrannulet	Phylloscartes beckeri		EN	9		195.48	1200	86	Forest - Subtropical/Tropical Moist Lowland (Yes), Forest - Subtropical/Tropical Moist Montane (No)		428.155	180.456	608.611	2305	0.26404		<10 Qualifying eBird Records
5479	PASSERIFORMES	Tyrannidae	Restinga Tyrannulet	Phylloscartes kronei		LC	110		0	476.88	87	Forest - Subtropical/Tropical Moist Lowland (No), Shrubland - Subtropical/Tropical Dry (No), Wetlands (inland) - Permanent Rivers/Streams/Creeks (includes waterfalls) (No), Wetlands (inland) - Bogs, Marshes, Swamps, Fens, Peatlands (No)		15671	195.737	15866.7	5479	2.89592		-
5480	PASSERIFORMES	Tyrannidae	Ecuadorian Tyrannulet	Phylloscartes gualaquizae		NT	125		527.12	2698	93	Forest - Subtropical/Tropical Moist Lowland (No), Forest - Subtropical/Tropical Moist Montane (Yes)		23086.3	14639.4	37725.8	24653	1.53027		-
5482	PASSERIFORMES	Tyrannidae	Alagoas Tyrannulet	Phylloscartes ceciliae		CR	8		391.8	550	83	Forest - Subtropical/Tropical Moist Lowland (Yes)		488.403	133.361	621.764	18945	0.0328194		<10 Qualifying eBird Records
5483	PASSERIFORMES	Tyrannidae	Rufous-browed Tyrannulet	Phylloscartes superciliaris		LC	122		151.28	2362.4	91	Forest - Subtropical/Tropical Moist Lowland (Yes), Forest - Subtropical/Tropical Moist Montane (Yes)		24266.7	55411.7	79678.5	21396	3.72399		-
5484	PASSERIFORMES	Tyrannidae	Rufous-lored Tyrannulet	Phylloscartes flaviventris		LC	46		300	1973.5	89	Forest - Subtropical/Tropical Moist Lowland (Yes), Forest - Subtropical/Tropical Moist Montane (No)		1024.28	668.551	1692.83	5228	0.323801		-
5485	PASSERIFORMES	Tyrannidae	Cinnamon-faced Tyrannulet	Phylloscartes parkeri		LC	52		464.77	2813.94	80	Forest - Subtropical/Tropical Moist Lowland (Yes), Forest - Subtropical/Tropical Moist Montane (Yes)		45055.7	33175.4	78231.1	94584	0.827107		-
5488	PASSERIFORMES	Tyrannidae	Oustalet's Tyrannulet	Phylloscartes oustaleti		NT	85		74.44	1358.12	96	Forest - Subtropical/Tropical Moist Lowland (Yes)		17869.2	10755.9	28625.2	74813	0.382623		-
5494	PASSERIFORMES	Tyrannidae	Venezuelan Bristle-tyrant	Pogonotriccus venezuelanus	Phylloscartes venezuelanus	NT	12		878.88	1797.58	89.25	Forest - Subtropical/Tropical Moist Montane (Yes)		270.861	532.327	803.188	10623	0.0756084		-
5495	PASSERIFORMES	Tyrannidae	Antioquia Bristle-tyrant	Pogonotriccus lanyoni	Phylloscartes lanyoni	EN	23		223.68	1997.62	98	Forest - Subtropical/Tropical Moist Lowland (Yes)		254.026	475.189	729.215	1563	0.466548		-
5496	PASSERIFORMES	Tyrannidae	Spectacled Bristle-tyrant	Pogonotriccus orbitalis	Phylloscartes orbitalis	LC	36		820.85	2536.3	78.75	Forest - Subtropical/Tropical Moist Lowland (Yes), Forest - Subtropical/Tropical Moist Montane (No)		36629.4	65014.7	101644	121725	0.835031		-
5499	PASSERIFORMES	Tyrannidae	Olive-streaked Flycatcher	Mionectes olivaceus		LC	612		0	2777.42	86.5	Artificial/Terrestrial - Plantations (No), Artificial/Terrestrial - Subtropical/Tropical Heavily Degraded Former Forest (No), Forest - Subtropical/Tropical Moist Lowland (Yes), Forest - Subtropical/Tropical Moist Montane (No)		13978.1	15808.3	29786.4	39755	0.74925		-
5508	PASSERIFORMES	Tyrannidae	Rufous-breasted Flycatcher	Leptopogon rufipectus		LC	473		1126.04	3477.36	75	Forest - Subtropical/Tropical Moist Montane (Yes)		47479	46888.1	94367.1	100550	0.938509		-
5509	PASSERIFORMES	Tyrannidae	Inca Flycatcher	Leptopogon taczanowskii		NT	148		1070.22	3942	68	Forest - Subtropical/Tropical Moist Montane (Yes)		31843.3	15363.3	47206.6	86306	0.546968		-
5516	PASSERIFORMES	Tyrannidae	Pacific Flatbill	Rhynchocyclus pacificus		LC	91		0	2026.53	95	Forest - Subtropical/Tropical Moist Lowland (Yes)		47988.1	33211.3	81199.5	105885	0.766865		-
5537	PASSERIFORMES	Tyrannidae	Acre Tody-tyrant	Hemitriccus cohnhafti		NT	9		0	287.44	74	Forest - Subtropical/Tropical Moist Lowland (Yes)		6782.94	162.493	6945.44	9834	0.706268		<10 Qualifying eBird Records
5538	PASSERIFORMES	Tyrannidae	Yungas Tody-tyrant	Hemitriccus spodiops		LC	29		800	3084.92	82	Forest - Subtropical/Tropical Moist Lowland (No), Forest - Subtropical/Tropical Moist Montane (Yes)		45880.8	3981.32	49862.1	67550	0.738151		-
5550	PASSERIFORMES	Tyrannidae	Pelzeln's Tody-tyrant	Hemitriccus inornatus		LC	31		0	277	98	Forest - Subtropical/Tropical Dry (Yes), Shrubland - Subtropical/Tropical Dry (Yes)		271625	59745.7	331371	34481	9.61025		-
5553	PASSERIFORMES	Tyrannidae	Cinnamon-breasted Tody-tyrant	Hemitriccus cinnamomeipectus		LC	17		1218.28	2200	69	Forest - Subtropical/Tropical Moist Montane (Yes)		2451.37	1538.01	3989.38	6101	0.65389		-
5554	PASSERIFORMES	Tyrannidae	Buff-breasted Tody-tyrant	Hemitriccus mirandae		VU	59		398.16	1000	62.75	Forest - Subtropical/Tropical Moist Lowland (Yes), Shrubland - Subtropical/Tropical Moist (Yes)		1295.66	1109.93	2405.59	71444	0.033671		-
5555	PASSERIFORMES	Tyrannidae	Kaempfer's Tody-tyrant	Hemitriccus kaempferi		VU	34		0	602.42	86	Forest - Subtropical/Tropical Moist Lowland (Yes), Shrubland - Subtropical/Tropical Moist (Yes), Wetlands (inland) - Permanent Rivers/Streams/Creeks (includes waterfalls) (No)		4817.75	585.744	5403.49	7867	0.686855		-
5556	PASSERIFORMES	Tyrannidae	Buff-throated Tody-tyrant	Hemitriccus rufigularis		NT	27		484.34	3437.92	95	Forest - Subtropical/Tropical Dry (Yes), Forest - Subtropical/Tropical Moist Montane (Yes)		66847.9	66030.6	132879	91207	1.45689		-
5557	PASSERIFORMES	Tyrannidae	Fork-tailed Tody-tyrant	Hemitriccus furcatus		VU	90		0	1505.29	92.5	Forest - Subtropical/Tropical Moist Lowland (Yes), Shrubland - Subtropical/Tropical Moist (Yes)		5408.2	1543.36	6951.57	7563	0.919155		-
5559	PASSERIFORMES	Tyrannidae	Lulu's Tody-flycatcher	Poecilotriccus luluae		EN	51		1110.5	3017.5	74	Forest - Subtropical/Tropical Moist Montane (Yes), Shrubland - Subtropical/Tropical Moist (No), Shrubland - Subtropical/Tropical High Altitude (No)		651.5	34.018	685.518	362	1.8937		-
5560	PASSERIFORMES	Tyrannidae	White-cheeked Tody-flycatcher	Poecilotriccus albifacies		LC	25		0	1672.4	75	Forest - Subtropical/Tropical Moist Lowland (Yes)		8824.04	4487.86	13311.9	4051	3.28608		-
5562	PASSERIFORMES	Tyrannidae	Buff-cheeked Tody-flycatcher	Poecilotriccus senex		LC	14		0	1050	99	Forest - Subtropical/Tropical Dry (No), Forest - Subtropical/Tropical Moist Lowland (Yes)		26800.2	0	26800.2	7349	3.64679		-
5563	PASSERIFORMES	Tyrannidae	Ruddy Tody-flycatcher	Poecilotriccus russatus		LC	3		1200	2500	90	Forest - Subtropical/Tropical Moist Montane (Yes), Wetlands (inland) - Permanent Rivers/Streams/Creeks (includes waterfalls) (No)		6774.1	0	6774.1	28837	0.23491		<10 Qualifying eBird Records
5569	PASSERIFORMES	Tyrannidae	Black-backed Tody-flycatcher	Poecilotriccus pulchellus		LC	58		400	1865.18	63	Forest - Subtropical/Tropical Moist Lowland (Yes), Shrubland - Subtropical/Tropical Moist (Yes)		4798.4	547.745	5346.14	6878	0.777281		-
5573	PASSERIFORMES	Tyrannidae	Maracaibo Tody-flycatcher	Todirostrum viridanum		LC	94		0	575.85	2	Forest - Subtropical/Tropical Moist Lowland (No), Savanna - Dry (Yes), Shrubland - Subtropical/Tropical Dry (Yes)		11078.2	0	11078.2	24017	0.461265		-
5577	PASSERIFORMES	Tyrannidae	Eastern Ornate Flycatcher	Myiotriccus phoenicurus		LC	0		-	-	-	Forest - Subtropical/Tropical Moist Lowland (No), Forest - Subtropical/Tropical Moist Montane (Yes), Wetlands (inland) - Permanent Rivers/Streams/Creeks (includes waterfalls) (No)		-	-	-	94979	-		Unclear Taxonomic Assignment
5579	PASSERIFORMES	Tyrannidae	Handsome Flycatcher	Nephelomyias pulcher		LC	196		1203.75	3754.85	81	Forest - Subtropical/Tropical Moist Montane (Yes)		23131.4	54728.2	77859.7	92362	0.842984		-
5580	PASSERIFORMES	Tyrannidae	Orange-banded Flycatcher	Nephelomyias lintoni		NT	22		2250	3145.35	74.25	Forest - Subtropical/Tropical Moist Montane (Yes)		3816.8	374.375	4191.18	11696	0.358343		-
5581	PASSERIFORMES	Tyrannidae	Ochraceous-breasted Flycatcher	Nephelomyias ochraceiventris		LC	49		670.8	4577.76	74.75	Forest - Subtropical/Tropical Moist Montane (Yes), Shrubland - Subtropical/Tropical High Altitude (Yes)		24767.1	45025	69792.1	92914	0.751147		-
5585	PASSERIFORMES	Tyrannidae	Red-billed Tyrannulet	Zimmerius cinereicapilla		VU	65		270.04	1729.76	92.5	Artificial/Terrestrial - Subtropical/Tropical Heavily Degraded Former Forest (No), Forest - Subtropical/Tropical Moist Lowland (Yes), Forest - Subtropical/Tropical Moist Montane (No)		79575.6	60773.7	140349	75704	1.85392		-
5586	PASSERIFORMES	Tyrannidae	Mishana Tyrannulet	Zimmerius villarejoi		VU	101		110	1100	96	Forest - Subtropical/Tropical Dry (Yes)		31857.9	10790.6	42648.5	8523	5.00393		-
5587	PASSERIFORMES	Tyrannidae	Chico's Tyrannulet	Zimmerius chicomendesi		NT	4		0	98.7	86	Forest - Subtropical/Tropical Moist Lowland (Yes), Shrubland - Subtropical/Tropical Moist (Yes)		8614.77	0	8614.77	19870	0.433557		<10 Qualifying eBird Records
5588	PASSERIFORMES	Tyrannidae	Paltry Tyrannulet	Zimmerius vilissimus		LC	565		0	3000	84	Artificial/Terrestrial - Pastureland (No), Artificial/Terrestrial - Subtropical/Tropical Heavily Degraded Former Forest (No), Forest - Subtropical/Tropical Moist Lowland (Yes), Forest - Subtropical/Tropical Moist Montane (Yes)		25752.3	20542.8	46295.2	71355	0.648801		-
5590	PASSERIFORMES	Tyrannidae	Venezuelan Tyrannulet	Zimmerius petersi		LC	250		400	3000	74.25	Artificial/Terrestrial - Subtropical/Tropical Heavily Degraded Former Forest (No), Forest - Subtropical/Tropical Moist Lowland (No), Forest - Subtropical/Tropical Moist Montane (Yes)		5582.97	190.034	5773	11639	0.496005		-
5591	PASSERIFORMES	Tyrannidae	Mountain Tyrannulet	Zimmerius improbus		LC	203		400	3000	79	Artificial/Terrestrial - Subtropical/Tropical Heavily Degraded Former Forest (No), Forest - Subtropical/Tropical Moist Lowland (No), Forest - Subtropical/Tropical Moist Montane (Yes)		16046.8	5291.41	21338.2	24088	0.885842		-
5593	PASSERIFORMES	Tyrannidae	Choco Tyrannulet	Zimmerius albigularis		LC	441		54.7	2700	86	Artificial/Terrestrial - Plantations (No), Artificial/Terrestrial - Rural Gardens (No), Artificial/Terrestrial - Subtropical/Tropical Heavily Degraded Former Forest (No), Forest - Subtropical/Tropical Moist Lowland (No), Forest - Subtropical/Tropical Moist Montane (Yes)		30121.8	6012.51	36134.3	72301	0.499776		-
5594	PASSERIFORMES	Tyrannidae	Peruvian Tyrannulet	Zimmerius viridiflavus		LC	361		562.6	3498.2	80	Forest - Subtropical/Tropical Moist Montane (Yes)		67724.5	15914.8	83639.3	89060	0.939135		-
5597	PASSERIFORMES	Tyrannidae	Bolivian Tyrannulet	Zimmerius bolivianus		LC	113		1000	3942	72	Artificial/Terrestrial - Subtropical/Tropical Heavily Degraded Former Forest (No), Forest - Subtropical/Tropical Moist Montane (Yes)		51593.8	15581.2	67175	111971	0.599932		-
5601	PASSERIFORMES	Tyrannidae	Slender-billed Tyrannulet	Inezia tenuirostris		LC	579		0	882.75	7	Artificial/Terrestrial - Pastureland (No), Artificial/Terrestrial - Rural Gardens (No), Forest - Subtropical/Tropical Dry (Yes), Forest - Subtropical/Tropical Mangrove Vegetation Above High Tide Level (No), Savanna - Dry (Yes), Shrubland - Subtropical/Tropical Dry (Yes)		29544.2	2068.03	31612.3	59989	0.526968		-
5616	PASSERIFORMES	Tyrannidae	Great Elaenia	Elaenia dayi		LC	6		1200	2600	93.25	Forest - Subtropical/Tropical Moist Lowland (No), Forest - Subtropical/Tropical Moist Montane (Yes), Savanna - Dry (No), Shrubland - Subtropical/Tropical Moist (No), Shrubland - Subtropical/Tropical High Altitude (Yes)		10608.5	0	10608.5	26627	0.398413		<10 Qualifying eBird Records
5625	PASSERIFORMES	Tyrannidae	Coopman's Elaenia	Elaenia brachyptera		LC	56		0	2180.45	85.25	Artificial/Terrestrial - Arable Land (No), Artificial/Terrestrial - Arable Land (No), Artificial/Terrestrial - Plantations (No), Artificial/Terrestrial - Plantations (No), Artificial/Terrestrial - Subtropical/Tropical Heavily Degraded Former Forest (No), Artificial/Terrestrial - Subtropical/Tropical Heavily Degraded Former Forest (No), Forest - Subtropical/Tropical Dry (No), Forest - Subtropical/…		5737.77	26850	32587.8	38914	0.83743		-
5632	PASSERIFORMES	Tyrannidae	Caribbean Elaenia	Elaenia martinica		LC	4280		0	700	33	Artificial/Terrestrial - Plantations (No), Artificial/Terrestrial - Rural Gardens (No), Artificial/Terrestrial - Subtropical/Tropical Heavily Degraded Former Forest (No), Forest - Subtropical/Tropical Dry (No), Forest - Subtropical/Tropical Moist Lowland (Yes), Forest - Subtropical/Tropical Mangrove Vegetation Above High Tide Level (No), Shrubland - Subtropical/Tropical Moist (No)		16036.6	8821.49	24858.1	26788	0.927956		-
5638	PASSERIFORMES	Tyrannidae	Choco Grey Elaenia	Myiopagis parambae	Myiopagis caniceps	LC	83		0	1823.54	95	Forest - Subtropical/Tropical Moist Lowland (Yes), Forest - Subtropical/Tropical Moist Lowland (Yes), Forest - Subtropical/Tropical Swamp (Yes), Forest - Subtropical/Tropical Swamp (Yes)		50795.1	54816.5	105612	117640	0.897753		-
5639	PASSERIFORMES	Tyrannidae	Foothill Elaenia	Myiopagis olallai		LC	22		520.46	1831.43	93	Forest - Subtropical/Tropical Moist Montane (Yes)		8498.39	18940.1	27438.4	17656	1.55406		-
5641	PASSERIFORMES	Tyrannidae	Pacific Elaenia	Myiopagis subplacens		LC	288		0	2138.06	37	Forest - Subtropical/Tropical Dry (Yes), Forest - Subtropical/Tropical Moist Lowland (No), Forest - Subtropical/Tropical Moist Montane (No), Shrubland - Subtropical/Tropical Moist (No)		30052.9	14085.8	44138.7	109448	0.403285		-
5649	PASSERIFORMES	Tyrannidae	Yungas Tyrannulet	Phyllomyias weedeni		VU	6		478.1	1810.15	92	Artificial/Terrestrial - Plantations (No), Forest - Subtropical/Tropical Moist Montane (Yes)		15392.2	5423.08	20815.2	14034	1.4832		<10 Qualifying eBird Records
5651	PASSERIFORMES	Tyrannidae	White-fronted Tyrannulet	Phyllomyias zeledoni	Phyllomyias burmeisteri	LC	221		288.8	3098.2	83	Forest - Subtropical/Tropical Moist Lowland (Yes), Forest - Subtropical/Tropical Moist Lowland (Yes), Forest - Subtropical/Tropical Moist Montane (Yes), Forest - Subtropical/Tropical Moist Montane (Yes)		27425.6	87015.4	114441	92249	1.24057		-
5654	PASSERIFORMES	Tyrannidae	Urich's Tyrannulet	Phyllomyias urichi		EN	0		-	-	-	Forest - Subtropical/Tropical Moist Lowland (No), Forest - Subtropical/Tropical Moist Montane (Yes)		-	-	-	1079	-		No eBird Records
5655	PASSERIFORMES	Tyrannidae	Sclater's Tyrannulet	Phyllomyias sclateri		LC	324		400	3080.55	68	Artificial/Terrestrial - Subtropical/Tropical Heavily Degraded Former Forest (No), Forest - Subtropical/Tropical Moist Lowland (Yes), Forest - Subtropical/Tropical Moist Montane (Yes)		67619.7	8553.37	76173	86800	0.877569		-
5658	PASSERIFORMES	Tyrannidae	Plumbeous-crowned Tyrannulet	Phyllomyias plumbeiceps		LC	108		813.28	2987.35	77	Forest - Subtropical/Tropical Moist Montane (Yes)		23267.3	126473	149740	71928	2.08181		-
5662	PASSERIFORMES	Tyrannidae	Tumbes Tyrannulet	Phaeomyias tumbezana		LC	0		-	-	-			-	-	-		-		Unclear Taxonomic Assignment
5665	PASSERIFORMES	Tyrannidae	Grey-and-white Tyrannulet	Pseudelaenia leucospodia		LC	340		0	1143.1	2	Shrubland - Subtropical/Tropical Dry (Yes), Shrubland - Subtropical/Tropical Moist (No), Wetlands (inland) - Seasonal/Intermittent/Irregular Rivers/Streams/Creeks (No)		7305.03	1996.24	9301.27	51921	0.179143		-
5667	PASSERIFORMES	Tyrannidae	Buff-banded Tyrannulet	Mecocerculus hellmayri		LC	93		606.36	3000	66	Forest - Subtropical/Tropical Moist Lowland (No), Forest - Subtropical/Tropical Moist Montane (Yes)		61157.4	3438.39	64595.8	69986	0.922981		-
5670	PASSERIFORMES	Tyrannidae	Rufous-winged Tyrannulet	Mecocerculus calopterus		LC	97		241.12	3087	54.25	Artificial/Terrestrial - Plantations (No), Artificial/Terrestrial - Subtropical/Tropical Heavily Degraded Former Forest (No), Forest - Subtropical/Tropical Dry (No), Forest - Subtropical/Tropical Moist Lowland (No), Forest - Subtropical/Tropical Moist Montane (Yes)		28942.7	38602.8	67545.4	58758	1.14955		-
5671	PASSERIFORMES	Tyrannidae	Sulphur-bellied Tyrannulet	Mecocerculus minor		LC	119		1136.12	3646.14	74	Artificial/Terrestrial - Subtropical/Tropical Heavily Degraded Former Forest (No), Forest - Subtropical/Tropical Moist Montane (Yes)		24386.5	62275.4	86661.9	62121	1.39505		-
5672	PASSERIFORMES	Tyrannidae	Black-crested Tit-tyrant	Anairetes nigrocristatus		LC	137		1785.96	5078	19.5	Forest - Subtropical/Tropical Moist Montane (Yes), Shrubland - Subtropical/Tropical High Altitude (Yes), Wetlands (inland) - Permanent Rivers/Streams/Creeks (includes waterfalls) (No)		10596.5	2609.06	13205.5	48670	0.271328		-
5673	PASSERIFORMES	Tyrannidae	Pied-crested Tit-tyrant	Anairetes reguloides		LC	330		0	5036	2	Artificial/Terrestrial - Arable Land (No), Shrubland - Subtropical/Tropical Moist (Yes), Shrubland - Subtropical/Tropical High Altitude (Yes)		3370.93	648.204	4019.13	103713	0.0387526		Open Habitat Spp
5674	PASSERIFORMES	Tyrannidae	Ash-breasted Tit-tyrant	Anairetes alpinus		EN	60		2481.48	5183	29.5	Forest - Subtropical/Tropical Moist Montane (Yes)		3431.89	2586.98	6018.87	11849	0.507964		-
5691	PASSERIFORMES	Tyrannidae	Agile Tit-tyrant	Uromyias agilis		LC	142		1300.97	4344.96	53	Forest - Subtropical/Tropical Moist Montane (Yes), Shrubland - Subtropical/Tropical High Altitude (Yes)		25879	22874.6	48753.6	53360	0.913674		-
5692	PASSERIFORMES	Tyrannidae	Unstreaked Tit-tyrant	Uromyias agraphia		LC	60		1610.86	4491.87	48	Forest - Subtropical/Tropical Moist Montane (Yes), Shrubland - Subtropical/Tropical High Altitude (Yes)		18002.1	13635.8	31637.9	76900	0.411417		-
5696	PASSERIFORMES	Tyrannidae	Ochraceous Attila	Attila torridus		VU	60		0	1407.21	90	Artificial/Terrestrial - Plantations (No), Artificial/Terrestrial - Subtropical/Tropical Heavily Degraded Former Forest (No), Forest - Subtropical/Tropical Moist Lowland (Yes), Forest - Subtropical/Tropical Moist Montane (No)		15782.6	5550.49	21333.1	5580	3.82314		-
5705	PASSERIFORMES	Tyrannidae	Flammulated Flycatcher	Deltarhynchus flammulatus		LC	209		0	1838.14	29	Artificial/Terrestrial - Plantations (No), Forest - Subtropical/Tropical Dry (Yes), Forest - Subtropical/Tropical Moist Montane (No), Savanna - Dry (No), Shrubland - Subtropical/Tropical Dry (No)		52140.3	23610.2	75750.4	66045	1.14695		-
5713	PASSERIFORMES	Tyrannidae	Baird's Flycatcher	Myiodynastes bairdii		LC	772		0	1602.45	8	Artificial/Terrestrial - Rural Gardens (No), Artificial/Terrestrial - Urban Areas (No), Artificial/Terrestrial - Subtropical/Tropical Heavily Degraded Former Forest (No), Forest - Subtropical/Tropical Dry (Yes), Shrubland - Subtropical/Tropical Dry (Yes)		26728.2	5570.67	32298.9	96363	0.335179		-
5728	PASSERIFORMES	Tyrannidae	Snowy-throated Kingbird	Tyrannus niveigularis		LC	413		0	2174.99	45	Artificial/Terrestrial - Arable Land (No), Artificial/Terrestrial - Arable Land (No), Artificial/Terrestrial - Pastureland (No), Artificial/Terrestrial - Pastureland (No), Artificial/Terrestrial - Subtropical/Tropical Heavily Degraded Former Forest (No), Artificial/Terrestrial - Subtropical/Tropical Heavily Degraded Former Forest (No), Forest - Subtropical/Tropical Dry (No), Forest - Subtropical/…		47483.6	6290.11	53773.7	88248	0.609348		-
5750	PASSERIFORMES	Tyrannidae	Rufous Flycatcher	Myiarchus semirufus		VU	152		0	623.12	14.5	Artificial/Terrestrial - Arable Land (No), Savanna - Dry (Yes), Shrubland - Subtropical/Tropical Dry (Yes)		439.626	0	439.626	51226	0.00858208		-
5754	PASSERIFORMES	Tyrannidae	Sooty-crowned Flycatcher	Myiarchus phaeocephalus		LC	255		0	2104.94	30	Forest - Subtropical/Tropical Dry (Yes), Forest - Subtropical/Tropical Moist Lowland (No), Forest - Subtropical/Tropical Mangrove Vegetation Above High Tide Level (No), Shrubland - Subtropical/Tropical Dry (Yes)		40141	13732.2	53873.1	99663	0.540553		-
5768	PASSERIFORMES	Tyrannidae	Apical Flycatcher	Myiarchus apicalis		LC	781		203.4	2500	38	Artificial/Terrestrial - Subtropical/Tropical Heavily Degraded Former Forest (No), Forest - Subtropical/Tropical Dry (Yes), Forest - Subtropical/Tropical Moist Lowland (No), Shrubland - Subtropical/Tropical Dry (Yes)		50607	30946	81553	41557	1.96244		-
5775	PASSERIFORMES	Tyrannidae	Rufescent Flycatcher	Myiophobus rufescens	Myiophobus fasciatus	LC	214		0	2908.77	2	Artificial/Terrestrial - Pastureland (No), Artificial/Terrestrial - Pastureland (No), Artificial/Terrestrial - Subtropical/Tropical Heavily Degraded Former Forest (No), Artificial/Terrestrial - Subtropical/Tropical Heavily Degraded Former Forest (No), Forest - Subtropical/Tropical Dry (No), Forest - Subtropical/Tropical Dry (No), Forest - Subtropical/Tropical Moist Lowland (No), Forest - Subtropi…		2946.65	1179.96	4126.61	121431	0.0339831		-
5776	PASSERIFORMES	Tyrannidae	Olive-chested Flycatcher	Myiophobus cryptoxanthus		LC	142		300	3086.43	78	Artificial/Terrestrial - Pastureland (No), Artificial/Terrestrial - Subtropical/Tropical Heavily Degraded Former Forest (No), Forest - Subtropical/Tropical Moist Lowland (No), Forest - Subtropical/Tropical Moist Montane (No), Shrubland - Subtropical/Tropical Moist (No)		56941.4	23609	80550.4	70458	1.14324		-
5778	PASSERIFORMES	Tyrannidae	Orange-crested Flycatcher	Myiophobus phoenicomitra		LC	23		245.34	2448.04	63.5	Forest - Subtropical/Tropical Moist Lowland (Yes), Forest - Subtropical/Tropical Moist Montane (Yes)		7948.27	110721	118670	45585	2.60326		-
5779	PASSERIFORMES	Tyrannidae	Unadorned Flycatcher	Myiophobus inornatus		LC	21		1000	3701	80	Forest - Subtropical/Tropical Moist Montane (Yes)		14421.8	24530.2	38952	63282	0.61553		-
5782	PASSERIFORMES	Tyrannidae	Jelski's Chat-tyrant	Silvicultrix jelskii	Ochthoeca jelskii	LC	45		1392.56	4457.84	34	Forest - Subtropical/Tropical Moist Montane (Yes), Wetlands (inland) - Permanent Rivers/Streams/Creeks (includes waterfalls) (No)		13442.2	9530.74	22973	73745	0.311519		-
5783	PASSERIFORMES	Tyrannidae	Golden-browed Chat-tyrant	Silvicultrix pulchella	Ochthoeca pulchella	LC	34		1375.82	3999	72	Forest - Subtropical/Tropical Moist Montane (Yes), Shrubland - Subtropical/Tropical High Altitude (Yes)		35658.1	10490.9	46149	116854	0.394929		-
5787	PASSERIFORMES	Tyrannidae	Blackish Chat-tyrant	Ochthoeca nigrita	Ochthoeca cinnamomeiventris	LC	12		0	3541.11	42.25	Artificial/Terrestrial - Subtropical/Tropical Heavily Degraded Former Forest (No), Forest - Subtropical/Tropical Moist Montane (Yes), Wetlands (inland) - Permanent Rivers/Streams/Creeks (includes waterfalls) (No)		2658.09	2345.36	5003.45	8211	0.60936		-
5788	PASSERIFORMES	Tyrannidae	Chestnut-belted Chat-tyrant	Ochthoeca thoracica	Ochthoeca cinnamomeiventris	LC	161		0	4144.2	65.5	Artificial/Terrestrial - Subtropical/Tropical Heavily Degraded Former Forest (No), Forest - Subtropical/Tropical Moist Montane (Yes), Wetlands (inland) - Permanent Rivers/Streams/Creeks (includes waterfalls) (No)		65082.6	25785.5	90868.2	124838	0.727892		-
5791	PASSERIFORMES	Tyrannidae	Rufous-browed Chat-tyrant	Ochthoeca superciliosa	Ochthoeca fumicolor	LC	60		0	4234.64	35.75	Artificial/Terrestrial - Pastureland (No), Artificial/Terrestrial - Subtropical/Tropical Heavily Degraded Former Forest (No), Forest - Subtropical/Tropical Moist Montane (Yes), Shrubland - Subtropical/Tropical High Altitude (Yes), Grassland - Subtropical/Tropical High Altitude (No)		4101	4416.35	8517.35	11789	0.722483		-
5793	PASSERIFORMES	Tyrannidae	Piura Chat-tyrant	Ochthoeca piurae		LC	46		610.8	3324	13	Forest - Subtropical/Tropical Moist Montane (Yes), Shrubland - Subtropical/Tropical High Altitude (Yes), Wetlands (inland) - Permanent Rivers/Streams/Creeks (includes waterfalls) (No)		3497.56	895.574	4393.13	20910	0.210097		-
5795	PASSERIFORMES	Tyrannidae	Tumbes Tyrant	Ochthoeca salvini	Tumbezia salvini	NT	100		1	906.07	3	Forest - Subtropical/Tropical Dry (Yes), Savanna - Dry (No), Shrubland - Subtropical/Tropical Dry (No)		2405.08	373.413	2778.5	30251	0.0918481		-
5809	PASSERIFORMES	Tyrannidae	Strange-tailed Tyrant	Alectrurus risora		VU	120		0	500	17.5	Savanna - Dry (Yes), Savanna - Dry (Yes), Shrubland - Subtropical/Tropical Moist (No), Shrubland - Subtropical/Tropical Moist (No), Grassland - Subtropical/Tropical Seasonally Wet/Flooded (Yes), Grassland - Subtropical/Tropical Seasonally Wet/Flooded (Yes), Wetlands (inland) - Bogs, Marshes, Swamps, Fens, Peatlands (Yes), Wetlands (inland) - Bogs, Marshes, Swamps, Fens, Peatlands (Yes)		23492.8	23623	47115.8	98766	0.477044		-
5817	PASSERIFORMES	Tyrannidae	Caatinga Black-tyrant	Knipolegus franciscanus		LC	26		0	1053.25	46	Forest - Subtropical/Tropical Dry (No), Forest - Subtropical/Tropical Moist Lowland (No), Shrubland - Subtropical/Tropical Dry (No), Shrubland - Subtropical/Tropical Moist (No)		39971.5	0	39971.5	88127	0.453567		-
5820	PASSERIFORMES	Tyrannidae	Andean Black-tyrant	Knipolegus signatus		LC	12		0	3912.99	86	Artificial/Terrestrial - Subtropical/Tropical Heavily Degraded Former Forest (No), Forest - Subtropical/Tropical Moist Montane (Yes), Shrubland - Subtropical/Tropical High Altitude (No), Wetlands (inland) - Permanent Rivers/Streams/Creeks (includes waterfalls) (No)		15156.6	20546.1	35702.7	32223	1.10799		-
5821	PASSERIFORMES	Tyrannidae	Plumbeous Black-tyrant	Knipolegus cabanisi		LC	125		0	3581.56	48	Artificial/Terrestrial - Subtropical/Tropical Heavily Degraded Former Forest (No), Forest - Subtropical/Tropical Moist Montane (Yes), Shrubland - Subtropical/Tropical High Altitude (No), Wetlands (inland) - Permanent Rivers/Streams/Creeks (includes waterfalls) (No)		63776.5	17867.9	81644.5	99753	0.818466		-
5826	PASSERIFORMES	Tyrannidae	White-rumped Black-tyrant	Knipolegus heterogyna	Knipolegus aterrimus	LC	41		0	3524.4	4	Forest - Temperate (No), Artificial/Terrestrial - Subtropical/Tropical Heavily Degraded Former Forest (No), Forest - Subtropical/Tropical Dry (No), Forest - Subtropical/Tropical Moist Lowland (No), Forest - Subtropical/Tropical Moist Montane (No), Shrubland - Temperate (No), Shrubland - Subtropical/Tropical Dry (No), Shrubland - Subtropical/Tropical Moist (No)		3348.54	1284.12	4632.66	21828	0.212235		-
5839	PASSERIFORMES	Tyrannidae	Plain-capped Ground-tyrant	Muscisaxicola alpinus		LC	221		2138.2	5163.4	5.25	Shrubland - Subtropical/Tropical High Altitude (Yes), Grassland - Subtropical/Tropical High Altitude (Yes), Rocky areas (eg. inland cliffs, mountain peaks) (No)		17297.3	27385.4	44682.7	42973	1.03978		Open Habitat Spp
5849	PASSERIFORMES	Tyrannidae	Salinas Monjita	Xolmis salinarum		NT	18		100	512.61	NA	Shrubland - Subtropical/Tropical Dry (Yes)		24744.6	0	24744.6	24945	0.991966		-
5859	PASSERIFORMES	Tyrannidae	Santa Marta Bush-tyrant	Myiotheretes pernix		EN	38		1390.11	2900	51	Forest - Subtropical/Tropical Moist Montane (Yes)		677.349	0	677.349	547	1.2383		-
5861	PASSERIFORMES	Tyrannidae	Rufous-bellied Bush-tyrant	Myiotheretes fuscorufus		LC	62		1631.2	4009.53	63	Artificial/Terrestrial - Subtropical/Tropical Heavily Degraded Former Forest (No), Forest - Subtropical/Tropical Moist Montane (Yes)		36315.3	13052.4	49367.7	109818	0.449541		-
5864	PASSERIFORMES	Tyrannidae	Tawny-chested Flycatcher	Aphanotriccus capitalis		VU	79		0	1508.98	92.25	Artificial/Terrestrial - Plantations (No), Artificial/Terrestrial - Subtropical/Tropical Heavily Degraded Former Forest (No), Forest - Subtropical/Tropical Moist Lowland (Yes), Shrubland - Subtropical/Tropical Moist (Yes), Wetlands (inland) - Permanent Rivers/Streams/Creeks (includes waterfalls) (No)		1396.73	5242.18	6638.91	8010	0.828827		-
5867	PASSERIFORMES	Tyrannidae	Grey-breasted Flycatcher	Lathrotriccus griseipectus		VU	111		0	2423.3	57	Forest - Subtropical/Tropical Dry (Yes), Forest - Subtropical/Tropical Moist Lowland (Yes), Forest - Subtropical/Tropical Moist Montane (Yes)		25995.7	9204.29	35200	13752	2.55963		-
5869	PASSERIFORMES	Tyrannidae	Olive Flycatcher	Mitrephanes olivaceus		LC	36		849.3	3389.85	90	Forest - Subtropical/Tropical Moist Montane (Yes)		26256.3	20958.4	47214.8	91041	0.51861		-
5882	PASSERIFORMES	Tyrannidae	Black-capped Flycatcher	Empidonax atriceps		LC	616		1280.6	3414	85	Artificial/Terrestrial - Pastureland (No), Artificial/Terrestrial - Subtropical/Tropical Heavily Degraded Former Forest (No), Forest - Subtropical/Tropical Moist Montane (Yes), Grassland - Subtropical/Tropical High Altitude (No)		3871.21	928.239	4799.45	3661	1.31097		-
5890	PASSERIFORMES	Tyrannidae	Dark Pewee	Contopus lugubris		LC	585		633.16	2967.32	77	Artificial/Terrestrial - Subtropical/Tropical Heavily Degraded Former Forest (No), Forest - Subtropical/Tropical Moist Montane (Yes)		8412.68	4283.57	12696.2	8200	1.54832		-
5892	PASSERIFORMES	Tyrannidae	Ochraceous Pewee	Contopus ochraceus		LC	94		1998.34	3234.53	90	Artificial/Terrestrial - Subtropical/Tropical Heavily Degraded Former Forest (No), Forest - Subtropical/Tropical Moist Montane (Yes), Wetlands (inland) - Permanent Rivers/Streams/Creeks (includes waterfalls) (No)		2316.36	223.358	2539.72	3145	0.807542		-
5902	PASSERIFORMES	Tyrannidae	White-throated Pewee	Contopus albogularis		LC	4		24.56	700	98.5	Forest - Subtropical/Tropical Moist Lowland (Yes)		74950.6	10385	85335.6	114555	0.744931		<10 Qualifying eBird Records
5904	PASSERIFORMES	Tyrannidae	Belted Flycatcher	Xenotriccus callizonus		LC	110		455.41	2483.65	50	Forest - Subtropical/Tropical Dry (Yes), Forest - Subtropical/Tropical Moist Montane (Yes)		7724.77	19448.4	27173.1	22238	1.22192		-
5905	PASSERIFORMES	Tyrannidae	Pileated Flycatcher	Xenotriccus mexicanus		LC	142		682	2863.98	4.25	Artificial/Terrestrial - Pastureland (No), Forest - Subtropical/Tropical Dry (Yes), Shrubland - Subtropical/Tropical Dry (Yes), Shrubland - Subtropical/Tropical High Altitude (Yes)		45563	30450.2	76013.2	112766	0.674079		-
6371	PASSERIFORMES	Vireonidae	Black-billed Peppershrike	Cyclarhis nigrirostris		LC	917		717.48	3295	76	Forest - Subtropical/Tropical Moist Lowland (No), Forest - Subtropical/Tropical Moist Montane (Yes)		62512.1	42082.8	104595	83595	1.25121		-
6374	PASSERIFORMES	Vireonidae	Olivaceous Greenlet	Hylophilus olivaceus		NT	226		517.75	3437.5	81	Artificial/Terrestrial - Subtropical/Tropical Heavily Degraded Former Forest (No), Forest - Subtropical/Tropical Moist Lowland (No), Forest - Subtropical/Tropical Moist Montane (Yes)		62473.5	28783.9	91257.4	86218	1.05845		-
6376	PASSERIFORMES	Vireonidae	Yellow-green Greenlet	Hylophilus viridiflavus	Hylophilus flavipes	LC	1059		0	1200	31	Artificial/Terrestrial - Subtropical/Tropical Heavily Degraded Former Forest (No), Forest - Subtropical/Tropical Dry (Yes), Forest - Subtropical/Tropical Moist Lowland (No), Forest - Subtropical/Tropical Mangrove Vegetation Above High Tide Level (No), Shrubland - Subtropical/Tropical Dry (Yes)		22462.9	18595	41057.8	39554	1.03802		-
6387	PASSERIFORMES	Vireonidae	Pale-legged Shrike-vireo	Vireolanius mikettae	Vireolanius leucotis	LC	189		0	2184.96	93	Forest - Subtropical/Tropical Moist Lowland (Yes), Forest - Subtropical/Tropical Moist Montane (Yes)		45519.9	22983.3	68503.2	100027	0.684847		-
6395	PASSERIFORMES	Vireonidae	Rufous-naped Greenlet	Pachysylvia semibrunnea		LC	761		436	2658.8	61.5	Artificial/Terrestrial - Subtropical/Tropical Heavily Degraded Former Forest (No), Forest - Subtropical/Tropical Moist Lowland (Yes), Forest - Subtropical/Tropical Moist Montane (Yes)		63720.6	46443.2	110164	42187	2.61132		-
6401	PASSERIFORMES	Vireonidae	Yucatan Vireo	Vireo magister		LC	1373		0	181.35	48	Artificial/Terrestrial - Subtropical/Tropical Heavily Degraded Former Forest (No), Forest - Subtropical/Tropical Dry (Yes), Forest - Subtropical/Tropical Mangrove Vegetation Above High Tide Level (No), Shrubland - Subtropical/Tropical Moist (Yes)		18823.3	13797	32620.2	8380	3.89263		-
6409	PASSERIFORMES	Vireonidae	Yellow-winged Vireo	Vireo carmioli		LC	699		696.88	3300	86	Forest - Subtropical/Tropical Moist Montane (Yes)		5949.55	2045.38	7994.93	4187	1.90947		-
6410	PASSERIFORMES	Vireonidae	Choco Vireo	Vireo masteri		NT	37		721.72	2554.28	81.75	Artificial/Terrestrial - Subtropical/Tropical Heavily Degraded Former Forest (No), Forest - Subtropical/Tropical Moist Montane (Yes)		5524.79	8888.41	14413.2	3162	4.55825		-
6972	PASSERIFORMES	Corvidae	Sinaloa Crow	Corvus sinaloae		LC	1175		0	1000	13	Marine Intertidal - Rocky Shoreline (No), Marine Intertidal - Sandy Shoreline and/or Beaches, Sand Bars, Spits, Etc (No), Marine Intertidal - Shingle and/or Pebble Shoreline and/or Beaches (No), Marine Intertidal - Tidepools (No), Artificial/Terrestrial - Urban Areas (No), Forest - Subtropical/Tropical Dry (No), Shrubland - Subtropical/Tropical Dry (Yes)		49405	4193.75	53598.7	94829	0.565215		-
6973	PASSERIFORMES	Corvidae	Tamaulipas Crow	Corvus imparatus		LC	219		0	1052.27	10	Artificial/Terrestrial - Arable Land (No), Artificial/Terrestrial - Pastureland (No), Artificial/Terrestrial - Urban Areas (No), Forest - Subtropical/Tropical Dry (No), Forest - Subtropical/Tropical Moist Lowland (Yes)		44682.3	2796.48	47478.8	99925	0.475144		-
7009	PASSERIFORMES	Corvidae	White-throated Jay	Cyanolyca mirabilis		VU	26		400	3500	84.5	Forest - Subtropical/Tropical Moist Montane (Yes)		2662.59	1939.18	4601.77	3738	1.23108		-
7010	PASSERIFORMES	Corvidae	Dwarf Jay	Cyanolyca nanus		NT	65		1400	3200	82	Artificial/Terrestrial - Subtropical/Tropical Heavily Degraded Former Forest (No), Forest - Subtropical/Tropical Moist Montane (Yes)		2559.39	671.586	3230.98	4671	0.691711		-
7011	PASSERIFORMES	Corvidae	Black-throated Jay	Cyanolyca pumilo		LC	180		1200	3050	90	Forest - Subtropical/Tropical Moist Montane (Yes)		14822.7	6598.01	21420.7	103160	0.207645		-
7012	PASSERIFORMES	Corvidae	Silvery-throated Jay	Cyanolyca argentigula		LC	54		1374.06	3433.49	90	Forest - Subtropical/Tropical Moist Montane (Yes)		2053.35	1953.95	4007.3	3925	1.02097		-
7013	PASSERIFORMES	Corvidae	Beautiful Jay	Cyanolyca pulchra		NT	90		367.9	3448.7	90	Forest - Subtropical/Tropical Moist Lowland (No), Forest - Subtropical/Tropical Moist Montane (Yes)		14219	8825.99	23045	19719	1.16867		-
7014	PASSERIFORMES	Corvidae	Azure-hooded Jay	Cyanolyca cucullata		LC	365		591.28	2215.92	93	Forest - Subtropical/Tropical Moist Lowland (No), Forest - Subtropical/Tropical Moist Montane (Yes)		15352.8	18206	33558.8	105282	0.318752		-
7015	PASSERIFORMES	Corvidae	Quindio Jay	Cyanolyca quindiuna	Cyanolyca armillata	LC	269		0	3681.8	66.25	Forest - Subtropical/Tropical Moist Montane (Yes)		19779.2	21676.8	41455.9	42875	0.966903		-
7016	PASSERIFORMES	Corvidae	Black-collared Jay	Cyanolyca armillata		LC	357		0	3683.6	62	Forest - Subtropical/Tropical Moist Montane (Yes)		30039.9	58558.3	88598.2	53730	1.64895		-
7017	PASSERIFORMES	Corvidae	Turquoise Jay	Cyanolyca turcosa		LC	402		1039.64	4489.43	73.75	Artificial/Terrestrial - Subtropical/Tropical Heavily Degraded Former Forest (No), Forest - Subtropical/Tropical Moist Montane (Yes)		23645.4	7779.5	31424.9	62127	0.505817		-
7022	PASSERIFORMES	Corvidae	Ultramarine Jay	Aphelocoma ultramarina		LC	357		1200	3741.36	22.25	Forest - Subtropical/Tropical Moist Lowland (No), Forest - Subtropical/Tropical Moist Montane (Yes)		26173.3	8848.77	35022.1	87868	0.398576		-
7035	PASSERIFORMES	Corvidae	White-tailed Jay	Cyanocorax mystacalis		LC	535		0	1809	11	Artificial/Terrestrial - Rural Gardens (No), Forest - Subtropical/Tropical Dry (No), Savanna - Dry (Yes), Shrubland - Subtropical/Tropical Dry (Yes), Shrubland - Subtropical/Tropical Moist (No), Wetlands (inland) - Permanent Rivers/Streams/Creeks (includes waterfalls) (No)		22311.4	4190.84	26502.3	81044	0.327011		-
7036	PASSERIFORMES	Corvidae	Tufted Jay	Cyanocorax dickeyi		NT	73		498	2381.8	50	Forest - Subtropical/Tropical Dry (Yes), Forest - Subtropical/Tropical Moist Montane (Yes), Wetlands (inland) - Permanent Rivers/Streams/Creeks (includes waterfalls) (No)		6237.87	7.84692	6245.72	13431	0.465023		-
7043	PASSERIFORMES	Corvidae	Bushy-crested Jay	Cyanocorax melanocyaneus		LC	3577		510.56	2480.44	57	Artificial/Terrestrial - Plantations (No), Artificial/Terrestrial - Subtropical/Tropical Heavily Degraded Former Forest (No), Forest - Subtropical/Tropical Moist Lowland (No), Forest - Subtropical/Tropical Moist Montane (Yes)		54882	2414.72	57296.8	123771	0.462926		-
7045	PASSERIFORMES	Corvidae	San Blas Jay	Cyanocorax sanblasianus		LC	813		0	1370.44	42.25	Artificial/Terrestrial - Arable Land (No), Artificial/Terrestrial - Plantations (No), Forest - Subtropical/Tropical Dry (Yes), Forest - Subtropical/Tropical Mangrove Vegetation Above High Tide Level (No), Savanna - Dry (Yes), Shrubland - Subtropical/Tropical Dry (Yes)		28060.1	4350.82	32410.9	67575	0.479629		-
7046	PASSERIFORMES	Corvidae	Purplish-backed Jay	Cyanocorax beecheii		LC	216		0	700	18.75	Artificial/Terrestrial - Subtropical/Tropical Heavily Degraded Former Forest (No), Forest - Subtropical/Tropical Dry (Yes), Forest - Subtropical/Tropical Mangrove Vegetation Above High Tide Level (No), Shrubland - Subtropical/Tropical Dry (No)		27980.5	5335.18	33315.7	85920	0.387752		-
7699	PASSERIFORMES	Hirundinidae	Chestnut-collared Swallow	Petrochelidon rufocollaris		LC	316		0	2179.32	27	Artificial/Terrestrial - Arable Land (No), Artificial/Terrestrial - Rural Gardens (No), Artificial/Terrestrial - Urban Areas (No)		27195.8	7320.02	34515.9	109844	0.314226		-
7739	PASSERIFORMES	Hirundinidae	Tumbes Swallow	Tachycineta stolzmanni		LC	174		0	500	11	Marine Coastal/Supratidal - Coastal Brackish/Saline Lagoons/Marine Lakes (No), Artificial/Terrestrial - Arable Land (No), Savanna - Dry (Yes), Shrubland - Subtropical/Tropical Dry (Yes)		1004.81	631.114	1635.92	43490	0.037616		-
7760	PASSERIFORMES	Hirundinidae	Black-capped Swallow	Atticora pileata		LC	1124		661.38	3100	56	Artificial/Terrestrial - Arable Land (No), Artificial/Terrestrial - Urban Areas (No), Artificial/Terrestrial - Subtropical/Tropical Heavily Degraded Former Forest (No), Forest - Subtropical/Tropical Moist Montane (Yes)		37281.1	9526.88	46808	75272	0.621852		-
8578	PASSERIFORMES	Polioptilidae	Maranon Gnatcatcher	Polioptila maior		LC	194		462	3020.75	4	Artificial/Terrestrial - Pastureland (No), Artificial/Terrestrial - Plantations (No), Artificial/Terrestrial - Subtropical/Tropical Heavily Degraded Former Forest (No), Forest - Subtropical/Tropical Dry (Yes), Forest - Subtropical/Tropical Swamp (No), Savanna - Dry (No), Shrubland - Subtropical/Tropical Dry (No), Shrubland - Subtropical/Tropical High Altitude (No)		16946.7	5394.52	22341.3	52434	0.426084		-
8589	PASSERIFORMES	Troglodytidae	Sumichrast's Wren	Hylorchilus sumichrasti		NT	55		45.62	1549.1	59	Artificial/Terrestrial - Plantations (Yes), Forest - Subtropical/Tropical Moist Lowland (Yes)		3159	1999.16	5158.16	6552	0.787265		-
8590	PASSERIFORMES	Troglodytidae	Nava's Wren	Hylorchilus navai		VU	35		75	1237.1	91.75	Forest - Subtropical/Tropical Moist Lowland (Yes)		2413.58	0	2413.58	2658	0.908043		-
8602	PASSERIFORMES	Troglodytidae	Ochraceous Wren	Troglodytes ochraceus		LC	1177		528.88	3105	90	Forest - Subtropical/Tropical Moist Montane (Yes)		12110.2	4982.07	17092.3	17335	0.985998		-
8604	PASSERIFORMES	Troglodytidae	Santa Marta Wren	Troglodytes monticola		CR	1		3200	4600	NA	Forest - Subtropical/Tropical Moist Montane (Yes), Shrubland - Subtropical/Tropical High Altitude (No), Grassland - Subtropical/Tropical High Altitude (No)		1126.02	0	1126.02	1331	0.845994		<10 Qualifying eBird Records
8605	PASSERIFORMES	Troglodytidae	Tepui Wren	Troglodytes rufulus		LC	6		1000	2800	68.75	Forest - Subtropical/Tropical Moist Montane (Yes), Shrubland - Subtropical/Tropical High Altitude (No)		29001.5	0	29001.5	67695	0.428415		<10 Qualifying eBird Records
8607	PASSERIFORMES	Troglodytidae	Timberline Wren	Thryorchilus browni		LC	204		2184.33	3600	63	Forest - Subtropical/Tropical Moist Montane (No), Shrubland - Subtropical/Tropical High Altitude (Yes), Grassland - Subtropical/Tropical High Altitude (No)		1608.16	254.051	1862.21	1492	1.24813		-
8610	PASSERIFORMES	Troglodytidae	Merida Wren	Cistothorus meridae		LC	11		2991.7	4166.8	4	Grassland - Subtropical/Tropical High Altitude (Yes)		537.379	0	537.379	4042	0.132949		Open Habitat Spp
8611	PASSERIFORMES	Troglodytidae	Apolinar's Wren	Cistothorus apolinari		EN	182		2015.31	3900	11.5	Grassland - Subtropical/Tropical High Altitude (Yes), Wetlands (inland) - Permanent Freshwater Lakes (over 8ha) (Yes), Wetlands (inland) - Permanent Freshwater Marshes/Pools (under 8ha) (Yes)		4612.03	1725.58	6337.61	2672	2.37186		Open Habitat Spp
8617	PASSERIFORMES	Troglodytidae	Fasciated Wren	Campylorhynchus fasciatus		LC	1934		0	2780.68	13	Artificial/Terrestrial - Plantations (No), Forest - Subtropical/Tropical Dry (No), Forest - Subtropical/Tropical Moist Lowland (No), Shrubland - Subtropical/Tropical Dry (Yes), Shrubland - Subtropical/Tropical High Altitude (No)		57905	3242.3	61147.3	121791	0.502068		-
8619	PASSERIFORMES	Troglodytidae	Grey-barred Wren	Campylorhynchus megalopterus		LC	399		1223.22	3200	11	Forest - Subtropical/Tropical Moist Montane (Yes)		30326.9	14417.5	44744.3	80148	0.558272		-
8620	PASSERIFORMES	Troglodytidae	White-headed Wren	Campylorhynchus albobrunneus		LC	188		0	2461.91	95	Artificial/Terrestrial - Subtropical/Tropical Heavily Degraded Former Forest (No), Forest - Subtropical/Tropical Moist Lowland (Yes)		57791.3	32649.8	90441.1	96309	0.939072		-
8623	PASSERIFORMES	Troglodytidae	Sclater's Wren	Campylorhynchus humilis		LC	10876		0	1578	23	Forest - Subtropical/Tropical Mangrove Vegetation Above High Tide Level (No), Forest - Subtropical/Tropical Moist Montane (No), Shrubland - Subtropical/Tropical Dry (Yes)		158539	29057	187596	89204	2.103		-
8624	PASSERIFORMES	Troglodytidae	Rufous-naped Wren	Campylorhynchus rufinucha		LC	300		0	1200	8	Forest - Subtropical/Tropical Mangrove Vegetation Above High Tide Level (No), Forest - Subtropical/Tropical Moist Montane (No), Shrubland - Subtropical/Tropical Dry (Yes)		2797.61	26.6432	2824.26	6119	0.461555		-
8627	PASSERIFORMES	Troglodytidae	Giant Wren	Campylorhynchus chiapensis		LC	254		0	674	15	Artificial/Terrestrial - Subtropical/Tropical Heavily Degraded Former Forest (No), Forest - Subtropical/Tropical Moist Lowland (No), Shrubland - Subtropical/Tropical Dry (Yes)		3554.32	0	3554.32	6220	0.571434		-
8629	PASSERIFORMES	Troglodytidae	Yucatan Wren	Campylorhynchus yucatanicus		NT	402		0	11.81	3.25	Shrubland - Subtropical/Tropical Dry (Yes)		3207.18	2460.33	5667.51	9709	0.583738		-
8630	PASSERIFORMES	Troglodytidae	Boucard's Wren	Campylorhynchus jocosus		LC	393		559	2601.76	5	Forest - Subtropical/Tropical Dry (Yes), Shrubland - Subtropical/Tropical High Altitude (No)		40511.8	7695.35	48207.1	89786	0.536911		-
8632	PASSERIFORMES	Troglodytidae	Plain-tailed Wren	Pheugopedius euophrys		LC	316		980.6	4150.6	74	Forest - Subtropical/Tropical Moist Montane (Yes)		18293.4	6219.59	24513	50266	0.487666		-
8633	PASSERIFORMES	Troglodytidae	Grey-browed Wren	Pheugopedius schulenbergi	Pheugopedius euophrys	LC	17		1238.68	3500	85.5	Forest - Subtropical/Tropical Moist Montane (Yes)		6580.43	9051.42	15631.9	76661	0.203909		-
8634	PASSERIFORMES	Troglodytidae	Inca Wren	Pheugopedius eisenmanni		LC	179		1662.64	4035.62	51	Forest - Subtropical/Tropical Moist Montane (Yes)		8810.49	0	8810.49	17968	0.490344		-
8638	PASSERIFORMES	Troglodytidae	Black-throated Wren	Pheugopedius atrogularis		LC	771		0	1357.27	66	Artificial/Terrestrial - Subtropical/Tropical Heavily Degraded Former Forest (No), Forest - Subtropical/Tropical Moist Lowland (Yes)		23747.7	8371.59	32119.3	34560	0.929378		-
8639	PASSERIFORMES	Troglodytidae	Sooty-headed Wren	Pheugopedius spadix		LC	252		167.28	2775.34	80.5	Forest - Subtropical/Tropical Moist Lowland (No), Forest - Subtropical/Tropical Moist Montane (Yes)		45890.5	33989.3	79879.8	51082	1.56376		-
8641	PASSERIFORMES	Troglodytidae	Colombian Wren	Pheugopedius columbianus	Pheugopedius sclateri	LC	198		0	2224.87	59	Forest - Subtropical/Tropical Dry (Yes), Forest - Subtropical/Tropical Moist Montane (No)		7028.65	13121.9	20150.6	13414	1.50221		-
8642	PASSERIFORMES	Troglodytidae	Speckle-breasted Wren	Pheugopedius paucimaculatus	Pheugopedius sclateri	LC	256		0	1772.5	52	Forest - Subtropical/Tropical Dry (Yes), Forest - Subtropical/Tropical Moist Montane (No)		21719.5	8013.39	29732.9	47931	0.620327		-
8643	PASSERIFORMES	Troglodytidae	Maranon Wren	Pheugopedius sclateri		LC	162		0	2449.78	43.75	Forest - Subtropical/Tropical Dry (Yes), Forest - Subtropical/Tropical Moist Montane (No)		9141.74	927.979	10069.7	15612	0.644998		-
8648	PASSERIFORMES	Troglodytidae	Antioquia Wren	Thryophilus sernai		EN	180		0	1786.78	54	Forest - Subtropical/Tropical Moist Lowland (Yes)		1400.58	478.626	1879.21	3232	0.581438		-
8649	PASSERIFORMES	Troglodytidae	Niceforo's Wren	Thryophilus nicefori		CR	85		544.44	2628.72	14	Shrubland - Subtropical/Tropical Dry (Yes)		3528.81	4313.8	7842.61	4910	1.59727		-
8652	PASSERIFORMES	Troglodytidae	Sharpe's Wren	Cinnycerthia olivascens		LC	339		870.9	3648	79.5	Forest - Subtropical/Tropical Moist Montane (Yes)		36340.5	73644.9	109985	95207	1.15522		-
8653	PASSERIFORMES	Troglodytidae	Peruvian Wren	Cinnycerthia peruana		LC	60		790.11	4182.64	74.25	Forest - Subtropical/Tropical Moist Montane (Yes)		33677.7	4862.67	38540.4	75819	0.508321		-
8654	PASSERIFORMES	Troglodytidae	Fulvous Wren	Cinnycerthia fulva		LC	65		1372.84	3999	76	Forest - Subtropical/Tropical Moist Montane (Yes)		34123	8652.65	42775.6	108129	0.395598		-
8656	PASSERIFORMES	Troglodytidae	Stripe-breasted Wren	Cantorchilus thoracicus		LC	1138		0	1418.2	82	Artificial/Terrestrial - Plantations (No), Artificial/Terrestrial - Subtropical/Tropical Heavily Degraded Former Forest (No), Forest - Subtropical/Tropical Moist Lowland (Yes), Wetlands (inland) - Permanent Rivers/Streams/Creeks (includes waterfalls) (No)		59220.4	13101.2	72321.6	90302	0.800885		-
8657	PASSERIFORMES	Troglodytidae	Superciliated Wren	Cantorchilus superciliaris		LC	731		0	1850	12	Forest - Subtropical/Tropical Dry (Yes), Forest - Subtropical/Tropical Moist Lowland (No), Shrubland - Subtropical/Tropical Dry (No)		34229.6	6425.69	40655.3	96849	0.41978		-
8661	PASSERIFORMES	Troglodytidae	Riverside Wren	Cantorchilus semibadius		LC	1880		0	1539.2	82	Forest - Subtropical/Tropical Moist Lowland (Yes), Forest - Subtropical/Tropical Swamp (No), Wetlands (inland) - Permanent Rivers/Streams/Creeks (includes waterfalls) (No)		7450.91	729.957	8180.87	12872	0.635556		-
8664	PASSERIFORMES	Troglodytidae	Canebrake Wren	Cantorchilus zeledoni		LC	396		0	1601	57	Artificial/Terrestrial - Plantations (No), Artificial/Terrestrial - Subtropical/Tropical Heavily Degraded Former Forest (No), Forest - Subtropical/Tropical Dry (No), Forest - Subtropical/Tropical Moist Lowland (No)		11597.7	16579.1	28176.8	29950	0.940795		-
8665	PASSERIFORMES	Troglodytidae	Grey Wren	Cantorchilus griseus		LC	4		0	87	97	Forest - Subtropical/Tropical Swamp (Yes)		1013.91	0	1013.91	90773	0.0111698		<10 Qualifying eBird Records
8668	PASSERIFORMES	Troglodytidae	Bar-winged Wood-wren	Henicorhina leucoptera		NT	49		918.88	2450	74	Forest - Subtropical/Tropical Moist Montane (Yes), Savanna - Dry (No)		1623.2	3892.07	5515.27	4676	1.17949		-
8670	PASSERIFORMES	Troglodytidae	Hermit Wood-wren	Henicorhina anachoreta		NT	99		1189.42	4000	77	Forest - Subtropical/Tropical Moist Montane (Yes)		2385.45	3.35595	2388.8	4429	0.539355		-
8671	PASSERIFORMES	Troglodytidae	Munchique Wood-wren	Henicorhina negreti		VU	89		719.92	3194.04	90	Forest - Subtropical/Tropical Moist Montane (Yes)		2930.25	1032.13	3962.38	1923	2.06052		-
8672	PASSERIFORMES	Troglodytidae	Northern Chestnut-breasted Wren	Cyphorhinus dichrous		LC	318		539.62	3069	79	Forest - Subtropical/Tropical Moist Montane (Yes)		30995.3	53973.9	84969.2	81883	1.03769		-
8673	PASSERIFORMES	Troglodytidae	Southern Chestnut-breasted Wren	Cyphorhinus thoracicus		LC	51		532.5	3115.5	86.5	Forest - Subtropical/Tropical Moist Montane (Yes)		19360.8	19018.9	38379.7	58724	0.653561		-
8814	PASSERIFORMES	Mimidae	Blue-and-white Mockingbird	Melanotis hypoleucus		LC	1543		900	3000	68	Artificial/Terrestrial - Subtropical/Tropical Heavily Degraded Former Forest (No), Forest - Subtropical/Tropical Moist Montane (Yes), Shrubland - Subtropical/Tropical High Altitude (No)		35541.6	8325.38	43867	98582	0.44498		-
8838	PASSERIFORMES	Mimidae	Ocellated Thrasher	Toxostoma ocellatum		LC	111		795.8	3650	3	Forest - Subtropical/Tropical Dry (No), Shrubland - Subtropical/Tropical High Altitude (Yes)		19286.1	15433.3	34719.4	88719	0.391341		Open Habitat Spp
8843	PASSERIFORMES	Mimidae	Grey Thrasher	Toxostoma cinereum		LC	786		0	1500	14	Shrubland - Subtropical/Tropical Dry (Yes), Grassland - Subtropical/Tropical Dry (Yes)		1181.52	0	1181.52	99624	0.0118598		-
8865	PASSERIFORMES	Turdidae	Black-faced Solitaire	Myadestes melanops		LC	1651		501	3100	90	Artificial/Terrestrial - Subtropical/Tropical Heavily Degraded Former Forest (No), Forest - Subtropical/Tropical Moist Montane (Yes), Shrubland - Subtropical/Tropical High Altitude (No)		14097	3881.92	17978.9	31920	0.563248		-
8866	PASSERIFORMES	Turdidae	Varied Solitaire	Myadestes coloratus		LC	16		342	2200	93.5	Forest - Subtropical/Tropical Moist Montane (Yes)		2328.72	277.011	2605.73	1787	1.45816		-
8889	PASSERIFORMES	Turdidae	Black Solitaire	Entomodestes coracinus		LC	150		187.86	3082.77	90	Forest - Subtropical/Tropical Moist Lowland (No), Forest - Subtropical/Tropical Moist Montane (Yes)		22141.5	7258.34	29399.9	21019	1.39873		-
8891	PASSERIFORMES	Turdidae	Chestnut-throated Solitaire	Cichlopsis chubbi		NT	19		378.98	1425.32	88	Forest - Subtropical/Tropical Moist Lowland (Yes), Forest - Subtropical/Tropical Moist Montane (No)		2324.88	4434.18	6759.07	13559	0.498493		-
8892	PASSERIFORMES	Turdidae	Peruvian Solitaire	Cichlopsis peruviana		NT	0		-	-	-	Forest - Subtropical/Tropical Moist Lowland (Yes), Forest - Subtropical/Tropical Moist Montane (No)		-	-	-	3450	-		No Qualifying eBird Records
8893	PASSERIFORMES	Turdidae	Guianan Solitaire	Cichlopsis gularis		NT	3		0	1564.28	95	Forest - Subtropical/Tropical Moist Lowland (Yes), Forest - Subtropical/Tropical Moist Montane (No)		55016.5	25175	80191.5	98527	0.813904		<10 Qualifying eBird Records
8894	PASSERIFORMES	Turdidae	Rufous-brown Solitaire	Cichlopsis leucogenys		EN	10		0	1048.41	87.5	Forest - Subtropical/Tropical Moist Lowland (Yes), Forest - Subtropical/Tropical Moist Montane (No)		12864	26077.6	38941.7	102349	0.380479		-
8905	PASSERIFORMES	Turdidae	Black-billed Nightingale-thrush	Catharus gracilirostris		LC	793		1295.84	3500	85	Artificial/Terrestrial - Subtropical/Tropical Heavily Degraded Former Forest (No), Forest - Subtropical/Tropical Moist Montane (Yes), Shrubland - Subtropical/Tropical High Altitude (No)		4917.38	787.879	5705.26	3827	1.49079		-
8908	PASSERIFORMES	Turdidae	Gould's Nightingale-thrush	Catharus dryas		LC	220		600	3233.97	90	Forest - Subtropical/Tropical Moist Lowland (No), Forest - Subtropical/Tropical Moist Montane (Yes), Wetlands (inland) - Permanent Rivers/Streams/Creeks (includes waterfalls) (No)		15556.4	15122.1	30678.4	88087	0.348274		-
8957	PASSERIFORMES	Turdidae	Ecuadorian Thrush	Turdus maculirostris		LC	1248		0	2674.88	73	Artificial/Terrestrial - Subtropical/Tropical Heavily Degraded Former Forest (No), Forest - Subtropical/Tropical Moist Lowland (Yes), Forest - Subtropical/Tropical Moist Montane (No)		45696.7	1143.97	46840.7	88017	0.532178		-
8975	PASSERIFORMES	Turdidae	Sooty Thrush	Turdus nigrescens		LC	784		1428.76	3520.22	83	Artificial/Terrestrial - Arable Land (No), Forest - Subtropical/Tropical Moist Montane (No), Shrubland - Subtropical/Tropical High Altitude (No), Grassland - Subtropical/Tropical High Altitude (Yes), Wetlands (inland) - Bogs, Marshes, Swamps, Fens, Peatlands (No)		3008.3	432.28	3440.58	2073	1.65971		Open Habitat Spp
8978	PASSERIFORMES	Turdidae	Rufous-collared Thrush	Turdus rufitorques		LC	1580		1292.23	3672.63	50	Artificial/Terrestrial - Arable Land (No), Artificial/Terrestrial - Rural Gardens (No), Artificial/Terrestrial - Subtropical/Tropical Heavily Degraded Former Forest (No), Forest - Subtropical/Tropical Moist Montane (Yes), Shrubland - Subtropical/Tropical High Altitude (No), Grassland - Subtropical/Tropical High Altitude (No)		26920.1	5335.18	32255.3	76540	0.421417		-
8981	PASSERIFORMES	Turdidae	Plumbeous-backed Thrush	Turdus reevei		LC	377		0	2358.24	24.25	Forest - Subtropical/Tropical Moist Lowland (No), Forest - Subtropical/Tropical Moist Montane (No), Shrubland - Subtropical/Tropical Moist (No), Shrubland - Subtropical/Tropical High Altitude (No)		22137.1	14497.3	36634.4	77223	0.474398		-
8982	PASSERIFORMES	Turdidae	Chestnut-bellied Thrush	Turdus fulviventris		LC	140		475.36	2768	77	Artificial/Terrestrial - Subtropical/Tropical Heavily Degraded Former Forest (No), Artificial/Terrestrial - Subtropical/Tropical Heavily Degraded Former Forest (No), Forest - Subtropical/Tropical Moist Montane (Yes), Forest - Subtropical/Tropical Moist Montane (Yes)		32697.7	49568.6	82266.3	71577	1.14934		-
8995	PASSERIFORMES	Turdidae	Maranon Thrush	Turdus maranonicus		LC	232		200	2503.01	23.5	Artificial/Terrestrial - Plantations (No), Artificial/Terrestrial - Rural Gardens (No), Forest - Subtropical/Tropical Dry (No), Forest - Subtropical/Tropical Moist Lowland (No), Shrubland - Subtropical/Tropical Dry (No), Shrubland - Subtropical/Tropical High Altitude (No)		12909.9	654.843	13564.7	39621	0.342363		-
9376	PASSERIFORMES	Ptiliogonatidae	Black-and-yellow Silky-flycatcher	Phainoptila melanoxantha		LC	584		880.28	3400	89	Artificial/Terrestrial - Subtropical/Tropical Heavily Degraded Former Forest (No), Forest - Subtropical/Tropical Moist Montane (Yes)		6528.56	3669.73	10198.3	6565	1.55343		-
9379	PASSERIFORMES	Ptiliogonatidae	Long-tailed Silky-flycatcher	Ptiliogonys caudatus		LC	1315		1070.38	3308	83	Artificial/Terrestrial - Pastureland (No), Artificial/Terrestrial - Subtropical/Tropical Heavily Degraded Former Forest (No), Forest - Subtropical/Tropical Moist Montane (No), Shrubland - Subtropical/Tropical High Altitude (Yes)		6933.18	1486.71	8419.89	9544	0.882218		-
9967	PASSERIFORMES	Motacillidae	Peruvian Pipit	Anthus peruvianus		LC	265		0	1537.6	NA	Artificial/Terrestrial - Arable Land (No), Artificial/Terrestrial - Pastureland (Yes), Grassland - Temperate (No), Grassland - Subtropical/Tropical Seasonally Wet/Flooded (No), Wetlands (inland) - Bogs, Marshes, Swamps, Fens, Peatlands (No)		59625.6	36095.6	95721.2	88113	1.08635		-
10022	PASSERIFORMES	Fringillidae	Yellow-collared Chlorophonia	Chlorophonia flavirostris		LC	195		100	3021.92	90	Forest - Subtropical/Tropical Moist Lowland (Yes)		26249.8	11840.3	38090.1	21348	1.78425		-
10024	PASSERIFORMES	Fringillidae	Chestnut-breasted Chlorophonia	Chlorophonia pyrrhophrys		LC	232		993.89	3510.41	79.75	Forest - Subtropical/Tropical Moist Montane (Yes)		28363.5	106035	134399	124121	1.08281		-
10026	PASSERIFORMES	Fringillidae	Golden-browed Chlorophonia	Chlorophonia callophrys		LC	1624		624	3000	81.75	Forest - Subtropical/Tropical Moist Lowland (Yes)		13550	3435.31	16985.3	17430	0.974487		-
10030	PASSERIFORMES	Fringillidae	Yellow-crowned Euphonia	Euphonia luteicapilla		LC	6160		0	1570.28	54	Artificial/Terrestrial - Arable Land (No), Artificial/Terrestrial - Plantations (No), Artificial/Terrestrial - Rural Gardens (No), Artificial/Terrestrial - Subtropical/Tropical Heavily Degraded Former Forest (No), Forest - Subtropical/Tropical Dry (No), Forest - Subtropical/Tropical Moist Lowland (No), Savanna - Dry (No), Shrubland - Subtropical/Tropical Dry (No), Shrubland - Subtropical/Tropical…		135772	13819.6	149591	111584	1.34062		-
10033	PASSERIFORMES	Fringillidae	Velvet-fronted Euphonia	Euphonia concinna		LC	515		0	2112.46	44	Forest - Subtropical/Tropical Dry (Yes), Wetlands (inland) - Permanent Rivers/Streams/Creeks (includes waterfalls) (No)		19704.1	1346.45	21050.6	26361	0.79855		-
10034	PASSERIFORMES	Fringillidae	Orange-crowned Euphonia	Euphonia saturata		LC	328		0	2396.73	73.5	Artificial/Terrestrial - Arable Land (No), Artificial/Terrestrial - Pastureland (No), Artificial/Terrestrial - Urban Areas (No), Artificial/Terrestrial - Subtropical/Tropical Heavily Degraded Former Forest (No), Forest - Subtropical/Tropical Dry (No), Forest - Subtropical/Tropical Moist Lowland (No), Shrubland - Subtropical/Tropical Dry (No)		49325.2	25154.5	74479.8	95078	0.783354		-
10046	PASSERIFORMES	Fringillidae	Spot-crowned Euphonia	Euphonia imitans		LC	1076		0	1777	80	Forest - Subtropical/Tropical Moist Lowland (Yes)		7539.83	1549.45	9089.28	14870	0.61125		-
10051	PASSERIFORMES	Fringillidae	Tawny-capped Euphonia	Euphonia anneae		LC	923		50	2100	89.75	Forest - Subtropical/Tropical Moist Lowland (Yes), Forest - Subtropical/Tropical Moist Montane (No)		19206.9	17431.1	36638	20146	1.81862		-
10232	PASSERIFORMES	Fringillidae	Black-capped Siskin	Spinus atriceps		LC	132		1584.93	3787.9	48.5	Artificial/Terrestrial - Arable Land (No), Artificial/Terrestrial - Pastureland (No), Artificial/Terrestrial - Plantations (No), Artificial/Terrestrial - Rural Gardens (No), Forest - Subtropical/Tropical Moist Montane (Yes), Shrubland - Subtropical/Tropical High Altitude (No)		10416.7	5856.68	16273.4	50049	0.325149		-
10233	PASSERIFORMES	Fringillidae	Andean Siskin	Spinus spinescens		LC	1315		1336.66	4008	17.25	Forest - Subtropical/Tropical Moist Montane (No), Shrubland - Subtropical/Tropical High Altitude (No), Grassland - Subtropical/Tropical High Altitude (No)		74417.8	43018.5	117436	117947	0.99567		-
10234	PASSERIFORMES	Fringillidae	Yellow-faced Siskin	Spinus yarrellii		VU	0		-	-	-	Artificial/Terrestrial - Arable Land (No), Artificial/Terrestrial - Plantations (No), Artificial/Terrestrial - Urban Areas (No), Forest - Subtropical/Tropical Moist Montane (No), Shrubland - Subtropical/Tropical Dry (No)		-	-	-	1435	-		No eBird Records
10235	PASSERIFORMES	Fringillidae	Red Siskin	Spinus cucullatus		EN	0		-	-	-	Artificial/Terrestrial - Arable Land (No), Artificial/Terrestrial - Pastureland (No), Forest - Subtropical/Tropical Dry (No), Forest - Subtropical/Tropical Moist Lowland (No), Shrubland - Subtropical/Tropical Moist (Yes)		-	-	-	3251	-		No eBird Records
10239	PASSERIFORMES	Fringillidae	Saffron Siskin	Spinus siemiradzkii		VU	125		0	2199.44	51	Artificial/Terrestrial - Urban Areas (No), Forest - Subtropical/Tropical Dry (Yes), Shrubland - Subtropical/Tropical Dry (Yes), Grassland - Subtropical/Tropical Dry (No)		9322.34	4216.69	13539	18291	0.740202		-
10302	PASSERIFORMES	Passerellidae	Worthen's Sparrow	Spizella wortheni		EN	50		1200	2450	NA	Shrubland - Subtropical/Tropical Dry (Yes), Grassland - Subtropical/Tropical High Altitude (Yes)		3922.92	0	3922.92	3398	1.15448		-
10307	PASSERIFORMES	Passerellidae	Tumbes Sparrow	Rhynchospiza stolzmanni		LC	227		0	2074.38	9	Forest - Subtropical/Tropical Dry (No), Shrubland - Subtropical/Tropical Dry (Yes), Wetlands (inland) - Permanent Freshwater Lakes (over 8ha) (No)		7655.72	3995.55	11651.3	48996	0.2378		-
10309	PASSERIFORMES	Passerellidae	Cinnamon-tailed Sparrow	Peucaea sumichrasti		NT	137		0	933	18	Artificial/Terrestrial - Arable Land (No), Artificial/Terrestrial - Pastureland (No), Shrubland - Subtropical/Tropical Dry (Yes)		5436.96	380.793	5817.76	7147	0.814014		-
10312	PASSERIFORMES	Passerellidae	Black-chested Sparrow	Peucaea humeralis		LC	250		0	2410.06	11.25	Shrubland - Subtropical/Tropical Dry (Yes)		55028.6	4743.49	59772.1	83914	0.712302		-
10313	PASSERIFORMES	Passerellidae	Bridled Sparrow	Peucaea mystacalis		LC	250		665.54	2414.73	4	Shrubland - Subtropical/Tropical Dry (Yes)		18032.8	5477.89	23510.7	52596	0.447005		-
10319	PASSERIFORMES	Passerellidae	Tocuyo Sparrow	Arremonops tocuyensis		LC	185		0	890.4	4	Forest - Subtropical/Tropical Dry (Yes), Shrubland - Subtropical/Tropical Dry (Yes)		17819.2	8712.03	26531.3	72803	0.364425		-
10324	PASSERIFORMES	Passerellidae	Tanager Finch	Oreothraupis arremonops		LC	54		1200	3180	88	Forest - Subtropical/Tropical Moist Montane (Yes)		8817.03	9904.83	18721.9	13265	1.41137		-
10326	PASSERIFORMES	Passerellidae	Tacarcuna Bush-tanager	Chlorospingus tacarcunae		LC	16		173	1500	91.75	Forest - Subtropical/Tropical Moist Montane (Yes)		1725.08	405.036	2130.12	1499	1.42103		-
10327	PASSERIFORMES	Passerellidae	Pirre Bush-tanager	Chlorospingus inornatus		LC	10		342	1550	97	Forest - Subtropical/Tropical Moist Montane (Yes), Shrubland - Subtropical/Tropical High Altitude (No)		861.392	144.913	1006.3	1511	0.665986		-
10328	PASSERIFORMES	Passerellidae	Dusky Bush-tanager	Chlorospingus semifuscus		LC	388		468.2	3069	90	Forest - Subtropical/Tropical Moist Montane (Yes)		19937.5	5549.68	25487.2	26161	0.974245		-
10329	PASSERIFORMES	Passerellidae	Sooty-capped Bush-tanager	Chlorospingus pileatus		LC	1229		906.88	3414	85	Artificial/Terrestrial - Subtropical/Tropical Heavily Degraded Former Forest (No), Forest - Subtropical/Tropical Moist Montane (Yes), Shrubland - Subtropical/Tropical High Altitude (No)		6674.02	1292.32	7966.34	3941	2.0214		-
10331	PASSERIFORMES	Passerellidae	Orange-throated Bush-tanager	Chlorospingus hypophaeus	Chlorospingus flavigularis	LC	40		106.8	1838.88	95	Artificial/Terrestrial - Subtropical/Tropical Heavily Degraded Former Forest (No), Forest - Subtropical/Tropical Moist Lowland (No), Forest - Subtropical/Tropical Moist Montane (No), Shrubland - Subtropical/Tropical Moist (No), Shrubland - Subtropical/Tropical High Altitude (No), Wetlands (inland) - Permanent Rivers/Streams/Creeks (includes waterfalls) (No)		2147.91	1743.75	3891.65	2592	1.50141		-
10334	PASSERIFORMES	Passerellidae	Sooty-faced Finch	Arremon crassirostris		LC	227		515.04	2323.24	85	Forest - Subtropical/Tropical Moist Montane (Yes), Wetlands (inland) - Permanent Rivers/Streams/Creeks (includes waterfalls) (No)		4413.12	8188.32	12601.4	9497	1.32689		-
10335	PASSERIFORMES	Passerellidae	Olive Finch	Arremon castaneiceps		NT	99		612.48	2773.98	84	Forest - Subtropical/Tropical Moist Lowland (No), Forest - Subtropical/Tropical Moist Montane (Yes)		24404.9	108352	132757	122749	1.08153		-
10337	PASSERIFORMES	Passerellidae	Green-striped Brush-finch	Arremon virenticeps		LC	340		1366.11	3390	53	Forest - Subtropical/Tropical Moist Montane (Yes)		20745.5	3662.52	24408	78986	0.309017		-
10338	PASSERIFORMES	Passerellidae	Costa Rican Brush-finch	Arremon costaricensis		LC	231		0	3300	65	Artificial/Terrestrial - Subtropical/Tropical Heavily Degraded Former Forest (No), Forest - Subtropical/Tropical Moist Lowland (No), Forest - Subtropical/Tropical Moist Montane (Yes)		2836.5	2742.12	5578.62	3723	1.49842		-
10340	PASSERIFORMES	Passerellidae	Sierra Nevada Brush-finch	Arremon basilicus		NT	170		0	3300	90	Forest - Subtropical/Tropical Moist Lowland (No), Forest - Subtropical/Tropical Moist Montane (Yes)		3478.83	438.872	3917.7	8180	0.478936		-
10341	PASSERIFORMES	Passerellidae	Perija Brush-finch	Arremon perijanus		VU	47		634.44	2820.98	90	Artificial/Terrestrial - Subtropical/Tropical Heavily Degraded Former Forest (No), Forest - Subtropical/Tropical Moist Lowland (No), Forest - Subtropical/Tropical Moist Montane (Yes)		3901.68	100.185	4001.87	6851	0.584129		-
10342	PASSERIFORMES	Passerellidae	White-browed Brush-finch	Arremon torquatus		LC	205		0	3300	60.5	Artificial/Terrestrial - Subtropical/Tropical Heavily Degraded Former Forest (No), Forest - Subtropical/Tropical Moist Lowland (No), Forest - Subtropical/Tropical Moist Montane (Yes)		72823.8	5711.82	78535.6	112992	0.695055		-
10343	PASSERIFORMES	Passerellidae	Black-headed Brush-finch	Arremon atricapillus		LC	215		0	3300	76	Artificial/Terrestrial - Subtropical/Tropical Heavily Degraded Former Forest (No), Forest - Subtropical/Tropical Moist Lowland (No), Forest - Subtropical/Tropical Moist Montane (Yes)		28083.1	75603.6	103687	73194	1.4166		-
10344	PASSERIFORMES	Passerellidae	Caracas Brush-finch	Arremon phaeopleurus		LC	20		0	3300	71.75	Artificial/Terrestrial - Subtropical/Tropical Heavily Degraded Former Forest (No), Forest - Subtropical/Tropical Moist Lowland (No), Forest - Subtropical/Tropical Moist Montane (Yes)		1416.67	2809.26	4225.93	10310	0.409887		-
10345	PASSERIFORMES	Passerellidae	Paria Brush-finch	Arremon phygas		VU	0		-	-	-	Artificial/Terrestrial - Subtropical/Tropical Heavily Degraded Former Forest (No), Forest - Subtropical/Tropical Moist Lowland (No), Forest - Subtropical/Tropical Moist Montane (Yes)		-	-	-	8218	-		No Qualifying eBird Records
10351	PASSERIFORMES	Passerellidae	Sao Francisco Sparrow	Arremon franciscanus		NT	24		0	1058.74	53.5	Shrubland - Subtropical/Tropical Dry (Yes)		8840.95	0	8840.95	53111	0.166462		-
10352	PASSERIFORMES	Passerellidae	Black-capped Sparrow	Arremon abeillei		LC	209		0	2183.92	38	Forest - Subtropical/Tropical Dry (Yes), Forest - Subtropical/Tropical Moist Lowland (Yes)		19673.1	4392.11	24065.2	52317	0.459989		-
10353	PASSERIFORMES	Passerellidae	Maranon Sparrow	Arremon nigriceps		LC	30		0	1736.48	18	Forest - Subtropical/Tropical Dry (Yes), Forest - Subtropical/Tropical Moist Lowland (Yes)		4470.94	0	4470.94	8705	0.513606		-
10356	PASSERIFORMES	Passerellidae	Collared Towhee	Pipilo ocai		LC	282		1162	3772.13	54	Artificial/Terrestrial - Subtropical/Tropical Heavily Degraded Former Forest (No), Forest - Subtropical/Tropical Moist Montane (Yes)		29252.2	22897.7	52149.8	114046	0.45727		-
10362	PASSERIFORMES	Passerellidae	Yellow-thighed Finch	Pselliophorus tibialis	Atlapetes tibialis	LC	1116		900	3213.55	89	Artificial/Terrestrial - Subtropical/Tropical Heavily Degraded Former Forest (No), Forest - Subtropical/Tropical Moist Montane (Yes)		6787.97	2315.69	9103.67	6559	1.38797		-
10363	PASSERIFORMES	Passerellidae	Yellow-green Finch	Pselliophorus luteoviridis	Atlapetes luteoviridis	VU	10		1058.43	2114.41	90	Forest - Subtropical/Tropical Moist Montane (Yes)		413.335	633.05	1046.39	1369	0.764343		-
10365	PASSERIFORMES	Passerellidae	Merida Brush-finch	Atlapetes meridae		LC	39		1300	3749.42	56	Artificial/Terrestrial - Subtropical/Tropical Heavily Degraded Former Forest (No), Forest - Subtropical/Tropical Moist Montane (Yes)		4839.27	184.149	5023.42	10444	0.480986		-
10366	PASSERIFORMES	Passerellidae	Moustached Brush-finch	Atlapetes albofrenatus		LC	252		956.79	3363	61	Artificial/Terrestrial - Subtropical/Tropical Heavily Degraded Former Forest (No), Forest - Subtropical/Tropical Moist Montane (Yes)		14190.7	6495.91	20686.7	31058	0.666065		-
10367	PASSERIFORMES	Passerellidae	Ochre-breasted Brush-finch	Atlapetes semirufus		LC	344		681.8	3061.41	59.25	Artificial/Terrestrial - Subtropical/Tropical Heavily Degraded Former Forest (No), Forest - Subtropical/Tropical Moist Montane (Yes)		28192.2	10228.5	38420.8	67801	0.56667		-
10368	PASSERIFORMES	Passerellidae	Tepui Brush-finch	Atlapetes personatus		LC	15		722.52	2531.1	87	Artificial/Terrestrial - Subtropical/Tropical Heavily Degraded Former Forest (No), Forest - Subtropical/Tropical Moist Montane (Yes)		99383	0	99383	99656	0.997261		-
10370	PASSERIFORMES	Passerellidae	Santa Marta Brush-finch	Atlapetes melanocephalus		LC	442		772	3000	88	Artificial/Terrestrial - Subtropical/Tropical Heavily Degraded Former Forest (No), Forest - Subtropical/Tropical Moist Montane (Yes), Shrubland - Subtropical/Tropical High Altitude (No)		2076.75	0	2076.75	4033	0.51494		-
10371	PASSERIFORMES	Passerellidae	Pale-naped Brush-finch	Atlapetes pallidinucha		LC	992		1668.1	4437.86	45	Artificial/Terrestrial - Subtropical/Tropical Heavily Degraded Former Forest (No), Forest - Subtropical/Tropical Moist Montane (Yes), Shrubland - Subtropical/Tropical High Altitude (No)		59290.9	22622.1	81913	97974	0.836068		-
10372	PASSERIFORMES	Passerellidae	Yellow-headed Brush-finch	Atlapetes flaviceps		NT	276		1300	2990	66	Artificial/Terrestrial - Arable Land (No), Artificial/Terrestrial - Subtropical/Tropical Heavily Degraded Former Forest (No), Forest - Subtropical/Tropical Moist Montane (Yes), Shrubland - Subtropical/Tropical High Altitude (No)		10153.4	3636.84	13790.3	38054	0.362387		-
10373	PASSERIFORMES	Passerellidae	Dusky-headed Brush-finch	Atlapetes fuscoolivaceus		NT	139		1240.42	2579.38	53.5	Artificial/Terrestrial - Subtropical/Tropical Heavily Degraded Former Forest (No), Forest - Subtropical/Tropical Moist Montane (Yes)		5024.7	536.509	5561.2	4433	1.2545		-
10374	PASSERIFORMES	Passerellidae	Choco Brush-finch	Atlapetes crassus		LC	445		276.96	3069	90	Artificial/Terrestrial - Subtropical/Tropical Heavily Degraded Former Forest (No), Forest - Subtropical/Tropical Moist Lowland (No), Forest - Subtropical/Tropical Moist Montane (Yes)		17291.3	4162.85	21454.1	32397	0.662226		-
10375	PASSERIFORMES	Passerellidae	Tricolored Brush-finch	Atlapetes tricolor		LC	105		700	4221.36	70.25	Artificial/Terrestrial - Subtropical/Tropical Heavily Degraded Former Forest (No), Forest - Subtropical/Tropical Moist Lowland (No), Forest - Subtropical/Tropical Moist Montane (Yes)		18593.2	6661.58	25254.8	42438	0.595098		-
10376	PASSERIFORMES	Passerellidae	White-rimmed Brush-finch	Atlapetes leucopis		LC	38		1618.89	3694.78	46.5	Artificial/Terrestrial - Subtropical/Tropical Heavily Degraded Former Forest (No), Forest - Subtropical/Tropical Moist Montane (Yes)		4850.97	10023.4	14874.4	12198	1.21941		-
10377	PASSERIFORMES	Passerellidae	Black-fronted Brush-finch	Atlapetes nigrifrons	Atlapetes latinuchus	NT	97		0	3143	NA	Artificial/Terrestrial - Pastureland (No), Artificial/Terrestrial - Subtropical/Tropical Heavily Degraded Former Forest (No), Forest - Subtropical/Tropical Moist Montane (Yes)		2757.47	987.753	3745.23	5280	0.709323		-
10379	PASSERIFORMES	Passerellidae	Antioquia Brush-finch	Atlapetes blancae		CR	29		2400	2800	53.5	Forest - Subtropical/Tropical Moist Montane (No), Shrubland - Subtropical/Tropical Moist (Yes)		387.232	63.7175	450.949	230	1.96065		-
10380	PASSERIFORMES	Passerellidae	Rufous-eared Brush-finch	Atlapetes rufigenis		NT	119		2750	5174.9	11	Artificial/Terrestrial - Rural Gardens (No), Forest - Subtropical/Tropical Moist Montane (Yes), Shrubland - Subtropical/Tropical High Altitude (Yes)		1153.53	17.8061	1171.33	21322	0.0549353		-
10381	PASSERIFORMES	Passerellidae	Apurimac Brush-finch	Atlapetes forbesi		LC	59		2478.4	4218.98	17.5	Forest - Subtropical/Tropical Moist Montane (Yes), Shrubland - Subtropical/Tropical High Altitude (Yes)		2247.66	0	2247.66	18196	0.123525		-
10382	PASSERIFORMES	Passerellidae	Black-spectacled Brush-finch	Atlapetes melanopsis		EN	25		2480	5096	14	Forest - Subtropical/Tropical Moist Montane (No), Shrubland - Subtropical/Tropical High Altitude (Yes)		951.017	43.5586	994.576	3080	0.322914		Open Habitat Spp
10384	PASSERIFORMES	Passerellidae	Taczanowski's Brush-finch	Atlapetes taczanowskii	Atlapetes schistaceus	LC	76		1164.75	4998.75	56	Artificial/Terrestrial - Subtropical/Tropical Heavily Degraded Former Forest (No), Forest - Subtropical/Tropical Moist Montane (Yes)		5802.92	2261.52	8064.43	17158	0.47001		-
10385	PASSERIFORMES	Passerellidae	White-winged Brush-finch	Atlapetes leucopterus		LC	351		405	3309	38.25	Artificial/Terrestrial - Subtropical/Tropical Heavily Degraded Former Forest (No), Forest - Subtropical/Tropical Dry (No), Forest - Subtropical/Tropical Moist Lowland (No), Forest - Subtropical/Tropical Moist Montane (Yes), Shrubland - Subtropical/Tropical Moist (No), Shrubland - Subtropical/Tropical High Altitude (No)		16338.4	7197.92	23536.3	65186	0.361064		-
10386	PASSERIFORMES	Passerellidae	Cream-crowned Brush-finch	Atlapetes paynteri	Atlapetes leucopterus	LC	7		700	2900	80.5	Artificial/Terrestrial - Subtropical/Tropical Heavily Degraded Former Forest (No), Forest - Subtropical/Tropical Dry (No), Forest - Subtropical/Tropical Moist Lowland (No), Forest - Subtropical/Tropical Moist Montane (Yes), Shrubland - Subtropical/Tropical Moist (No), Shrubland - Subtropical/Tropical High Altitude (No)		3483.95	0	3483.95	5191	0.671151		<10 Qualifying eBird Records
10387	PASSERIFORMES	Passerellidae	White-headed Brush-finch	Atlapetes albiceps		LC	95		0	2248.28	17	Forest - Subtropical/Tropical Dry (Yes), Forest - Subtropical/Tropical Moist Lowland (No), Shrubland - Subtropical/Tropical Dry (No), Shrubland - Subtropical/Tropical Moist (No)		7716.16	1377.03	9093.19	26300	0.345749		-
10388	PASSERIFORMES	Passerellidae	Pale-headed Brush-finch	Atlapetes pallidiceps		EN	3		1650	2739.54	67.5	Artificial/Terrestrial - Pastureland (No), Shrubland - Subtropical/Tropical Dry (Yes)		11.9484	0	11.9484	7	1.70691		<10 Qualifying eBird Records
10389	PASSERIFORMES	Passerellidae	Bay-crowned Brush-finch	Atlapetes seebohmi		LC	125		854.48	4131.12	15	Forest - Subtropical/Tropical Dry (Yes), Forest - Subtropical/Tropical Moist Montane (No), Shrubland - Subtropical/Tropical Dry (Yes), Shrubland - Subtropical/Tropical High Altitude (No)		11078.9	2893.42	13972.3	47373	0.294942		-
10390	PASSERIFORMES	Passerellidae	Rusty-bellied Brush-finch	Atlapetes nationi		LC	214		1896.36	4431.69	2	Forest - Subtropical/Tropical Moist Montane (Yes), Shrubland - Subtropical/Tropical High Altitude (Yes)		671.369	0	671.369	33103	0.0202812		-
10391	PASSERIFORMES	Passerellidae	Cuzco Brush-finch	Atlapetes canigenis		LC	89		2018	4084.56	47	Artificial/Terrestrial - Subtropical/Tropical Heavily Degraded Former Forest (No), Forest - Subtropical/Tropical Moist Montane (Yes)		12532.6	625.883	13158.5	35228	0.373524		-
10392	PASSERIFORMES	Passerellidae	Vilcabamba Brush-finch	Atlapetes terborghi		NT	0		-	-	-	Forest - Subtropical/Tropical Moist Montane (Yes)		-	-	-	4903	-		No eBird Records
10393	PASSERIFORMES	Passerellidae	Black-faced Brush-finch	Atlapetes melanolaemus		LC	201		1500	3999	64	Artificial/Terrestrial - Pastureland (No), Artificial/Terrestrial - Subtropical/Tropical Heavily Degraded Former Forest (No), Forest - Subtropical/Tropical Moist Montane (Yes)		20827.5	7407.01	28234.5	61850	0.4565		-
10394	PASSERIFORMES	Passerellidae	Bolivian Brush-finch	Atlapetes rufinucha		LC	87		1500	4190.02	73.75	Artificial/Terrestrial - Pastureland (No), Artificial/Terrestrial - Subtropical/Tropical Heavily Degraded Former Forest (No), Forest - Subtropical/Tropical Moist Montane (Yes)		21848.1	0	21848.1	39009	0.56008		-
10395	PASSERIFORMES	Passerellidae	Fulvous-headed Brush-finch	Atlapetes fulviceps		LC	284		486	3665	47	Forest - Subtropical/Tropical Moist Montane (Yes)		33828.7	3343.09	37171.8	77620	0.478894		-
10396	PASSERIFORMES	Passerellidae	Yellow-striped Brush-finch	Atlapetes citrinellus		LC	59		484.3	2400	41	Forest - Subtropical/Tropical Moist Lowland (No), Forest - Subtropical/Tropical Moist Montane (Yes)		7000.14	3650.34	10650.5	13455	0.791563		-
10397	PASSERIFORMES	Passerellidae	Large-footed Finch	Pezopetes capitalis		LC	614		1378.36	3414	87	Artificial/Terrestrial - Pastureland (No), Artificial/Terrestrial - Subtropical/Tropical Heavily Degraded Former Forest (No), Forest - Subtropical/Tropical Moist Montane (Yes), Shrubland - Subtropical/Tropical High Altitude (No)		3667.19	835.598	4502.78	3401	1.32396		-
10401	PASSERIFORMES	Passerellidae	White-throated Towhee	Melozone albicollis		LC	798		1150	3083.09	4	Forest - Subtropical/Tropical Moist Montane (No), Shrubland - Subtropical/Tropical High Altitude (Yes)		26882.7	2826.05	29708.8	64661	0.459455		Open Habitat Spp
10404	PASSERIFORMES	Passerellidae	Prevost's Ground-sparrow	Melozone biarcuata		LC	1061		100	3000	57	Artificial/Terrestrial - Plantations (No), Artificial/Terrestrial - Subtropical/Tropical Heavily Degraded Former Forest (No), Forest - Subtropical/Tropical Dry (Yes), Forest - Subtropical/Tropical Moist Lowland (No), Forest - Subtropical/Tropical Moist Montane (No)		37932.6	26812.8	64745.4	85902	0.753713		-
10405	PASSERIFORMES	Passerellidae	Costa Rican Ground-sparrow	Melozone cabanisi		NT	401		100	3000	19	Artificial/Terrestrial - Plantations (No), Artificial/Terrestrial - Subtropical/Tropical Heavily Degraded Former Forest (No), Forest - Subtropical/Tropical Dry (Yes), Forest - Subtropical/Tropical Moist Lowland (No), Forest - Subtropical/Tropical Moist Montane (No)		1740.46	1110.45	2850.9	3057	0.932582		-
10406	PASSERIFORMES	Passerellidae	Grey-crowned Ground-sparrow	Melozone occipitalis		LC	483		500	2403.58	82	Artificial/Terrestrial - Plantations (No), Artificial/Terrestrial - Subtropical/Tropical Heavily Degraded Former Forest (No), Forest - Subtropical/Tropical Moist Lowland (Yes), Forest - Subtropical/Tropical Moist Montane (Yes)		6909.28	3355.49	10264.8	26548	0.386649		-
10407	PASSERIFORMES	Passerellidae	White-eared Ground-sparrow	Melozone leucotis		LC	1737		500	2002.56	59	Artificial/Terrestrial - Plantations (No), Artificial/Terrestrial - Subtropical/Tropical Heavily Degraded Former Forest (No), Forest - Subtropical/Tropical Moist Lowland (Yes), Forest - Subtropical/Tropical Moist Montane (Yes)		5641.49	824.528	6466.02	11302	0.572113		-
10410	PASSERIFORMES	Passerellidae	Oaxaca Sparrow	Aimophila notosticta		LC	135		1488.04	2474.32	5	Forest - Subtropical/Tropical Dry (Yes), Shrubland - Subtropical/Tropical Dry (Yes)		9824.42	6213.47	16037.9	29968	0.535167		-
10411	PASSERIFORMES	Passerellidae	Volcano Junco	Junco vulcani		LC	216		2232	3637.9	50	Shrubland - Subtropical/Tropical High Altitude (Yes), Grassland - Subtropical/Tropical High Altitude (No)		1610.65	53.9188	1664.57	1035	1.60828		Open Habitat Spp
10415	PASSERIFORMES	Passerellidae	Baird's Junco	Junco bairdi		NT	32		496.55	4300	31	Forest - Subtropical/Tropical Moist Montane (Yes), Shrubland - Subtropical/Tropical High Altitude (No), Grassland - Subtropical/Tropical High Altitude (No)		371.927	0	371.927	4799	0.0775008		-
10437	PASSERIFORMES	Passerellidae	Large-billed Sparrow	Passerculus rostratus		LC	0		-	-	-			-	-	-		-		Unclear Taxonomic Assignment
10440	PASSERIFORMES	Passerellidae	Sierra Madre Sparrow	Xenospiza baileyi		EN	160		2354.35	3157.49	17	Artificial/Terrestrial - Pastureland (Yes), Shrubland - Subtropical/Tropical High Altitude (Yes), Grassland - Subtropical/Tropical High Altitude (Yes)		160.922	22.6222	183.544	168	1.09252		-
10444	PASSERIFORMES	Zeledoniidae	Wrenthrush	Zeledonia coronata		LC	291		1132.2	3344.5	89	Forest - Subtropical/Tropical Moist Montane (Yes)		4968.1	2922.28	7890.38	5170	1.52619		-
10455	PASSERIFORMES	Icteridae	Pampas Meadowlark	Leistes defilippii		VU	24		0	488.27	NA	Grassland - Temperate (Yes)		15214	2071.85	17285.9	11742	1.47214		Open Habitat Spp
10462	PASSERIFORMES	Icteridae	Green-billed Oropendola	Psarocolius oleagineus	Psarocolius angustifrons	LC	83		0	2084.5	77	Forest - Subtropical/Tropical Moist Lowland (Yes), Forest - Subtropical/Tropical Swamp (No), Forest - Subtropical/Tropical Moist Montane (No)		2101.94	2166.38	4268.32	6845	0.623568		-
10468	PASSERIFORMES	Icteridae	Black Oropendola	Psarocolius guatimozinus		LC	141		0	800	90	Forest - Subtropical/Tropical Dry (No), Forest - Subtropical/Tropical Moist Lowland (Yes)		15120.6	32503	47623.7	107561	0.442759		-
10469	PASSERIFORMES	Icteridae	Baudo Oropendola	Psarocolius cassini		VU	56		6.5	1467.2	89.75	Forest - Subtropical/Tropical Moist Lowland (Yes)		18164.5	10892.8	29057.3	5505	5.27835		-
10473	PASSERIFORMES	Icteridae	Selva Cacique	Cacicus koepckeae		NT	0		-	-	-	Forest - Subtropical/Tropical Moist Lowland (Yes)		-	-	-	45404	-		No Qualifying eBird Records
10480	PASSERIFORMES	Icteridae	Southern Mountain Cacique	Cacicus chrysonotus		LC	904		959.14	4432.94	64.75	Forest - Subtropical/Tropical Moist Montane (Yes)		141424	77169.3	218593	91062	2.40048		-
10487	PASSERIFORMES	Icteridae	Jamaican Oriole	Icterus leucopteryx		LC	696		0	1357.04	71	Artificial/Terrestrial - Plantations (No), Artificial/Terrestrial - Rural Gardens (No), Forest - Subtropical/Tropical Moist Lowland (No), Forest - Subtropical/Tropical Moist Montane (No)		6508.81	95.9412	6604.75	11050	0.597715		-
10488	PASSERIFORMES	Icteridae	Orange Oriole	Icterus auratus		LC	1687		0	267	50	Forest - Subtropical/Tropical Dry (No), Forest - Subtropical/Tropical Swamp (No)		94582	3424	98006	115656	0.847392		-
10497	PASSERIFORMES	Icteridae	White-edged Oriole	Icterus graceannae		LC	549		0	1834.96	11	Forest - Subtropical/Tropical Dry (Yes), Shrubland - Subtropical/Tropical Dry (No)		24462.7	2833.18	27295.9	77583	0.351828		-
10501	PASSERIFORMES	Icteridae	Bar-winged Oriole	Icterus maculialatus		LC	272		249.71	2665.77	74.75	Artificial/Terrestrial - Subtropical/Tropical Heavily Degraded Former Forest (No), Forest - Subtropical/Tropical Dry (No), Shrubland - Subtropical/Tropical Dry (No)		13253.4	23291.4	36544.8	87285	0.418684		-
10506	PASSERIFORMES	Icteridae	Fuertes's Oriole	Icterus fuertesi		LC	0		-	-	-	Artificial/Terrestrial - Plantations (No), Artificial/Terrestrial - Rural Gardens (No), Artificial/Terrestrial - Urban Areas (No), Forest - Subtropical/Tropical Dry (No), Forest - Subtropical/Tropical Dry (No), Forest - Subtropical/Tropical Moist Lowland (No), Savanna - Dry (No)		-	-	-	26592	-		Unclear Taxonomic Assignment
10529	PASSERIFORMES	Icteridae	Bronze-brown Cowbird	Molothrus armenti	Molothrus aeneus	VU	65		0	2200	1	Artificial/Terrestrial - Arable Land (No), Artificial/Terrestrial - Pastureland (No), Artificial/Terrestrial - Rural Gardens (No), Forest - Subtropical/Tropical Dry (No), Forest - Subtropical/Tropical Moist Lowland (No)		1091.69	898.099	1989.79	4139	0.480741		-
10537	PASSERIFORMES	Icteridae	Nicaraguan Grackle	Quiscalus nicaraguensis		LC	179		0	83.48	14	Artificial/Terrestrial - Pastureland (No), Wetlands (inland) - Bogs, Marshes, Swamps, Fens, Peatlands (No), Wetlands (inland) - Permanent Freshwater Lakes (over 8ha) (Yes)		3060.07	838.896	3898.97	7099	0.549227		-
10543	PASSERIFORMES	Icteridae	Red-bellied Grackle	Hypopyrrhus pyrohypogaster		VU	664		800	2760.66	76.5	Forest - Subtropical/Tropical Moist Montane (Yes)		15454.5	6860.75	22315.3	3872	5.76324		-
10545	PASSERIFORMES	Icteridae	Mountain Grackle	Macroagelaius subalaris		EN	72		1487.3	3430.43	49.75	Forest - Subtropical/Tropical Moist Montane (Yes)		3635.81	3298.78	6934.59	1271	5.45601		-
10546	PASSERIFORMES	Icteridae	Golden-tufted Grackle	Macroagelaius imthurni		LC	16		500	2000	95	Forest - Subtropical/Tropical Moist Montane (Yes)		40561.6	0	40561.6	58909	0.688546		-
10549	PASSERIFORMES	Icteridae	Forbes's Blackbird	Anumara forbesi		VU	24		0	1132.64	17	Forest - Subtropical/Tropical Moist Lowland (Yes), Grassland - Subtropical/Tropical Seasonally Wet/Flooded (Yes)		294.614	0	294.614	81732	0.00360464		-
10553	PASSERIFORMES	Icteridae	Bolivian Blackbird	Oreopsar bolivianus		LC	103		1403.02	4084.64	8.25	Shrubland - Subtropical/Tropical Dry (No), Shrubland - Subtropical/Tropical High Altitude (No), Rocky areas (eg. inland cliffs, mountain peaks) (Yes), Rocky areas (eg. inland cliffs, mountain peaks) (Yes)		10652.9	1180.13	11833	77395	0.152891		Open Habitat Spp
10556	PASSERIFORMES	Icteridae	Pale-eyed Blackbird	Agelasticus xanthophthalmus		LC	74		0	1220.33	81.25	Wetlands (inland) - Bogs, Marshes, Swamps, Fens, Peatlands (Yes)		43916.3	41687.4	85603.7	9687	8.83697		-
10573	PASSERIFORMES	Parulidae	Flame-throated Warbler	Oreothlypis gutturalis		LC	975		1184.32	3376	83	Forest - Subtropical/Tropical Moist Montane (Yes), Shrubland - Subtropical/Tropical Moist (No), Shrubland - Subtropical/Tropical High Altitude (No)		5708.65	1277.55	6986.2	3913	1.78538		-
10576	PASSERIFORMES	Parulidae	Colima Warbler	Leiothlypis crissalis		LC	159		2.71	3500	19	Forest - Subtropical/Tropical Moist Montane (Yes), Forest - Subtropical/Tropical Moist Montane (Yes)		58470.6	65995.9	124467	99919	1.24567		-
10583	PASSERIFORMES	Parulidae	Chiriqui Yellowthroat	Geothlypis chiriquensis	Geothlypis semiflava	LC	1134		0	1885.55	36	Savanna - Moist (No), Shrubland - Subtropical/Tropical Moist (No), Grassland - Subtropical/Tropical Dry (No), Grassland - Subtropical/Tropical Seasonally Wet/Flooded (No), Wetlands (inland) - Bogs, Marshes, Swamps, Fens, Peatlands (No)		772.135	693.551	1465.69	1382	1.06055		-
10589	PASSERIFORMES	Parulidae	Baird's Yellowthroat	Geothlypis bairdi	Geothlypis semiflava	LC	1134		0	2179.76	62	Artificial/Terrestrial - Arable Land (No), Artificial/Terrestrial - Pastureland (No), Artificial/Terrestrial - Subtropical/Tropical Heavily Degraded Former Forest (No), Shrubland - Subtropical/Tropical Moist (Yes), Grassland - Subtropical/Tropical Dry (Yes)		110319	76146.4	186465	97622	1.91007		-
10590	PASSERIFORMES	Parulidae	Olive-crowned Yellowthroat	Geothlypis semiflava		LC	1134		0	2179.76	62	Artificial/Terrestrial - Arable Land (No), Artificial/Terrestrial - Pastureland (No), Artificial/Terrestrial - Subtropical/Tropical Heavily Degraded Former Forest (No), Shrubland - Subtropical/Tropical Moist (Yes), Grassland - Subtropical/Tropical Dry (Yes)		104760	47189.8	151949	115623	1.31418		-
10591	PASSERIFORMES	Parulidae	Black-polled Yellowthroat	Geothlypis speciosa		VU	76		1700	2800	4.75	Wetlands (inland) - Permanent Rivers/Streams/Creeks (includes waterfalls) (Yes), Wetlands (inland) - Bogs, Marshes, Swamps, Fens, Peatlands (Yes)		673.953	0	673.953	509	1.32407		-
10592	PASSERIFORMES	Parulidae	Belding's Yellowthroat	Geothlypis beldingi		VU	179		0	448.5	14	Wetlands (inland) - Bogs, Marshes, Swamps, Fens, Peatlands (Yes)		79.2911	0	79.2911	3821	0.0207514		-
10594	PASSERIFORMES	Parulidae	Altamira Yellowthroat	Geothlypis flavovelata		VU	54		0	761.35	39	Artificial/Aquatic - Irrigated Land (includes irrigation channels) (No), Artificial/Aquatic - Canals and Drainage Channels, Ditches (No), Wetlands (inland) - Permanent Freshwater Marshes/Pools (under 8ha) (Yes)		11028.8	8742.48	19771.3	51945	0.38062		-
10596	PASSERIFORMES	Parulidae	Hooded Yellowthroat	Geothlypis nelsoni		LC	265		1064.84	3108.48	12	Shrubland - Subtropical/Tropical High Altitude (Yes)		28467.7	33390.6	61858.3	117196	0.527819		Open Habitat Spp
10634	PASSERIFORMES	Parulidae	Northern Citrine Warbler	Myiothlypis luteoviridis		LC	300		606.28	3735	62	Forest - Subtropical/Tropical Moist Montane (Yes)		47739.1	102956	150695	124562	1.2098		-
10635	PASSERIFORMES	Parulidae	Peruvian Citrine Warbler	Myiothlypis striaticeps	Myiothlypis luteoviridis	LC	211		1008.4	5046	49	Forest - Subtropical/Tropical Moist Montane (Yes)		40178.6	3252.26	43430.9	64909	0.669104		-
10636	PASSERIFORMES	Parulidae	Bolivian Citrine Warbler	Myiothlypis euophrys	Myiothlypis luteoviridis	LC	124		1454.06	3999	72.75	Forest - Subtropical/Tropical Moist Montane (Yes)		17289.4	2278	19567.3	52368	0.373651		-
10637	PASSERIFORMES	Parulidae	Santa Marta Warbler	Myiothlypis basilica		VU	59		1340.2	3000	53	Forest - Subtropical/Tropical Moist Montane (No), Shrubland - Subtropical/Tropical High Altitude (Yes)		955.42	0	955.42	691	1.38266		-
10646	PASSERIFORMES	Parulidae	Roraiman Warbler	Myiothlypis roraimae		LC	10		0	2339.67	95	Forest - Subtropical/Tropical Moist Lowland (Yes), Forest - Subtropical/Tropical Moist Montane (Yes)		90017.6	0	90017.6	104725	0.859562		-
10647	PASSERIFORMES	Parulidae	Two-banded Warbler	Myiothlypis bivittata		LC	707		0	2687.82	65.5	Forest - Subtropical/Tropical Moist Lowland (Yes), Forest - Subtropical/Tropical Moist Montane (Yes)		135687	12131.2	147818	115991	1.27439		-
10648	PASSERIFORMES	Parulidae	Choco Warbler	Myiothlypis chlorophrys	Myiothlypis chrysogaster	LC	179		0	2418	90	Forest - Subtropical/Tropical Moist Lowland (Yes), Forest - Subtropical/Tropical Moist Montane (No)		23082.9	6606.5	29689.4	24153	1.22922		-
10649	PASSERIFORMES	Parulidae	Golden-bellied Warbler	Myiothlypis chrysogaster		LC	149		0	3451.68	79	Forest - Subtropical/Tropical Moist Lowland (Yes), Forest - Subtropical/Tropical Moist Montane (No)		70308	8164.83	78472.8	42958	1.82673		-
10650	PASSERIFORMES	Parulidae	White-lored Warbler	Myiothlypis conspicillata		NT	340		450	2549.73	90	Forest - Subtropical/Tropical Moist Lowland (No), Forest - Subtropical/Tropical Moist Montane (Yes)		2872.22	0	2872.22	2717	1.05713		-
10651	PASSERIFORMES	Parulidae	Grey-throated Warbler	Myiothlypis cinereicollis		NT	63		763	2768	79.5	Forest - Subtropical/Tropical Moist Lowland (No), Forest - Subtropical/Tropical Moist Montane (Yes)		9474.23	18210.3	27684.5	36285	0.762974		-
10652	PASSERIFORMES	Parulidae	Grey-and-gold Warbler	Myiothlypis fraseri		LC	448		0	2192	41	Forest - Subtropical/Tropical Dry (Yes), Forest - Subtropical/Tropical Moist Lowland (No), Shrubland - Subtropical/Tropical Dry (No)		38612.7	3223.96	41836.6	60912	0.686837		-
10656	PASSERIFORMES	Parulidae	Black-cheeked Warbler	Basileuterus melanogenys		LC	721		905.6	3500	89	Forest - Subtropical/Tropical Moist Montane (Yes)		5724.7	2801.71	8526.41	4832	1.76457		-
10657	PASSERIFORMES	Parulidae	Pirre Warbler	Basileuterus ignotus		VU	4		545.47	1650	95	Forest - Subtropical/Tropical Moist Montane (Yes)		482.465	0	482.465	181	2.66555		<10 Qualifying eBird Records
10663	PASSERIFORMES	Parulidae	Three-banded Warbler	Basileuterus trifasciatus		LC	251		178	3208	37	Forest - Subtropical/Tropical Moist Lowland (No), Forest - Subtropical/Tropical Moist Montane (Yes)		14720.6	502.618	15223.2	29294	0.519671		-
10665	PASSERIFORMES	Parulidae	Grey-headed Warbler	Basileuterus griseiceps		EN	1		1200	2440	5	Forest - Subtropical/Tropical Moist Montane (Yes)		827.27	0	827.27	903	0.916136		<10 Qualifying eBird Records
10670	PASSERIFORMES	Parulidae	Pink-headed Warbler	Cardellina versicolor		LC	414		1500.21	3659.72	81.75	Forest - Subtropical/Tropical Moist Montane (Yes)		8842.46	3299.37	12141.8	17025	0.713176		-
10673	PASSERIFORMES	Parulidae	Brown-capped Whitestart	Myioborus brunniceps		LC	1812		415.55	3236.46	22	Forest - Subtropical/Tropical Dry (No), Forest - Subtropical/Tropical Moist Lowland (No), Forest - Subtropical/Tropical Moist Montane (Yes)		94100.7	706.075	94806.8	112377	0.84365		-
10674	PASSERIFORMES	Parulidae	Yellow-crowned Whitestart	Myioborus flavivertex		LC	148		1305.89	3000	77	Forest - Subtropical/Tropical Moist Montane (Yes)		2063.37	0	2063.37	5278	0.390938		-
10675	PASSERIFORMES	Parulidae	White-fronted Whitestart	Myioborus albifrons		NT	35		1851.28	3381.82	36.5	Forest - Subtropical/Tropical Moist Montane (Yes)		5270.9	782.139	6053.04	17312	0.349644		-
10676	PASSERIFORMES	Parulidae	Golden-fronted Whitestart	Myioborus chrysops		LC	1098		0	3965.57	56	Forest - Subtropical/Tropical Moist Montane (Yes)		39190.7	23097	62287.7	51521	1.20898		-
10677	PASSERIFORMES	Parulidae	Yellow-fronted Whitestart	Myioborus ornatus		LC	690		0	3871	53	Forest - Subtropical/Tropical Moist Montane (Yes)		18557.7	4556.66	23114.3	39629	0.583268		-
10679	PASSERIFORMES	Parulidae	Collared Whitestart	Myioborus torquatus		LC	1199		900	3500	89	Artificial/Terrestrial - Pastureland (No), Forest - Subtropical/Tropical Moist Montane (Yes)		7255.62	2722.31	9977.93	5262	1.89622		-
10680	PASSERIFORMES	Parulidae	Paria Whitestart	Myioborus pariae		EN	0		-	-	-	Artificial/Terrestrial - Plantations (No), Artificial/Terrestrial - Subtropical/Tropical Heavily Degraded Former Forest (No), Forest - Subtropical/Tropical Moist Montane (Yes)		-	-	-	303	-		No Qualifying eBird Records
10681	PASSERIFORMES	Parulidae	White-faced Whitestart	Myioborus albifacies		LC	0		-	-	-	Forest - Subtropical/Tropical Moist Montane (Yes)		-	-	-	17030	-		No eBird Records
10682	PASSERIFORMES	Parulidae	Guaiquinima Whitestart	Myioborus cardonai		NT	0		-	-	-	Forest - Subtropical/Tropical Moist Montane (Yes)		-	-	-	233	-		No Qualifying eBird Records
10683	PASSERIFORMES	Parulidae	Tepui Whitestart	Myioborus castaneocapilla		LC	12		1003.99	2524.96	85	Forest - Subtropical/Tropical Moist Montane (Yes), Shrubland - Subtropical/Tropical High Altitude (No), Grassland - Subtropical/Tropical High Altitude (No)		31139.1	0	31139.1	95602	0.325716		-
10697	PASSERIFORMES	Mitrospingidae	Olive-backed Tanager	Mitrospingus oleagineus		LC	8		900	1915.61	89.5	Forest - Subtropical/Tropical Moist Lowland (No), Forest - Subtropical/Tropical Moist Montane (No)		13930.1	0	13930.1	38823	0.35881		<10 Qualifying eBird Records
10698	PASSERIFORMES	Mitrospingidae	Olive-green Tanager	Orthogonys chloricterus		LC	257		3.56	1800	95	Forest - Subtropical/Tropical Moist Montane (Yes)		39392.4	14100.4	53492.8	121994	0.438487		-
10700	PASSERIFORMES	Cardinalidae	Black-thighed Grosbeak	Pheucticus tibialis		LC	434		395.29	2968.34	85	Artificial/Terrestrial - Subtropical/Tropical Heavily Degraded Former Forest (No), Forest - Subtropical/Tropical Moist Lowland (No), Forest - Subtropical/Tropical Moist Montane (Yes)		9626.79	7135.82	16762.6	19606	0.854973		-
10714	PASSERIFORMES	Cardinalidae	Rose-bellied Bunting	Passerina rositae		NT	133		75	1204	14.5	Forest - Subtropical/Tropical Dry (Yes), Forest - Subtropical/Tropical Moist Lowland (Yes), Forest - Subtropical/Tropical Swamp (Yes)		3848.18	891.983	4740.16	6981	0.679009		-
10719	PASSERIFORMES	Cardinalidae	Slate-blue Seedeater	Amaurospiza relicta		LC	15		1000	2700	24.5	Artificial/Terrestrial - Subtropical/Tropical Heavily Degraded Former Forest (No), Forest - Subtropical/Tropical Moist Montane (Yes), Shrubland - Subtropical/Tropical Moist (No)		12092.6	41129.8	53222.3	112893	0.471441		-
10726	PASSERIFORMES	Cardinalidae	Sooty Ant-tanager	Habia gutturalis		NT	145		100	1750.24	86	Artificial/Terrestrial - Subtropical/Tropical Heavily Degraded Former Forest (Yes), Forest - Subtropical/Tropical Moist Lowland (No)		27294.9	17486.3	44781.2	95133	0.470722		-
10727	PASSERIFORMES	Cardinalidae	Black-cheeked Ant-tanager	Habia atrimaxillaris		EN	303		0	392.48	94	Forest - Subtropical/Tropical Moist Lowland (No), Shrubland - Subtropical/Tropical Moist (No)		1139.32	145.385	1284.71	1030	1.24729		-
10728	PASSERIFORMES	Cardinalidae	Crested Ant-tanager	Habia cristata		LC	361		306.6	3052.8	77	Forest - Subtropical/Tropical Moist Lowland (No), Shrubland - Subtropical/Tropical Moist (Yes)		25323.5	15994.5	41318	54053	0.764399		-
10730	PASSERIFORMES	Cardinalidae	Carmiol's Tanager	Habia carmioli	Chlorothraupis carmioli	LC	679		31.34	1463.16	92	Forest - Subtropical/Tropical Moist Lowland (Yes), Wetlands (inland) - Permanent Rivers/Streams/Creeks (includes waterfalls) (No)		35051.9	32839.3	67891.2	93292	0.727728		-
10731	PASSERIFORMES	Cardinalidae	Yellow-lored Tanager	Habia frenata	Chlorothraupis carmioli	LC	105		0	1971.12	95	Forest - Subtropical/Tropical Moist Lowland (Yes), Wetlands (inland) - Permanent Rivers/Streams/Creeks (includes waterfalls) (No)		99383.6	114086	213469	108986	1.95869		-
10732	PASSERIFORMES	Cardinalidae	Lemon-spectacled Tanager	Habia olivacea	Chlorothraupis olivacea	LC	77		4.65	1783.21	95.25	Forest - Subtropical/Tropical Moist Lowland (Yes), Wetlands (inland) - Permanent Rivers/Streams/Creeks (includes waterfalls) (No)		60800.3	16715.4	77515.7	92813	0.835182		-
10733	PASSERIFORMES	Cardinalidae	Ochre-breasted Tanager	Habia stolzmanni	Chlorothraupis stolzmanni	LC	247		250	2286.14	91.25	Forest - Subtropical/Tropical Moist Lowland (Yes), Forest - Subtropical/Tropical Moist Montane (No)		21923.9	5922.95	27846.9	50028	0.556626		-
10734	PASSERIFORMES	Cardinalidae	Rose-throated Tanager	Piranga roseogularis		LC	722		0	352	90	Artificial/Terrestrial - Subtropical/Tropical Heavily Degraded Former Forest (No), Forest - Subtropical/Tropical Dry (No), Forest - Subtropical/Tropical Moist Lowland (No), Shrubland - Subtropical/Tropical Dry (No), Shrubland - Subtropical/Tropical Moist (No)		74097.3	18645.1	92742.5	105684	0.877545		-
10736	PASSERIFORMES	Cardinalidae	Red-hooded Tanager	Piranga rubriceps		LC	114		1412.91	3906.64	78	Forest - Subtropical/Tropical Moist Montane (Yes)		30256.6	48423	78679.6	80398	0.978626		-
10745	PASSERIFORMES	Cardinalidae	Vermilion Cardinal	Cardinalis phoeniceus		LC	560		0	905.4	7.5	Savanna - Dry (No), Shrubland - Subtropical/Tropical Dry (Yes)		30976.5	1723.67	32700.2	69682	0.469277		-
10756	PASSERIFORMES	Thraupidae	Cherry-throated Tanager	Nemosia rourei		CR	1		850	1289	95	Forest - Subtropical/Tropical Moist Montane (Yes)		683.442	0	683.442	53	12.8951		<10 Qualifying eBird Records
10758	PASSERIFORMES	Thraupidae	White-capped Tanager	Sericossypha albocristata		VU	351		1142.5	3905.5	69.75	Forest - Subtropical/Tropical Moist Montane (Yes)		52955.9	65329.3	118285	103261	1.1455		-
10762	PASSERIFORMES	Thraupidae	Pale-throated Pampa-finch	Embernagra longicauda		LC	96		631.7	1509.15	20	Artificial/Terrestrial - Pastureland (No), Savanna - Dry (Yes), Shrubland - Subtropical/Tropical High Altitude (No), Grassland - Subtropical/Tropical Dry (No)		43555.9	13526.7	57082.6	86159	0.662527		-
10765	PASSERIFORMES	Thraupidae	Duida Grass-finch	Emberizoides duidae		NT	0		-	-	-	Savanna - Dry (Yes)		-	-	-	137	-		No Qualifying eBird Records
10766	PASSERIFORMES	Thraupidae	Great Inca-finch	Incaspiza pulchra		LC	60		270.9	3808.13	10.25	Shrubland - Subtropical/Tropical High Altitude (Yes), Rocky areas (eg. inland cliffs, mountain peaks) (No)		648.537	0	648.537	21938	0.0295623		Open Habitat Spp
10767	PASSERIFORMES	Thraupidae	Rufous-backed Inca-finch	Incaspiza personata		LC	56		1491	4404.6	17.75	Shrubland - Subtropical/Tropical High Altitude (Yes)		7763.71	334.934	8098.65	88042	0.0919862		Open Habitat Spp
10768	PASSERIFORMES	Thraupidae	Grey-winged Inca-finch	Incaspiza ortizi		LC	43		713.38	2701.82	2	Shrubland - Subtropical/Tropical High Altitude (Yes)		696.974	12.7275	709.702	1442	0.492165		Open Habitat Spp
10769	PASSERIFORMES	Thraupidae	Buff-bridled Inca-finch	Incaspiza laeta		LC	109		932.12	3207.68	3	Forest - Subtropical/Tropical Dry (Yes), Shrubland - Subtropical/Tropical High Altitude (Yes)		3056.37	498.485	3554.85	28939	0.12284		-
10770	PASSERIFORMES	Thraupidae	Little Inca-finch	Incaspiza watkinsi		NT	80		410	1077.42	16	Shrubland - Subtropical/Tropical Dry (Yes)		923.243	0	923.243	2122	0.435081		-
10776	PASSERIFORMES	Thraupidae	Golden-collared Honeycreeper	Iridophanes pulcherrimus		LC	212		725.75	3765.54	86	Artificial/Terrestrial - Subtropical/Tropical Heavily Degraded Former Forest (No), Forest - Subtropical/Tropical Moist Montane (Yes)		61007.6	110677	171685	115354	1.48833		-
10777	PASSERIFORMES	Thraupidae	Scarlet-and-white Tanager	Chrysothlypis salmoni		LC	126		0	2298.12	95	Artificial/Terrestrial - Subtropical/Tropical Heavily Degraded Former Forest (Yes), Forest - Subtropical/Tropical Moist Lowland (No), Shrubland - Subtropical/Tropical Moist (No)		47920.6	25609.2	73529.8	75322	0.976206		-
10778	PASSERIFORMES	Thraupidae	Black-and-yellow Tanager	Chrysothlypis chrysomelas		LC	438		90.59	1600	93	Forest - Subtropical/Tropical Moist Lowland (Yes)		11284.4	15024.8	26309.2	15703	1.67543		-
10779	PASSERIFORMES	Thraupidae	Sulphur-rumped Tanager	Heterospingus rubrifrons		LC	110		0	900	95	Forest - Subtropical/Tropical Moist Lowland (Yes)		8388.08	15610	23998.1	22681	1.05807		-
10789	PASSERIFORMES	Thraupidae	Scarlet-breasted Dacnis	Dacnis berlepschi		VU	21		0	800	95	Forest - Subtropical/Tropical Moist Lowland (Yes)		7829.87	3610.56	11440.4	11710	0.97698		-
10793	PASSERIFORMES	Thraupidae	Turquoise Dacnis	Dacnis hartlaubi		VU	250		300	2331.55	51	Artificial/Terrestrial - Plantations (Yes), Forest - Subtropical/Tropical Moist Lowland (No), Forest - Subtropical/Tropical Swamp (No), Forest - Subtropical/Tropical Moist Montane (Yes)		11590.3	21108.9	32699.2	14736	2.219		-
10796	PASSERIFORMES	Thraupidae	Viridian Dacnis	Dacnis viguieri		LC	14		0	1094.76	88	Forest - Subtropical/Tropical Moist Lowland (Yes)		10338.6	9905.61	20244.2	15481	1.30768		-
10797	PASSERIFORMES	Thraupidae	Black-legged Dacnis	Dacnis nigripes		NT	68		0	1687.63	92	Forest - Subtropical/Tropical Moist Lowland (Yes), Forest - Subtropical/Tropical Moist Montane (No)		20724.6	32302.9	53027.4	27783	1.90863		-
10809	PASSERIFORMES	Thraupidae	Black-winged Saltator	Saltator atripennis		LC	2346		200	2612.15	68	Artificial/Terrestrial - Subtropical/Tropical Heavily Degraded Former Forest (No), Forest - Subtropical/Tropical Moist Lowland (Yes), Forest - Subtropical/Tropical Moist Montane (Yes)		100179	23728.1	123907	110255	1.12383		-
10811	PASSERIFORMES	Thraupidae	Black-cowled Saltator	Saltator nigriceps		LC	91		147	2835.9	35.5	Artificial/Terrestrial - Subtropical/Tropical Heavily Degraded Former Forest (No), Forest - Subtropical/Tropical Moist Montane (Yes), Shrubland - Subtropical/Tropical High Altitude (Yes)		9433.35	496.25	9929.6	26527	0.374321		-
10814	PASSERIFORMES	Thraupidae	Masked Saltator	Saltator cinctus		LC	58		1264.97	3290.3	73	Forest - Subtropical/Tropical Moist Montane (Yes)		2733.24	37137	39870.2	75857	0.525597		-
10851	PASSERIFORMES	Thraupidae	Black-and-white Tanager	Conothraupis speculigera		NT	56		0	3129.4	30.75	Forest - Subtropical/Tropical Dry (No), Forest - Subtropical/Tropical Moist Lowland (No), Shrubland - Subtropical/Tropical Moist (No)		22647	50239.9	72886.9	47761	1.52608		-
10852	PASSERIFORMES	Thraupidae	Cone-billed Tanager	Conothraupis mesoleuca		EN	4		0	808.17	50	Forest - Subtropical/Tropical Dry (Yes)		465.075	0	465.075	33829	0.0137478		<10 Qualifying eBird Records
10853	PASSERIFORMES	Thraupidae	Slaty Tanager	Creurgops dentatus		LC	117		1071.8	3989.88	76	Forest - Subtropical/Tropical Moist Montane (Yes)		43744.6	7060.64	50805.3	109941	0.462114		-
10854	PASSERIFORMES	Thraupidae	Rufous-crested Tanager	Creurgops verticalis		LC	210		963.93	3927.96	80	Forest - Subtropical/Tropical Moist Montane (Yes)		55355.2	60090.5	115446	97044	1.18962		-
10863	PASSERIFORMES	Thraupidae	Crimson-breasted Finch	Rhodospingus cruentus		LC	262		0	1120.59	21.25	Forest - Subtropical/Tropical Dry (Yes), Forest - Subtropical/Tropical Moist Lowland (No), Shrubland - Subtropical/Tropical Dry (No), Shrubland - Subtropical/Tropical Moist (No)		41686.1	8186.26	49872.4	95985	0.519585		-
10868	PASSERIFORMES	Thraupidae	White-throated Shrike-tanager	Lanio leucothorax		LC	348		0	1202.42	95	Forest - Subtropical/Tropical Moist Lowland (Yes)		29684.2	36515.7	66200	92146	0.718425		-
10875	PASSERIFORMES	Thraupidae	Huallaga Tanager	Ramphocelus melanogaster		LC	231		246.9	1800	71	Artificial/Terrestrial - Rural Gardens (No), Artificial/Terrestrial - Subtropical/Tropical Heavily Degraded Former Forest (No), Forest - Subtropical/Tropical Moist Lowland (No), Shrubland - Subtropical/Tropical Moist (No)		38445.8	23846.8	62292.6	76667	0.812508		-
10879	PASSERIFORMES	Thraupidae	Cherrie's Tanager	Ramphocelus costaricensis		LC	0		-	-	-	Artificial/Terrestrial - Arable Land (No), Artificial/Terrestrial - Pastureland (No), Artificial/Terrestrial - Plantations (No), Artificial/Terrestrial - Rural Gardens (No), Forest - Subtropical/Tropical Moist Lowland (No), Forest - Subtropical/Tropical Moist Montane (No), Shrubland - Subtropical/Tropical Moist (No)		-	-	-	17833	-		Unclear Taxonomic Assignment
10880	PASSERIFORMES	Thraupidae	Flame-rumped Tanager	Ramphocelus flammigerus		LC	6341		0	2687.82	68	Artificial/Terrestrial - Plantations (No), Artificial/Terrestrial - Rural Gardens (No), Artificial/Terrestrial - Subtropical/Tropical Heavily Degraded Former Forest (No), Forest - Subtropical/Tropical Moist Lowland (No), Shrubland - Subtropical/Tropical Moist (No)		249576	28306.3	277883	31696	8.76712		-
10898	PASSERIFORMES	Thraupidae	Nicaraguan Seed-finch	Sporophila nuttingi		LC	203		0	500	59	Artificial/Terrestrial - Subtropical/Tropical Heavily Degraded Former Forest (No), Shrubland - Subtropical/Tropical Moist (Yes), Grassland - Subtropical/Tropical Seasonally Wet/Flooded (Yes), Wetlands (inland) - Bogs, Marshes, Swamps, Fens, Peatlands (No)		23849.4	13451.7	37301.2	52781	0.706716		-
10899	PASSERIFORMES	Thraupidae	Great-billed Seed-finch	Sporophila maximiliani		EN	0		-	-	-			-	-	-		-		No eBird Records
10906	PASSERIFORMES	Thraupidae	Tropeiro Seedeater	Sporophila beltoni		VU	13		390.84	1232.96	83.25	Shrubland - Subtropical/Tropical Dry (Yes), Grassland - Subtropical/Tropical Dry (Yes)		15034.8	9651.22	24686	49878.3	0.494924		-
10910	PASSERIFORMES	Thraupidae	Parrot-billed Seedeater	Sporophila peruviana		LC	538		0	1427.5	11	Artificial/Terrestrial - Arable Land (No), Artificial/Terrestrial - Pastureland (No), Artificial/Terrestrial - Subtropical/Tropical Heavily Degraded Former Forest (No), Forest - Subtropical/Tropical Dry (No), Shrubland - Subtropical/Tropical Dry (Yes), Shrubland - Subtropical/Tropical Moist (No), Wetlands (inland) - Permanent Rivers/Streams/Creeks (includes waterfalls) (No)		24684.7	7126.96	31811.7	102427	0.310579		-
10912	PASSERIFORMES	Thraupidae	Drab Seedeater	Sporophila simplex		LC	300		0	3116.18	15	Artificial/Terrestrial - Arable Land (No), Artificial/Terrestrial - Pastureland (No), Artificial/Terrestrial - Subtropical/Tropical Heavily Degraded Former Forest (No), Shrubland - Subtropical/Tropical Dry (Yes), Shrubland - Subtropical/Tropical Moist (No), Shrubland - Subtropical/Tropical High Altitude (No)		29938.1	21664.5	51602.6	95348	0.541203		-
10916	PASSERIFORMES	Thraupidae	Black-and-tawny Seedeater	Sporophila nigrorufa		VU	5		0	567.4	87.75	Forest - Subtropical/Tropical Moist Lowland (No), Shrubland - Subtropical/Tropical Dry (No), Wetlands (inland) - Permanent Rivers/Streams/Creeks (includes waterfalls) (No), Wetlands (inland) - Bogs, Marshes, Swamps, Fens, Peatlands (No)		64274.2	0	64274.2	116784	0.550366		<10 Qualifying eBird Records
10919	PASSERIFORMES	Thraupidae	Ibera Seedeater	Sporophila iberaensis		EN	0		-	-	-	Grassland - Subtropical/Tropical Seasonally Wet/Flooded (Yes)		-	-	-	2771	-		No eBird Records
10923	PASSERIFORMES	Thraupidae	Marsh Seedeater	Sporophila palustris		EN	79		0	1100	2.25	Grassland - Subtropical/Tropical Dry (Yes), Grassland - Subtropical/Tropical Dry (Yes), Grassland - Subtropical/Tropical Seasonally Wet/Flooded (Yes), Grassland - Subtropical/Tropical Seasonally Wet/Flooded (Yes)		14165.3	19134.8	33300.1	86582	0.384607		Open Habitat Spp
10924	PASSERIFORMES	Thraupidae	Black-bellied Seedeater	Sporophila melanogaster		NT	60		0	1562.47	43	Grassland - Temperate (Yes), Grassland - Temperate (Yes), Grassland - Subtropical/Tropical Seasonally Wet/Flooded (No), Wetlands (inland) - Bogs, Marshes, Swamps, Fens, Peatlands (Yes), Wetlands (inland) - Bogs, Marshes, Swamps, Fens, Peatlands (Yes)		7374.17	1427.77	8801.94	17770	0.495326		Open Habitat Spp
10925	PASSERIFORMES	Thraupidae	Cinereous Finch	Piezorina cinerea		LC	300		0	552.64	83.5	Shrubland - Subtropical/Tropical Dry (Yes)		23.0233	0	23.0233	41881	0.000549731		Open Habitat Spp
10926	PASSERIFORMES	Thraupidae	Slender-billed Finch	Xenospingus concolor		NT	355		0	3495.44	2	Artificial/Terrestrial - Rural Gardens (No), Shrubland - Subtropical/Tropical Dry (Yes), Shrubland - Subtropical/Tropical Moist (Yes), Wetlands (inland) - Permanent Rivers/Streams/Creeks (includes waterfalls) (Yes)		71.7533	0	71.7533	30007	0.00239122		-
10927	PASSERIFORMES	Thraupidae	Grey-hooded Tanager	Cnemoscopus rubrirostris		LC	365		1219.56	3698.84	74	Forest - Subtropical/Tropical Moist Montane (Yes)		38244.8	58354.9	96599.7	61667	1.56647		-
10928	PASSERIFORMES	Thraupidae	Golden-bellied Tanager	Cnemoscopus chrysogaster		LC	78		1006.25	4022	74	Forest - Subtropical/Tropical Moist Montane (Yes)		13127.5	13125.9	26253.5	49468	0.530716		-
10929	PASSERIFORMES	Thraupidae	Black-headed Hemispingus	Pseudospingus verticalis		LC	173		1447.6	3897.32	44	Forest - Subtropical/Tropical Moist Montane (Yes)		35092.6	58439.5	93532.1	67458	1.38652		-
10930	PASSERIFORMES	Thraupidae	Drab Hemispingus	Pseudospingus xanthophthalmus		LC	117		871.64	4018.32	62.75	Forest - Subtropical/Tropical Moist Montane (Yes)		46183.1	27060.5	73243.6	92237	0.794081		-
10931	PASSERIFORMES	Thraupidae	Bolivian Warbling-finch	Poospiza boliviana		LC	46		1430.3	4202.25	4	Forest - Subtropical/Tropical Moist Montane (Yes), Shrubland - Subtropical/Tropical High Altitude (Yes)		20492.8	1622.12	22115	65154	0.339426		-
10935	PASSERIFORMES	Thraupidae	Collared Warbling-finch	Poospiza hispaniolensis		LC	437		0	3636	8.25	Artificial/Terrestrial - Arable Land (No), Artificial/Terrestrial - Subtropical/Tropical Heavily Degraded Former Forest (No), Shrubland - Subtropical/Tropical Dry (Yes), Shrubland - Subtropical/Tropical Moist (No), Shrubland - Subtropical/Tropical High Altitude (No)		12039.2	12635.1	24674.3	115538	0.21356		-
10936	PASSERIFORMES	Thraupidae	Rufous-breasted Warbling-finch	Poospiza rubecula		EN	21		719.4	3716	2	Forest - Subtropical/Tropical Dry (Yes), Shrubland - Subtropical/Tropical High Altitude (Yes)		1230.32	0	1230.32	17643	0.0697344		-
10937	PASSERIFORMES	Thraupidae	Tucuman Mountain-finch	Poospiza baeri		VU	51		1978.5	4039	1.75	Forest - Subtropical/Tropical Moist Montane (No), Shrubland - Subtropical/Tropical High Altitude (Yes), Wetlands (inland) - Permanent Rivers/Streams/Creeks (includes waterfalls) (No)		4651.72	91.3351	4743.06	11576	0.409732		Open Habitat Spp
10938	PASSERIFORMES	Thraupidae	Cochabamba Mountain-finch	Poospiza garleppi		EN	34		2099.83	4245.42	24.75	Artificial/Terrestrial - Arable Land (No), Forest - Subtropical/Tropical Moist Montane (No), Shrubland - Subtropical/Tropical High Altitude (Yes)		88.8433	0	88.8433	2895	0.0306885		-
10939	PASSERIFORMES	Thraupidae	Slaty-backed Hemispingus	Poospiza goeringi		NT	2		2334.59	3200	22	Forest - Subtropical/Tropical Moist Montane (Yes)		948.693	901.439	1850.13	1992	0.928781		<10 Qualifying eBird Records
10940	PASSERIFORMES	Thraupidae	Rufous-browed Hemispingus	Poospiza rufosuperciliaris		LC	8		1876.08	3500	56	Forest - Subtropical/Tropical Moist Montane (Yes)		4286.4	32.8608	4319.26	6681	0.646499		<10 Qualifying eBird Records
10941	PASSERIFORMES	Thraupidae	Grey-capped Hemispingus	Kleinothraupis reyi		NT	19		1900	3200	27	Forest - Subtropical/Tropical Moist Montane (Yes)		3341.38	1295.26	4636.65	13672	0.339134		-
10943	PASSERIFORMES	Thraupidae	White-browed Hemispingus	Kleinothraupis auricularis		LC	0		-	-	-	Forest - Subtropical/Tropical Moist Montane (Yes)		-	-	-	61922	-		Unclear Taxonomic Assignment
10944	PASSERIFORMES	Thraupidae	Orange-browed Hemispingus	Kleinothraupis calophrys		LC	14		1606.07	4114.18	72	Forest - Subtropical/Tropical Moist Montane (Yes)		15557	0	15557	23104	0.673347		-
10945	PASSERIFORMES	Thraupidae	Parodi's Hemispingus	Kleinothraupis parodii		NT	58		2138.93	4063	51	Forest - Subtropical/Tropical Moist Montane (Yes)		7194.23	3211.35	10405.6	28661	0.363057		-
10947	PASSERIFORMES	Thraupidae	Western Hemispingus	Sphenopsis ochracea	Sphenopsis melanotis	LC	50		1200	3666.84	89	Forest - Subtropical/Tropical Moist Montane (Yes)		423.89	653.062	1076.95	1282	0.840057		-
10948	PASSERIFORMES	Thraupidae	Piura Hemispingus	Sphenopsis piurae	Sphenopsis melanotis	LC	42		1200	3462.23	26	Forest - Subtropical/Tropical Moist Montane (Yes)		6161.65	72.9671	6234.62	12283	0.507581		-
10950	PASSERIFORMES	Thraupidae	Fulvous-headed Tanager	Thlypopsis fulviceps		LC	156		616	2936.75	77	Forest - Subtropical/Tropical Moist Lowland (No), Forest - Subtropical/Tropical Moist Montane (No)		9925.86	21470.1	31396	40003	0.784841		-
10951	PASSERIFORMES	Thraupidae	Buff-bellied Tanager	Thlypopsis inornata		LC	167		450	3065.16	18	Shrubland - Subtropical/Tropical High Altitude (Yes)		11033.8	932.603	11966.4	20048	0.596886		Open Habitat Spp
10957	PASSERIFORMES	Thraupidae	Brown-flanked Tanager	Thlypopsis pectoralis		LC	25		1800	4363	15	Shrubland - Subtropical/Tropical High Altitude (Yes)		2105.12	0	2105.12	12521	0.168127		Open Habitat Spp
10958	PASSERIFORMES	Thraupidae	Bay-chested Warbling-finch	Castanozoster thoracicus		LC	120		472	2159	80	Forest - Temperate (No), Forest - Temperate (No), Artificial/Terrestrial - Subtropical/Tropical Heavily Degraded Former Forest (No), Artificial/Terrestrial - Subtropical/Tropical Heavily Degraded Former Forest (No), Forest - Subtropical/Tropical Moist Montane (Yes), Forest - Subtropical/Tropical Moist Montane (Yes), Shrubland - Subtropical/Tropical High Altitude (Yes), Shrubland - Subtropical/Tro…		33595.4	28697.8	62293.3	77558	0.803183		-
10962	PASSERIFORMES	Thraupidae	Chestnut-breasted Mountain-finch	Poospizopsis caesar		LC	311		2500	4489.4	14.5	Shrubland - Subtropical/Tropical High Altitude (Yes)		4055.74	1543.68	5599.42	32345	0.173116		Open Habitat Spp
10963	PASSERIFORMES	Thraupidae	Stolzmann's Tanager	Urothraupis stolzmanni		LC	106		2004.7	4940.15	47	Forest - Subtropical/Tropical Moist Montane (Yes), Shrubland - Subtropical/Tropical High Altitude (Yes)		13071.3	12110.8	25182.1	36297	0.693778		-
10964	PASSERIFORMES	Thraupidae	Pardusco	Nephelornis oneilli		LC	9		2513.36	3500	30	Forest - Subtropical/Tropical Moist Montane (No), Shrubland - Subtropical/Tropical High Altitude (No), Wetlands (inland) - Bogs, Marshes, Swamps, Fens, Peatlands (No)		2948.75	568.895	3517.65	17432	0.201792		<10 Qualifying eBird Records
10965	PASSERIFORMES	Thraupidae	Buff-breasted Warbling-finch	Microspingus lateralis		LC	237		0	2299.16	77	Forest - Subtropical/Tropical Moist Lowland (Yes), Forest - Subtropical/Tropical Moist Montane (No), Shrubland - Subtropical/Tropical Moist (No)		12291.9	4636.05	16927.9	57392	0.294952		-
10967	PASSERIFORMES	Thraupidae	Rusty-browed Warbling-finch	Microspingus erythrophrys		LC	329		524.12	3089.16	46.5	Forest - Subtropical/Tropical Moist Montane (Yes)		49828.5	4096.48	53925	80128	0.672985		-
10968	PASSERIFORMES	Thraupidae	Plain-tailed Warbling-finch	Microspingus alticola		EN	56		2602.7	5114.35	10.5	Forest - Subtropical/Tropical Moist Montane (Yes), Shrubland - Subtropical/Tropical High Altitude (Yes)		977.735	0	977.735	9865	0.0991115		-
10969	PASSERIFORMES	Thraupidae	Ringed Warbling-finch	Microspingus torquatus		LC	143		0	3860.46	6	Forest - Temperate (No), Forest - Temperate (No), Forest - Subtropical/Tropical Dry (Yes), Forest - Subtropical/Tropical Dry (Yes), Shrubland - Subtropical/Tropical Dry (Yes), Shrubland - Subtropical/Tropical Dry (Yes), Shrubland - Subtropical/Tropical High Altitude (No), Shrubland - Subtropical/Tropical High Altitude (No)		22214.8	18858.9	41073.7	121447	0.338203		-
10971	PASSERIFORMES	Thraupidae	Three-striped Hemispingus	Microspingus trifasciatus		LC	85		1683.56	4142.24	55	Forest - Subtropical/Tropical Moist Montane (Yes)		30152	9496.72	39648.7	82214	0.482263		-
10974	PASSERIFORMES	Thraupidae	Pearly-breasted Conebill	Conirostrum margaritae		VU	45		0	168.28	70	Forest - Subtropical/Tropical Moist Lowland (Yes)		176626	628488	805114	77631	10.371		-
10982	PASSERIFORMES	Thraupidae	Tamarugo Conebill	Conirostrum tamarugense		LC	122		0	4297	2	Artificial/Terrestrial - Plantations (No), Artificial/Terrestrial - Plantations (No), Forest - Subtropical/Tropical Moist Montane (No), Forest - Subtropical/Tropical Moist Montane (No), Shrubland - Subtropical/Tropical High Altitude (No), Shrubland - Subtropical/Tropical High Altitude (No)		22.0599	0	22.0599	16570	0.00133131		-
10983	PASSERIFORMES	Thraupidae	Rufous-browed Conebill	Conirostrum rufum		LC	628		1755.78	3871	23	Shrubland - Subtropical/Tropical High Altitude (Yes)		14800.6	2871.4	17672	39407	0.448448		Open Habitat Spp
10984	PASSERIFORMES	Thraupidae	Ochraceous Conebill	Conirostrum fraseri	Conirostrum cinereum	LC	856		0	4052.3	12	Artificial/Terrestrial - Urban Areas (No), Artificial/Terrestrial - Subtropical/Tropical Heavily Degraded Former Forest (No), Shrubland - Subtropical/Tropical Moist (No), Shrubland - Subtropical/Tropical High Altitude (Yes)		20584	7127.03	27711.1	45178	0.613375		Open Habitat Spp
10987	PASSERIFORMES	Thraupidae	Sulphur-throated Finch	Sicalis taczanowskii		LC	178		0	568	6.5	Shrubland - Subtropical/Tropical Dry (Yes), Rocky areas (eg. inland cliffs, mountain peaks) (Yes)		887.553	914.422	1801.97	41440	0.0434839		-
10992	PASSERIFORMES	Thraupidae	Citron-headed Yellow-finch	Sicalis luteocephala		LC	69		2301.16	4381.8	6	Artificial/Terrestrial - Pastureland (No), Shrubland - Subtropical/Tropical High Altitude (Yes)		5560.39	912.764	6473.16	79080	0.0818558		Open Habitat Spp
10997	PASSERIFORMES	Thraupidae	Raimondi's Yellow-finch	Sicalis raimondii		LC	102		1	4357.75	NA	Shrubland - Subtropical/Tropical Dry (No), Shrubland - Subtropical/Tropical High Altitude (No), Rocky areas (eg. inland cliffs, mountain peaks) (Yes)		72080.5	39895.8	111976	67941	1.64814		Open Habitat Spp
11013	PASSERIFORMES	Thraupidae	Peg-billed Finch	Acanthidops bairdi		LC	154		1311.71	3435.62	81	Artificial/Terrestrial - Subtropical/Tropical Heavily Degraded Former Forest (No), Forest - Subtropical/Tropical Moist Montane (Yes)		4790.36	1241.92	6032.28	4744	1.27156		-
11014	PASSERIFORMES	Thraupidae	Streaked Dacnis	Xenodacnis petersi		LC	231		3000	5195.6	37	Forest - Subtropical/Tropical Moist Montane (No), Shrubland - Subtropical/Tropical Moist (Yes)		2160.4	468.551	2628.95	20882	0.125895		-
11015	PASSERIFORMES	Thraupidae	Tit-like Dacnis	Xenodacnis parina		LC	138		2001.48	5022.82	4	Forest - Subtropical/Tropical Moist Montane (No), Shrubland - Subtropical/Tropical Moist (Yes)		11204.5	1798.48	13003	55452	0.234491		-
11016	PASSERIFORMES	Thraupidae	Short-tailed Finch	Idiopsar brachyurus		LC	34		2509.88	4519.19	3	Grassland - Subtropical/Tropical High Altitude (Yes), Rocky areas (eg. inland cliffs, mountain peaks) (Yes)		6306.08	1592.34	7898.43	76428	0.103345		Open Habitat Spp
11023	PASSERIFORMES	Thraupidae	Deep-blue Flowerpiercer	Diglossa glauca		LC	272		707.71	3650.72	86	Forest - Subtropical/Tropical Moist Montane (Yes)		97512.1	51170.5	148683	114801	1.29513		-
11026	PASSERIFORMES	Thraupidae	Indigo Flowerpiercer	Diglossa indigotica		LC	129		347.48	3069	90	Artificial/Terrestrial - Subtropical/Tropical Heavily Degraded Former Forest (No), Forest - Subtropical/Tropical Moist Lowland (No), Forest - Subtropical/Tropical Moist Montane (No)		12826.5	18187.7	31014.1	19981	1.55218		-
11028	PASSERIFORMES	Thraupidae	Slaty Flowerpiercer	Diglossa plumbea		LC	1421		900	3414	77	Artificial/Terrestrial - Arable Land (No), Artificial/Terrestrial - Subtropical/Tropical Heavily Degraded Former Forest (No), Shrubland - Subtropical/Tropical Moist (No), Shrubland - Subtropical/Tropical High Altitude (Yes)		9162.7	3008.82	12171.5	8931	1.36284		-
11030	PASSERIFORMES	Thraupidae	Moustached Flowerpiercer	Diglossa mystacalis		LC	333		1498	5035.12	41	Forest - Subtropical/Tropical Moist Montane (No), Shrubland - Subtropical/Tropical High Altitude (No), Grassland - Subtropical/Tropical High Altitude (No)		54489.2	6670.54	61159.8	121311	0.504157		-
11031	PASSERIFORMES	Thraupidae	Chestnut-bellied Flowerpiercer	Diglossa gloriosissima		NT	33		1277	3800	77	Forest - Subtropical/Tropical Moist Montane (No), Shrubland - Subtropical/Tropical High Altitude (No)		1942.16	483.313	2425.47	1245	1.94817		-
11032	PASSERIFORMES	Thraupidae	Glossy Flowerpiercer	Diglossa lafresnayii		LC	900		1673	4296.29	39	Forest - Subtropical/Tropical Moist Montane (No), Shrubland - Subtropical/Tropical High Altitude (Yes), Grassland - Subtropical/Tropical High Altitude (No)		65206.8	35036.4	100243	109697	0.913819		-
11033	PASSERIFORMES	Thraupidae	Scaled Flowerpiercer	Diglossa duidae		LC	0		-	-	-			-	-	-		-		No Qualifying eBird Records
11034	PASSERIFORMES	Thraupidae	Greater Flowerpiercer	Diglossa major		LC	11		958.9	2800	84	Forest - Subtropical/Tropical Moist Montane (No), Shrubland - Subtropical/Tropical High Altitude (No), Grassland - Subtropical/Tropical High Altitude (No)		12939.1	0	12939.1	33713	0.383802		-
11035	PASSERIFORMES	Thraupidae	Venezuelan Flowerpiercer	Diglossa venezuelensis		EN	1		850	2450	5	Artificial/Terrestrial - Subtropical/Tropical Heavily Degraded Former Forest (No), Forest - Subtropical/Tropical Moist Montane (No), Shrubland - Subtropical/Tropical High Altitude (No)		1703.21	0	1703.21	796	2.13971		<10 Qualifying eBird Records
11037	PASSERIFORMES	Thraupidae	Grey-bellied Flowerpiercer	Diglossa carbonaria		LC	181		2285.6	4203.4	4	Forest - Subtropical/Tropical Moist Montane (No), Shrubland - Subtropical/Tropical High Altitude (No)		7453.53	73.3488	7526.88	70105	0.107366		-
11039	PASSERIFORMES	Thraupidae	Merida Flowerpiercer	Diglossa gloriosa		LC	46		2078.3	4038.75	16	Artificial/Terrestrial - Subtropical/Tropical Heavily Degraded Former Forest (No), Forest - Subtropical/Tropical Dry (No), Forest - Subtropical/Tropical Moist Montane (No), Shrubland - Subtropical/Tropical High Altitude (Yes)		3132.4	901.609	4034.01	11425	0.353086		Open Habitat Spp
11041	PASSERIFORMES	Thraupidae	Vermilion Tanager	Calochaetes coccineus		LC	63		648.48	2579.46	90	Forest - Subtropical/Tropical Moist Montane (Yes)		27301	48448.9	75750	99149	0.764001		-
11042	PASSERIFORMES	Thraupidae	Purplish-mantled Tanager	Iridosornis porphyrocephalus		NT	257		568.84	3180	81.5	Forest - Subtropical/Tropical Moist Montane (Yes)		18915.9	9458.72	28374.6	21850	1.29861		-
11043	PASSERIFORMES	Thraupidae	Yellow-throated Tanager	Iridosornis analis		LC	287		981.04	3807.84	76	Forest - Subtropical/Tropical Moist Montane (Yes)		71724.4	30857.3	102582	97000	1.05754		-
11044	PASSERIFORMES	Thraupidae	Golden-collared Tanager	Iridosornis jelskii		LC	140		1656.68	4243.44	56	Forest - Subtropical/Tropical Moist Montane (Yes)		40358.3	9109.45	49467.7	98575	0.501828		-
11045	PASSERIFORMES	Thraupidae	Yellow-scarfed Tanager	Iridosornis reinhardti		LC	82		949.95	3942.76	57.5	Forest - Subtropical/Tropical Moist Montane (Yes)		37468.3	9048.93	46517.3	73883	0.629607		-
11046	PASSERIFORMES	Thraupidae	Golden-crowned Tanager	Iridosornis rufivertex		LC	369		1326.08	4116.8	56	Forest - Subtropical/Tropical Moist Montane (Yes)		48443.3	64766.9	113210	82385	1.37416		-
11050	PASSERIFORMES	Thraupidae	Rufous-bellied Mountain-tanager	Pseudosaltator rufiventris		LC	84		1545.65	4168.38	3	Forest - Subtropical/Tropical Moist Montane (Yes), Shrubland - Subtropical/Tropical High Altitude (Yes)		15429.5	6597.31	22026.8	25382	0.867813		-
11052	PASSERIFORMES	Thraupidae	Carriker's Mountain-tanager	Dubusia carrikeri	Dubusia taeniata	EN	11		0	3587.6	90	Forest - Subtropical/Tropical Moist Montane (Yes)		1848.93	0	1848.93	4323	0.427696		-
11054	PASSERIFORMES	Thraupidae	Streak-crowned Mountain-tanager	Dubusia stictocephala	Dubusia taeniata	LC	42		1812.58	4309.7	50.25	Forest - Subtropical/Tropical Moist Montane (Yes)		16926.1	10887.4	27813.5	80208	0.346767		-
11057	PASSERIFORMES	Thraupidae	Masked Mountain-tanager	Tephrophilus wetmorei	Buthraupis wetmorei	VU	37		1387.08	3967.24	47.25	Forest - Subtropical/Tropical Moist Montane (Yes), Shrubland - Subtropical/Tropical High Altitude (Yes)		9996.8	25894.3	35891.1	12901	2.78204		-
11059	PASSERIFORMES	Thraupidae	Black-chested Mountain-tanager	Cnemathraupis eximia		LC	149		1671.56	4156.32	53	Forest - Subtropical/Tropical Moist Montane (Yes)		23442.2	41333.3	64775.5	60099	1.07781		-
11060	PASSERIFORMES	Thraupidae	Golden-backed Mountain-tanager	Cnemathraupis aureodorsalis		EN	7		2529	3500	15	Forest - Subtropical/Tropical Moist Montane (Yes)		1827.44	166.082	1993.52	2446	0.815012		<10 Qualifying eBird Records
11062	PASSERIFORMES	Thraupidae	Bolivian Mountain-tanager	Anisognathus flavinucha	Anisognathus somptuosus	LC	104		900	3933.03	82	Forest - Subtropical/Tropical Moist Montane (Yes)		29221.6	0	29221.6	43026	0.679162		-
11063	PASSERIFORMES	Thraupidae	Black-chinned Mountain-tanager	Anisognathus notabilis		LC	191		292.01	3192.87	90	Forest - Subtropical/Tropical Moist Montane (Yes)		12606.8	11065	23671.8	18610	1.272		-
11064	PASSERIFORMES	Thraupidae	Santa Marta Mountain-tanager	Anisognathus melanogenys		LC	131		1455	3000	67.5	Forest - Subtropical/Tropical Moist Montane (Yes), Grassland - Subtropical/Tropical High Altitude (No)		2262.16	0	2262.16	7907	0.286095		-
11066	PASSERIFORMES	Thraupidae	Fire-bellied Mountain-tanager	Anisognathus igniventris		LC	2524		1794.46	4564.1	38	Forest - Subtropical/Tropical Moist Montane (Yes), Shrubland - Subtropical/Tropical High Altitude (Yes)		115885	30019.5	145904	96680	1.50915		-
11068	PASSERIFORMES	Thraupidae	Glistening-green Tanager	Chlorochrysa phoenicotis		LC	252		225.6	3069	90	Forest - Subtropical/Tropical Moist Montane (Yes)		23256.1	15704.8	38960.9	33625	1.15869		-
11069	PASSERIFORMES	Thraupidae	Multicolored Tanager	Chlorochrysa nitidissima		NT	198		707.41	2874.57	77	Artificial/Terrestrial - Subtropical/Tropical Heavily Degraded Former Forest (No), Forest - Subtropical/Tropical Moist Montane (Yes)		8541.37	14768.2	23309.6	16795	1.38789		-
11071	PASSERIFORMES	Thraupidae	Blue-throated Tanager	Chlorochrysa fulgentissima	Chlorochrysa calliparaea	LC	131		900	3614	90	Forest - Subtropical/Tropical Moist Montane (Yes)		33623	6661.24	40284.3	64312	0.626388		-
11072	PASSERIFORMES	Thraupidae	Orange-throated Tanager	Wetmorethraupis sterrhopteron		VU	14		300.91	1626	95.25	Forest - Subtropical/Tropical Moist Lowland (Yes)		5404.77	0	5404.77	4143	1.30455		-
11073	PASSERIFORMES	Thraupidae	Yellow-green Tanager	Bangsia flavovirens	Chlorospingus flavovirens	VU	13		391	1521.68	82	Forest - Subtropical/Tropical Moist Lowland (Yes), Forest - Subtropical/Tropical Moist Montane (Yes)		1320.19	766.578	2086.77	735	2.83915		-
11074	PASSERIFORMES	Thraupidae	Blue-and-gold Tanager	Bangsia arcaei		NT	178		58.08	1717.63	94	Forest - Subtropical/Tropical Moist Lowland (Yes), Forest - Subtropical/Tropical Moist Montane (Yes)		3783.52	8495.05	12278.6	9435	1.30138		-
11075	PASSERIFORMES	Thraupidae	Gold-ringed Tanager	Bangsia aureocincta		VU	82		1385.54	3354.57	90.5	Forest - Subtropical/Tropical Moist Montane (Yes)		1176.72	549.757	1726.48	1200	1.43873		-
11076	PASSERIFORMES	Thraupidae	Moss-backed Tanager	Bangsia edwardsi		LC	110		160.98	2131.49	88	Forest - Subtropical/Tropical Moist Lowland (No), Forest - Subtropical/Tropical Moist Montane (Yes)		14076.5	3188.62	17265.2	19031	0.907213		-
11077	PASSERIFORMES	Thraupidae	Golden-chested Tanager	Bangsia rothschildi		LC	65		0	1503	95	Forest - Subtropical/Tropical Moist Lowland (Yes)		10561.9	5188.82	15750.7	20013	0.787024		-
11078	PASSERIFORMES	Thraupidae	Black-and-gold Tanager	Bangsia melanochlamys		VU	124		821.16	3486.38	77	Forest - Subtropical/Tropical Moist Lowland (Yes), Forest - Subtropical/Tropical Moist Montane (Yes)		8172.46	3998.55	12171	3989	3.05114		-
11079	PASSERIFORMES	Thraupidae	Grey-crested Finch	Lophospingus griseocristatus		LC	148		865.1	3006	5.25	Artificial/Terrestrial - Arable Land (No), Artificial/Terrestrial - Subtropical/Tropical Heavily Degraded Former Forest (No), Shrubland - Subtropical/Tropical Dry (No), Shrubland - Subtropical/Tropical High Altitude (Yes)		39481.4	5734.77	45216.1	84843	0.532939		Open Habitat Spp
11091	PASSERIFORMES	Thraupidae	Crimson-fronted Cardinal	Paroaria baeri		LC	11		0	400	35.5	Forest - Subtropical/Tropical Moist Lowland (No), Shrubland - Subtropical/Tropical Moist (Yes)		39383.6	0	39383.6	107339	0.366909		-
11095	PASSERIFORMES	Thraupidae	Rufous-throated Tanager	Tangara rufigula	Ixothraupis rufigula	LC	375		152.74	2706.52	91	Forest - Subtropical/Tropical Moist Montane (Yes)		28545.5	5812.98	34358.4	23084	1.48841		-
11100	PASSERIFORMES	Thraupidae	Rusty-naped Tanager	Tangara fulvicervix		LC	0		-	-	-			-	-	-		-		No eBird Records
11101	PASSERIFORMES	Thraupidae	Azure-rumped Tanager	Tangara cabanisi	Poecilostreptus cabanisi	VU	152		841	2602.42	90	Artificial/Terrestrial - Plantations (No), Artificial/Terrestrial - Subtropical/Tropical Heavily Degraded Former Forest (No), Forest - Subtropical/Tropical Moist Montane (Yes)		2057.14	1385.75	3442.89	3574	0.963315		-
11102	PASSERIFORMES	Thraupidae	Grey-and-gold Tanager	Tangara palmeri	Poecilostreptus palmeri	LC	223		2.8	2392.8	94	Forest - Subtropical/Tropical Moist Lowland (Yes)		65255.9	31106.7	96362.6	44179	2.18119		-
11110	PASSERIFORMES	Thraupidae	Black-headed Tanager	Tangara argentea		LC	0		-	-	-	Artificial/Terrestrial - Subtropical/Tropical Heavily Degraded Former Forest (No), Forest - Subtropical/Tropical Moist Montane (Yes), Shrubland - Subtropical/Tropical High Altitude (No)		-	-	-	93689	-		No eBird Records
11112	PASSERIFORMES	Thraupidae	Silver-backed Tanager	Tangara viridicollis	Stilpnia viridicollis	LC	543		699.68	3809.78	54	Artificial/Terrestrial - Subtropical/Tropical Heavily Degraded Former Forest (No), Forest - Subtropical/Tropical Dry (No), Forest - Subtropical/Tropical Moist Montane (Yes), Shrubland - Subtropical/Tropical Moist (No), Shrubland - Subtropical/Tropical High Altitude (No)		81678.6	16214.2	97892.8	102238	0.957499		-
11113	PASSERIFORMES	Thraupidae	Sira Tanager	Tangara phillipsi	Stilpnia phillipsi	LC	3		679.56	1585.08	90	Forest - Subtropical/Tropical Moist Montane (Yes)		5673.46	0	5673.46	3651	1.55395		<10 Qualifying eBird Records
11114	PASSERIFORMES	Thraupidae	Straw-backed Tanager	Tangara argyrofenges	Stilpnia argyrofenges	VU	39		817	2456.48	74	Forest - Subtropical/Tropical Moist Montane (Yes)		31246.1	21398.6	52644.8	52084	1.01077		-
11119	PASSERIFORMES	Thraupidae	Black-backed Tanager	Tangara peruviana	Stilpnia peruviana	VU	163		1	995.44	61	Forest - Subtropical/Tropical Dry (Yes), Forest - Subtropical/Tropical Dry (Yes), Shrubland - Subtropical/Tropical Dry (Yes), Shrubland - Subtropical/Tropical Dry (Yes), Shrubland - Subtropical/Tropical Moist (Yes), Shrubland - Subtropical/Tropical Moist (Yes)		27573.7	31493.3	59067	56468	1.04603		-
11121	PASSERIFORMES	Thraupidae	Green-capped Tanager	Tangara meyerdeschauenseei	Stilpnia meyerdeschauenseei	NT	26		1310.75	2960	53	Artificial/Terrestrial - Arable Land (No), Artificial/Terrestrial - Plantations (No), Artificial/Terrestrial - Rural Gardens (No), Artificial/Terrestrial - Subtropical/Tropical Heavily Degraded Former Forest (No), Forest - Subtropical/Tropical Moist Montane (No), Shrubland - Subtropical/Tropical High Altitude (No)		7754.36	0	7754.36	11015	0.703982		-
11122	PASSERIFORMES	Thraupidae	Scrub Tanager	Tangara vitriolina	Stilpnia vitriolina	LC	7084		392.48	2709.54	42	Artificial/Terrestrial - Rural Gardens (No), Artificial/Terrestrial - Subtropical/Tropical Heavily Degraded Former Forest (Yes), Forest - Subtropical/Tropical Moist Lowland (No), Forest - Subtropical/Tropical Moist Montane (No), Shrubland - Subtropical/Tropical Dry (No), Shrubland - Subtropical/Tropical Moist (No), Shrubland - Subtropical/Tropical High Altitude (No)		144489	14695	159184	123910	1.28467		-
11128	PASSERIFORMES	Thraupidae	Spot-bellied Tanager	Tangara atrocoerulea		LC	0		-	-	-			-	-	-		-		No eBird Records
11130	PASSERIFORMES	Thraupidae	Spangle-cheeked Tanager	Tangara dowii		LC	844		543.8	3059.85	90	Forest - Subtropical/Tropical Moist Montane (Yes)		8908.89	4122.55	13031.4	12083	1.07849		-
11131	PASSERIFORMES	Thraupidae	Green-naped Tanager	Tangara fucosa		NT	6		532	2000	95	Forest - Subtropical/Tropical Moist Montane (Yes)		926.07	520.207	1446.28	3038	0.476062		<10 Qualifying eBird Records
11132	PASSERIFORMES	Thraupidae	Blue-browed Tanager	Tangara cyanotis		LC	156		769.75	3105.05	88	Forest - Subtropical/Tropical Moist Montane (Yes)		67852.2	67239.5	135092	88892	1.51973		-
11133	PASSERIFORMES	Thraupidae	Rufous-cheeked Tanager	Tangara rufigenis		LC	18		796.94	2100	92	Forest - Subtropical/Tropical Moist Montane (Yes)		526.544	621.465	1148.01	6838	0.167887		-
11134	PASSERIFORMES	Thraupidae	Metallic-green Tanager	Tangara labradorides		LC	1251		823	3019.5	77	Artificial/Terrestrial - Subtropical/Tropical Heavily Degraded Former Forest (No), Forest - Subtropical/Tropical Moist Lowland (No), Forest - Subtropical/Tropical Moist Montane (No)		70327.3	41391	111718	104446	1.06963		-
11137	PASSERIFORMES	Thraupidae	Golden-eared Tanager	Tangara chrysotis		LC	261		710.2	3445	84	Forest - Subtropical/Tropical Moist Montane (Yes)		88557	46786.2	135343	99786	1.35633		-
11139	PASSERIFORMES	Thraupidae	Yellow-faced Tanager	Tangara lunigera		LC	0		-	-	-	Forest - Subtropical/Tropical Moist Montane (Yes)		-	-	-	28799	-		Unclear Taxonomic Assignment
11141	PASSERIFORMES	Thraupidae	Blue-whiskered Tanager	Tangara johannae		NT	87		0	2296.8	95	Forest - Subtropical/Tropical Moist Lowland (Yes)		53559.4	15815.7	69375	69228	1.00212		-
11143	PASSERIFORMES	Thraupidae	Chestnut-breasted Tanager	Tangara arthus		LC	137		491.52	2500	83	Forest - Subtropical/Tropical Moist Lowland (No), Forest - Subtropical/Tropical Moist Montane (Yes)		10773.7	3857.92	14631.6	38920	0.37594		-
11145	PASSERIFORMES	Thraupidae	Emerald Tanager	Tangara florida		LC	97		0	1620.8	95	Forest - Subtropical/Tropical Moist Lowland (Yes), Forest - Subtropical/Tropical Moist Montane (No)		36302	76635.7	112938	37067	3.04685		-
11146	PASSERIFORMES	Thraupidae	Silver-throated Tanager	Tangara icterocephala		LC	4342		81	2661	77	Artificial/Terrestrial - Subtropical/Tropical Heavily Degraded Former Forest (No), Forest - Subtropical/Tropical Moist Lowland (No), Forest - Subtropical/Tropical Moist Montane (No)		93281.6	48524.8	141806	75163	1.88665		-
11147	PASSERIFORMES	Thraupidae	Seven-colored Tanager	Tangara fastuosa		VU	52		0	850	15	Forest - Subtropical/Tropical Moist Lowland (Yes), Forest - Subtropical/Tropical Swamp (No)		12767.1	366.324	13133.4	15681	0.84		-

## Sheet: AOH_Published Ranges
	Counts							Percentages
AOH/Published Range Class	CR	EN	VU	NT	LC	DD	Total	CR	EN	VU	NT	LC
<50%	4	20	25	31	178	0	258	0.266667	0.294118	0.201613	0.298077	0.275116
50% to 100%	5	19	31	41	272	0	368	0.333333	0.279412	0.241935	0.394231	0.420402
100% to 150%	1	12	27	20	129	1	190	0.0666667	0.176471	0.217742	0.192308	0.199382
>150%	5	17	42	12	68	0	144	0.333333	0.25	0.33871	0.115385	0.1051
Total	15	68	125	104	647	1	960	1	1	1	1	1
