# Supplementary material for: Batch-produced, GIS-informed range maps for birds based on provenanced, crowd-sourced data inform conservation assessments
Source: PLoS One. 2021 Nov 24;16(11):e0259299. doi: 10.1371/journal.pone.0259299 (PMC8612558; doi:10.1371/journal.pone.0259299)
Supplement: S2 Table — Table of elevational estimates derived from BirdLife, Stotz et al. (1996), or from crowd-source data overlaid on either 90m or 1km DEM. (XLSX) [file pone.0259299.s004.xlsx]

## Sheet: Elevations
					Distribution of elevational records (90m)
Scientific Name	eBird Synonym	Presences	90m mapped Lower 1%	90m mapped Upper 1%	0	100	200	300	400	500	600	700	800	900	1000	1100	1200	1300	1400	1500	1600	1700	1800	1900	2000	2100	2200	2300	2400	2500	2600	2700	2800	2900	3000	3100	3200	3300	3400	3500	3600	3700	3800	3900	4000	1km Mapped Min	1 km Mapped Max		BL Min
Acanthidops bairdi		154	1358.2	3550.61	0	0	0	0	0	0	0	0	0	0	0	0	1	2	5	5	4	5	7	6	4	9	9	2	14	11	8	13	11	7	6	1	3	10	9	0	1	1	0	0	0	1311	3435		1500
Acrobatornis fonsecai		11	23.8	776.9	1	6	0	0	1	0	2	1	0	0	0	0	0	0	0	0	0	0	0	0	0	0	0	0	0	0	0	0	0	0	0	0	0	0	0	0	0	0	0	0	0	118	1033		0
Acropternis orthonyx		280	1468.43	4110	0	0	0	0	0	1	0	0	0	0	0	0	1	1	1	1	1	6	4	9	9	5	29	22	13	22	10	13	15	12	16	18	13	8	15	19	6	3	2	0	5	1383	4014		1900
Aegolius ridgwayi		126	1971	3619.75	0	0	0	0	0	0	0	0	0	0	0	0	0	0	0	0	0	0	0	2	2	2	5	5	7	9	18	17	6	12	12	8	8	9	2	0	1	1	0	0	0	1923	3722		1400
Agelasticus xanthophthalmus		74	155.66	1285.55	0	4	22	6	4	2	2	0	32	0	1	0	0	0	0	0	0	0	1	0	0	0	0	0	0	0	0	0	0	0	0	0	0	0	0	0	0	0	0	0	0	173	1220		0
Aglaeactis aliciae		10	3311.31	3631.91	0	0	0	0	0	0	0	0	0	0	0	0	0	0	0	0	0	0	0	0	0	0	0	0	0	0	0	0	0	0	0	0	0	5	3	1	1	0	0	0	0	3401	3611		2900
Aglaeactis castelnaudii		140	2271.11	4361.66	0	0	0	0	0	0	0	0	0	0	0	0	0	0	1	0	0	0	0	0	0	1	0	0	1	0	1	0	4	2	4	5	5	3	4	40	6	18	21	7	17	2862	4573		3500
Aglaeactis pamela		36	2355	4636.9	0	0	0	0	0	0	0	0	0	0	0	0	0	0	0	0	0	0	0	0	0	0	1	0	0	2	2	1	2	1	0	3	8	4	3	3	1	1	1	1	2	2640	4436		3000
Aglaiocercus berlepschi		2	1184.21	2184.79	0	0	0	0	0	0	0	0	0	0	0	1	0	0	0	0	0	0	0	0	0	1	0	0	0	0	0	0	0	0	0	0	0	0	0	0	0	0	0	0	0	1283	1896		1450
Aglaiocercus coelestis		749	528.32	2726.6	1	1	0	2	2	6	5	7	9	41	35	25	59	74	46	29	61	84	74	51	34	22	36	16	12	8	0	2	1	1	0	0	1	0	1	0	1	0	0	0	2	610	3069		900
Aimophila notosticta		135	1493.22	2416.3	0	0	0	0	0	0	0	0	0	0	0	0	0	1	1	8	15	15	26	29	20	9	4	5	1	0	0	1	0	0	0	0	0	0	0	0	0	0	0	0	0	1488	2474		1600
Amazilia boucardi		430	1	160.14	383	10	3	0	0	0	0	0	0	0	0	0	0	0	0	0	0	0	0	0	0	0	0	0	0	0	0	0	0	0	0	0	0	0	0	0	0	0	0	0	0	1	189		0
Amazilia castaneiventris		86	550.4	2718.7	0	0	0	0	1	1	1	3	5	3	5	3	5	5	2	6	9	6	7	14	3	3	1	1	0	0	0	2	0	0	0	0	0	0	0	0	0	0	0	0	0	625	2836		340
Amazilia cyanifrons		594	386.04	2565	1	1	2	3	0	3	4	3	4	17	18	11	33	46	71	66	73	82	42	30	19	33	9	7	5	7	2	0	1	1	0	0	0	0	0	0	0	0	0	0	0	441	2729		400
Amazilia cyanura		395	13	2103.36	17	11	4	4	19	7	19	41	16	12	21	28	42	19	23	49	30	16	6	1	4	0	0	1	0	0	0	0	1	0	0	1	0	1	0	0	0	0	0	0	0	25	2201		0
Amazilia decora		962	4	1502.57	521	112	53	45	15	9	7	20	29	31	14	29	36	6	4	6	4	1	0	1	0	0	0	0	0	0	0	0	0	0	0	0	0	0	0	0	0	0	0	0	0	1	1547		0
Amazilia edward		1762	6	2180.75	335	107	48	30	23	83	132	121	149	86	56	105	130	82	59	61	35	35	21	21	4	10	6	5	1	1	0	2	0	1	0	0	0	0	0	0	0	0	0	0	0	1	2356		0
Amazilia luciae		180	170.53	1069.01	0	9	45	12	27	40	7	33	3	0	2	1	1	0	0	0	0	0	0	0	0	0	0	0	0	0	0	0	0	0	0	0	0	0	0	0	0	0	0	0	0	177	1111		75
Amazilia rosenbergi		138	2.33	2258.46	31	8	9	23	11	13	7	4	4	0	4	2	6	0	1	2	1	3	2	0	0	0	0	0	2	0	0	0	0	0	0	0	0	0	0	0	0	0	0	0	0	3	2349		0
Amazilia viridicauda		302	1063.42	4064.91	0	0	0	0	0	0	0	0	0	1	3	0	0	2	5	4	9	3	18	5	20	36	23	18	25	12	6	1	57	17	7	2	9	6	0	2	1	4	0	2	4	922	4324		350
Amazilia viridifrons		205	44.12	2321.68	10	8	11	10	8	25	14	22	12	8	19	12	8	6	6	10	5	2	3	2	0	0	1	2	0	1	0	0	0	0	0	0	0	0	0	0	0	0	0	0	0	75	2342		60
Amazilia viridigaster		302	93.04	2702.38	5	3	4	7	9	4	7	21	30	31	9	38	16	17	13	9	16	13	16	16	5	3	3	2	1	0	0	3	0	1	0	0	0	0	0	0	0	0	0	0	0	78	2535		400
Amazona barbadensis		306	1	407	283	13	0	0	2	0	0	0	1	0	0	1	0	0	0	0	0	0	0	0	0	0	0	0	0	0	0	0	0	0	0	0	0	0	0	0	0	0	0	0	0	1	467		0
Amazona brasiliensis		80	1.77	817.12	72	2	0	0	0	0	0	2	2	0	0	0	0	0	0	0	0	0	0	0	0	0	0	0	0	0	0	0	0	0	0	0	0	0	0	0	0	0	0	0	0	1	902		0
Amazona finschi		1542	2	1813.79	474	55	31	29	35	50	26	25	4	13	11	16	20	14	12	58	11	4	2	2	0	1	2	2	0	0	1	0	0	0	0	0	0	0	0	0	0	0	0	0	0	1	1661		0
Amazona pretrei		83	331.44	1463.78	0	0	1	2	1	9	3	3	18	16	1	0	6	21	1	0	1	0	0	0	0	0	0	0	0	0	0	0	0	0	0	0	0	0	0	0	0	0	0	0	0	341	1468		300
Amazona rhodocorytha		94	6.84	1136.32	62	14	2	4	2	2	1	3	1	0	0	2	0	0	0	0	0	0	0	0	0	0	0	0	0	0	0	0	0	0	0	0	0	0	0	0	0	0	0	0	0	1	897		0
Amazona tucumana		252	348.08	2564.82	0	0	0	6	3	5	4	4	2	7	13	9	28	38	54	35	14	9	9	2	5	1	0	0	0	2	2	0	0	0	0	0	0	0	0	0	0	0	0	0	0	339	2400		1600
Amazona viridigenalis		3859	5	1591.07	1393	32	6	30	23	47	17	3	1	4	0	3	1	1	0	19	7	1	2	1	1	0	0	0	0	0	1	0	0	0	0	0	0	0	0	0	0	0	0	0	0	1	1131		0
Ammonastes pelzelni		11	71.2	190	2	9	0	0	0	0	0	0	0	0	0	0	0	0	0	0	0	0	0	0	0	0	0	0	0	0	0	0	0	0	0	0	0	0	0	0	0	0	0	0	0	68	174		0
Ampelion rufaxilla		112	1373.4	3126.45	0	0	0	0	0	0	0	0	0	0	0	0	0	2	1	0	0	1	3	4	5	8	7	16	10	17	9	7	15	4	0	2	0	1	0	0	0	0	0	0	0	1230	3942		1750
Ampelornis griseiceps		19	747.9	2543.92	0	0	0	0	0	0	1	0	0	0	0	1	1	0	0	0	0	1	2	2	2	0	2	1	3	3	0	0	0	0	0	0	0	0	0	0	0	0	0	0	0	735	2616		600
Anairetes alpinus		60	2251.59	4673.56	0	0	0	0	0	0	0	0	0	0	0	0	0	0	0	0	0	0	0	0	0	1	0	1	0	0	2	0	0	1	0	0	1	1	1	5	1	3	1	3	39	2481	5183		3700
Anairetes nigrocristatus		137	2037.08	4348.4	0	0	0	0	0	0	0	0	0	0	0	0	0	0	0	0	1	0	0	0	2	0	2	3	2	5	3	12	12	12	11	4	0	9	7	7	4	5	13	8	15	1785	5078		2000
Anairetes reguloides		331	6.29	4054.13	42	32	14	11	7	10	10	4	6	1	5	1	4	4	1	5	6	1	3	3	3	8	6	7	9	13	11	6	7	5	8	17	3	4	9	6	4	3	13	6	11	1	5036		0
Andigena cucullata		20	2355.13	3364.86	0	0	0	0	0	0	0	0	0	0	0	0	0	0	0	0	0	0	0	0	0	0	0	1	0	1	1	0	7	1	2	4	2	1	0	0	0	0	0	0	0	2119	3691		2400
Andigena hypoglauca		434	1625.76	3803.1	0	0	0	0	0	0	0	0	1	0	0	0	1	2	0	0	2	1	1	4	7	5	4	8	10	25	25	63	40	37	50	61	22	24	10	13	9	4	1	0	4	1556	4506		2000
Andigena laminirostris		238	964.6	2955.93	0	0	0	0	0	0	0	2	1	0	1	4	11	4	5	5	14	8	28	24	24	16	44	31	4	5	1	2	1	0	1	1	0	0	0	1	0	0	0	0	0	1041	3287		1200
Andigena nigrirostris		557	1054.56	3439.52	0	1	0	2	0	1	0	0	0	1	2	1	0	1	2	3	2	4	18	15	14	26	31	39	45	70	47	53	63	32	36	22	9	7	5	2	2	0	0	0	1	1245	3626		1600
Androdon aequatorialis		87	5.86	1951.22	12	4	2	5	11	8	11	3	4	3	3	4	3	4	2	3	2	1	0	1	0	1	0	0	0	0	0	0	0	0	0	0	0	0	0	0	0	0	0	0	0	7	2341		750
Anisognathus igniventris		2540	1815.29	4070.61	0	0	0	0	1	0	0	0	0	0	0	0	2	2	1	8	6	5	6	11	11	11	21	25	27	108	153	170	209	248	249	271	203	204	170	156	107	64	21	26	44	1794	4559		2600
Anisognathus melanogenys		132	1459.41	2838.08	0	0	0	0	0	0	0	0	0	1	0	0	0	0	1	4	2	0	3	8	6	15	22	12	10	36	3	5	4	0	0	0	0	0	0	0	0	0	0	0	0	1455	2656		2000
Anisognathus notabilis		191	396.7	2917.6	0	0	0	1	1	1	0	2	2	0	0	6	15	8	10	8	15	32	29	20	17	4	7	5	2	1	0	1	1	0	0	0	1	0	0	0	0	0	0	0	1	292	3192		900
Anisognathus flavinucha	Anisognathus somptuosus	1893	805.24	3363.08	2	2	0	1	1	3	2	8	7	6	8	27	53	48	41	56	115	139	176	233	217	127	148	123	70	94	48	39	23	17	14	12	6	9	3	5	5	1	0	1	3	786	3648		900
Anodorhynchus leari		33	294.64	894.84	0	0	3	2	18	7	2	0	0	1	0	0	0	0	0	0	0	0	0	0	0	0	0	0	0	0	0	0	0	0	0	0	0	0	0	0	0	0	0	0	0	269	869		400
Anthocephala floriceps		100	1136.18	2592.24	0	0	0	0	0	0	0	0	0	0	1	1	1	3	5	12	23	32	6	8	2	0	2	2	0	1	0	0	1	0	0	0	0	0	0	0	0	0	0	0	0	1112	2180		600
Anthracothorax veraguensis		261	1.55	915.1	222	13	4	4	2	0	0	0	7	1	1	1	0	0	0	0	0	0	0	0	0	0	0	0	0	0	0	0	0	0	0	0	0	0	0	0	0	0	0	0	0	1	918		0
Anthus peruvianus		303	0.89	1491.83	233	4	15	9	9	3	5	1	1	0	0	3	0	0	1	2	1	0	0	0	0	0	0	0	0	0	0	0	0	0	0	0	0	0	0	0	0	0	0	0	0	1	1532		0
Antilophia bokermanni		19	428	918.28	0	0	0	0	2	0	3	13	0	1	0	0	0	0	0	0	0	0	0	0	0	0	0	0	0	0	0	0	0	0	0	0	0	0	0	0	0	0	0	0	0	653	851		600
Antrostomus badius		209	-1	267	159	23	8	0	0	0	0	0	0	0	0	0	0	0	0	0	0	0	0	0	0	0	0	0	0	0	0	0	0	0	0	0	0	0	0	0	0	0	0	0	0	1	261		0
Antrostomus salvini		39	53.94	1009.98	5	7	1	6	1	2	1	0	5	10	1	0	0	0	0	0	0	0	0	0	0	0	0	0	0	0	0	0	0	0	0	0	0	0	0	0	0	0	0	0	0	64	1038		0
Antrostomus saturatus		229	805.24	3392.72	0	0	0	0	0	0	1	2	1	1	1	3	3	1	4	7	3	2	4	18	3	9	12	12	16	12	28	25	19	20	12	2	3	3	2	0	0	0	0	0	0	799	3296		1500
Anumara forbesi		24	9.23	941.94	18	0	0	0	0	1	3	0	1	1	0	0	0	0	0	0	0	0	0	0	0	0	0	0	0	0	0	0	0	0	0	0	0	0	0	0	0	0	0	0	0	5	1132		0
Aphanotriccus capitalis		79	12.01	1373.42	9	1	0	2	2	3	10	16	7	13	4	6	3	1	1	0	0	0	0	0	0	0	0	0	0	0	0	0	0	0	0	0	0	0	0	0	0	0	0	0	0	1	1508		0
Aphelocoma ultramarina		359	1360.08	3741.36	0	0	1	0	0	0	0	0	0	0	0	0	2	2	2	3	3	9	11	16	19	48	60	35	29	33	23	6	6	13	17	10	3	2	1	0	0	2	0	0	3	1393	3739		1200
Aprositornis disjuncta		16	41.5	103.55	13	3	0	0	0	0	0	0	0	0	0	0	0	0	0	0	0	0	0	0	0	0	0	0	0	0	0	0	0	0	0	0	0	0	0	0	0	0	0	0	0	68	222		0
Aratinga maculata		8	6.19	123.32	6	2	0	0	0	0	0	0	0	0	0	0	0	0	0	0	0	0	0	0	0	0	0	0	0	0	0	0	0	0	0	0	0	0	0	0	0	0	0	0	0	20	81		0
Arremon abeillei		240	5.39	1998.92	69	8	12	18	16	13	29	12	13	4	3	5	2	8	6	4	8	2	3	1	1	0	0	0	0	1	1	0	0	0	0	0	0	0	0	0	0	0	0	0	0	9	2153		0
Arremon atricapillus		218	267.57	3136.96	1	0	3	2	0	6	6	4	5	5	5	10	15	32	19	22	23	38	3	8	0	0	2	0	1	0	1	0	1	1	1	2	0	0	0	0	0	0	0	0	2	204	3123		0
Arremon basilicus		173	794.12	2741.12	0	0	0	0	0	0	1	1	3	2	2	2	5	21	15	20	16	9	5	31	12	6	9	3	1	5	1	1	2	0	0	0	0	0	0	0	0	0	0	0	0	772	2486		0
Arremon castaneiceps		100	651.01	2537.44	0	0	0	0	1	0	1	1	4	2	3	7	9	19	10	8	7	8	4	3	2	1	4	3	0	2	0	0	1	0	0	0	0	0	0	0	0	0	0	0	0	616	2772		700
Arremon costaricensis		232	540.17	1780.25	1	0	0	0	0	4	3	9	25	37	30	46	38	11	12	9	1	4	0	0	1	0	0	0	0	0	0	0	0	0	1	0	0	0	0	0	0	0	0	0	0	484	1893		0
Arremon crassirostris		228	580.05	2474.2	0	0	0	1	1	3	4	7	11	7	13	17	32	22	31	45	17	6	4	2	0	1	1	0	0	1	1	0	1	0	0	0	0	0	0	0	0	0	0	0	0	515	2322		600
Arremon franciscanus		24	515.15	999.8	0	0	0	0	1	0	2	13	3	4	1	0	0	0	0	0	0	0	0	0	0	0	0	0	0	0	0	0	0	0	0	0	0	0	0	0	0	0	0	0	0	496	1058		0
Arremon perijanus		48	714.18	2898.15	0	0	0	0	0	0	1	0	1	2	0	1	0	0	1	0	5	9	3	8	4	1	1	6	2	0	2	0	0	0	0	1	0	0	0	0	0	0	0	0	0	639	2820		700
Arremon phaeopleurus		20	1011.23	1767	0	0	0	0	0	0	0	0	0	1	0	2	4	5	3	2	0	3	0	0	0	0	0	0	0	0	0	0	0	0	0	0	0	0	0	0	0	0	0	0	0	938	1640		0
Arremon torquatus		205	462	2868.6	0	0	0	1	2	3	6	3	4	3	9	15	10	14	48	19	18	21	2	6	6	1	0	1	1	4	2	3	1	1	0	0	0	0	0	0	0	0	0	0	1	446	3054		0
Arremon virenticeps		341	1398.2	3410.4	0	0	0	0	1	0	0	0	0	0	0	0	0	3	1	2	1	7	3	8	21	14	13	17	22	28	38	22	13	46	42	21	10	4	1	0	2	0	1	0	0	1366	3390		1800
Arremonops tocuyensis		186	0	898.16	153	5	4	0	2	4	3	1	1	2	0	0	0	0	0	0	0	0	0	0	0	0	0	0	0	0	0	0	0	0	0	0	0	0	0	0	0	0	0	0	0	1	889		0
Aspatha gularis		926	905.5	2978	0	0	1	1	2	0	0	5	1	0	3	4	3	9	82	134	104	56	76	75	80	65	68	46	38	29	20	7	5	5	4	1	0	0	0	0	0	1	0	0	1	964	2895		1300
Asthenes ayacuchensis		3	2387.12	3507.26	0	0	0	0	0	0	0	0	0	0	0	0	0	0	0	0	0	0	0	0	0	0	0	1	0	0	0	0	0	0	0	0	1	0	0	1	0	0	0	0	0	1742	3966		2800
Asthenes berlepschi		12	2701.93	3534	0	0	0	0	0	0	0	0	0	0	0	0	0	0	0	0	0	0	0	0	0	0	0	0	0	0	1	1	0	0	0	1	1	0	4	4	0	0	0	0	0	4088	4248		2300
Asthenes coryi		23	2340.24	4193.46	0	0	0	0	0	0	0	0	0	0	0	0	0	0	0	0	0	0	0	0	1	0	0	0	0	0	0	0	0	0	0	1	2	0	3	6	2	2	1	0	5	2533	4182		2800
Asthenes flammulata		550	2660.57	4639.06	0	0	0	0	1	0	0	0	0	0	0	0	0	0	0	0	1	0	2	0	0	0	0	0	0	1	1	3	2	5	7	14	19	18	24	50	52	67	57	70	155	2188	5138		2800
Asthenes fuliginosa		344	2112.58	4444.84	0	0	0	0	1	0	0	0	0	0	0	0	0	0	0	0	1	0	0	1	1	1	1	2	2	1	5	6	9	9	14	22	25	32	39	47	28	14	17	10	55	1544	4561		2300
Asthenes griseomurina		74	1729.36	3990.45	0	0	0	0	0	0	0	0	0	0	0	0	0	0	0	0	0	3	1	0	0	0	1	0	1	2	5	6	3	3	4	7	6	3	5	6	2	3	3	9	1	1692	4021		2150
Asthenes harterti		37	2280.64	3797.28	0	0	0	0	0	0	0	0	0	0	0	0	0	0	0	0	0	0	0	0	0	0	1	1	1	1	1	2	8	2	1	6	7	3	1	0	1	0	1	0	0	2406	3875		2900
Asthenes helleri		124	2624.31	4161.89	0	0	0	0	0	0	0	0	0	0	0	0	0	0	0	0	0	0	0	0	1	0	0	0	0	0	2	4	12	8	8	5	9	8	21	17	20	2	1	1	5	2634	4182		2800
Asthenes heterura		44	1912.11	3965.3	0	0	0	0	0	0	0	0	0	0	0	0	0	0	0	0	0	1	0	0	0	1	1	1	0	4	4	0	1	2	6	3	3	10	1	0	2	0	0	3	1	2062	4158		2500
Asthenes luizae		14	878.63	1309.74	0	0	0	0	0	0	0	0	1	0	1	6	3	3	0	0	0	0	0	0	0	0	0	0	0	0	0	0	0	0	0	0	0	0	0	0	0	0	0	0	0	1067	1363		1000
Asthenes maculicauda		44	2331.35	4549.51	0	0	0	0	0	0	0	0	0	0	0	0	0	0	0	0	0	0	0	0	0	0	0	2	0	1	1	1	1	0	2	1	1	3	6	2	5	4	3	2	9	2538	4596		2250
Asthenes moreirae		42	625.2	2716.07	0	0	0	0	1	0	0	0	0	1	1	0	0	0	1	1	0	2	0	2	3	5	1	12	9	1	1	1	0	0	0	0	0	0	0	0	0	0	0	0	0	644	2634		1850
Asthenes ottonis		375	2604.38	4260.84	0	0	0	0	0	0	0	0	0	0	0	0	0	0	0	0	0	0	1	1	0	0	0	1	0	1	1	2	14	19	61	20	18	26	33	49	34	28	33	10	23	2627	4496		2750
Asthenes palpebralis		26	2276.5	3884.5	0	0	0	0	0	0	0	0	0	0	0	0	0	0	0	0	0	0	0	0	0	0	1	1	0	0	1	0	0	0	0	1	1	5	3	2	7	3	0	1	0	3434	5152		3030
Asthenes perijana		23	1733.42	3202.54	0	0	0	0	0	0	0	0	0	0	0	0	0	0	0	0	0	2	0	0	0	0	0	0	0	0	2	1	1	3	9	4	1	0	0	0	0	0	0	0	0	2192	3245		3000
Asthenes pudibunda		216	1873.45	4586.6	0	0	0	0	0	0	0	0	0	0	0	0	1	0	1	0	0	0	2	0	1	1	1	0	1	1	2	3	8	8	11	19	10	18	28	17	13	16	12	9	33	2194	4785		2400
Asthenes urubambensis		59	2869.44	4383.74	0	0	0	0	0	0	0	0	0	0	0	0	0	0	0	0	0	0	0	0	0	0	0	0	0	0	0	0	2	1	1	1	1	2	2	9	7	4	4	5	20	2150	5070		2750
Asthenes vilcabambae		4	3067.25	3833.76	0	0	0	0	0	0	0	0	0	0	0	0	0	0	0	0	0	0	0	0	0	0	0	0	0	0	0	0	0	0	1	0	2	0	0	0	0	0	1	0	0	2917	3059		2800
Asthenes virgata		119	3079.58	4836.44	0	0	0	0	0	0	0	0	0	0	0	0	0	0	0	0	0	0	0	0	0	0	0	0	0	0	1	0	0	0	1	1	1	3	2	1	0	2	7	2	98	2909	4995		3250
Atlapetes albiceps		95	115.94	2479.76	1	4	8	6	13	7	23	5	8	2	3	1	4	3	2	2	1	0	0	0	0	0	0	0	1	0	0	0	0	1	0	0	0	0	0	0	0	0	0	0	0	42	2248		0
Atlapetes albofrenatus		291	1145.3	3271.9	0	0	0	0	0	1	0	0	0	0	2	2	0	1	3	12	6	10	5	13	18	33	33	26	39	32	13	10	10	9	7	1	2	2	0	0	0	1	0	0	0	1007	3422		1500
Atlapetes blancae		29	2473.96	2803.56	0	0	0	0	0	0	0	0	0	0	0	0	0	0	0	0	0	0	0	0	0	0	0	0	2	12	8	6	1	0	0	0	0	0	0	0	0	0	0	0	0	2565	2753		2400
Atlapetes canigenis		90	1711.31	4115.28	0	0	0	0	0	0	0	0	0	0	0	0	0	0	0	0	1	1	0	1	2	6	3	2	1	2	4	0	11	7	6	8	7	4	1	8	9	2	1	1	2	2018	4231		2500
Atlapetes citrinellus		59	510.46	2071.64	0	0	0	1	0	0	4	3	0	2	7	2	1	2	3	4	13	7	2	5	2	1	0	0	0	0	0	0	0	0	0	0	0	0	0	0	0	0	0	0	0	484	2065		700
Atlapetes flaviceps		276	1314	2870	0	0	0	0	0	0	0	0	0	1	0	0	1	4	0	8	21	20	42	41	36	44	25	14	7	4	1	1	4	0	0	1	1	0	0	0	0	0	0	0	0	1450	2990		1300
Atlapetes forbesi		59	2433.44	4128.56	0	0	0	0	0	0	0	0	0	0	0	0	0	0	0	0	0	0	0	0	0	0	0	0	2	2	0	2	10	5	6	1	2	8	6	2	7	1	3	0	2	2478	4218		2500
Atlapetes fulviceps		285	489.24	3629.48	0	0	0	1	3	2	6	3	1	1	2	9	12	7	43	35	37	28	7	11	16	8	1	1	5	10	8	2	4	4	4	1	2	2	4	0	4	0	0	0	1	486	3665		1500
Atlapetes fuscoolivaceus		139	1286.74	2435.66	0	0	0	0	0	0	0	0	0	0	0	0	2	3	5	4	25	33	17	13	14	11	6	3	2	1	0	0	0	0	0	0	0	0	0	0	0	0	0	0	0	1240	2579		1600
Atlapetes leucopis		38	1298.73	3342.32	0	0	0	0	0	0	0	0	0	0	0	0	1	1	0	0	1	1	0	1	1	2	10	2	2	2	2	4	3	2	1	0	0	2	0	0	0	0	0	0	0	1618	3694		2100
Atlapetes leucopterus		358	294.36	3253.76	2	1	1	1	2	5	6	5	4	2	4	4	17	12	18	19	25	20	21	18	13	14	27	11	24	28	18	9	14	3	2	4	0	2	0	1	0	0	0	1	0	409	3306		1000
Pselliophorus luteoviridis	Atlapetes luteoviridis	10	1229.13	1728.05	0	0	0	0	0	0	0	0	0	0	0	0	1	1	1	2	4	1	0	0	0	0	0	0	0	0	0	0	0	0	0	0	0	0	0	0	0	0	0	0	0	1058	2114		1200
Atlapetes melanocephalus		446	794.8	2800.95	0	0	0	0	1	1	0	3	4	2	5	7	21	39	54	52	43	33	11	43	20	14	24	9	10	38	4	3	4	0	0	0	0	0	0	0	0	1	0	0	0	772	2625		1300
Atlapetes melanolaemus		204	1322.12	3497	0	0	0	0	0	0	0	0	0	0	1	1	0	10	4	5	5	9	3	9	6	7	3	7	7	3	6	16	35	24	10	11	4	6	10	1	0	0	1	0	0	1531	3999		1500
Atlapetes melanopsis		25	2408.32	3654.52	0	0	0	0	0	0	0	0	0	0	0	0	0	0	0	0	0	0	0	0	0	0	0	1	1	0	2	1	0	1	6	0	6	0	3	2	2	0	0	0	0	2706	5096		2480
Atlapetes nationi		214	1485.16	4138.31	1	0	0	0	0	0	0	0	0	0	0	0	0	1	1	1	0	0	1	1	4	6	7	13	11	15	8	10	8	16	14	25	8	4	12	14	7	6	8	6	6	1896	4431		2000
Atlapetes pallidiceps		3	1722.32	2659.2	0	0	0	0	0	0	0	0	0	0	0	0	0	0	0	0	0	2	0	0	0	0	0	0	0	0	1	0	0	0	0	0	0	0	0	0	0	0	0	0	0	1771	2739		1650
Atlapetes pallidinucha		1000	1593.95	4120.01	0	0	0	0	0	0	0	1	0	0	1	1	0	0	0	8	2	5	9	14	14	11	7	10	13	39	75	62	70	56	86	87	75	86	72	62	44	27	13	14	35	1668	4433		2800
Atlapetes personatus		15	740.92	2248.04	0	0	0	0	0	0	0	1	1	0	1	0	0	2	6	0	0	1	1	0	0	1	1	0	0	0	0	0	0	0	0	0	0	0	0	0	0	0	0	0	0	722	2531		1000
Atlapetes rufigenis		119	2847.92	4649.38	0	0	0	0	0	0	0	0	0	0	0	0	0	0	0	0	0	0	0	0	0	0	0	0	0	0	0	1	1	0	2	6	3	4	7	5	10	4	15	7	54	2991	5174		2750
Atlapetes rufinucha		87	1522.1	4028.88	0	0	0	0	0	0	0	0	0	0	0	0	0	0	1	1	3	2	1	5	2	3	6	8	4	11	3	5	8	7	2	4	6	0	1	0	2	0	1	0	1	1526	4190		1500
Atlapetes taczanowskii	Atlapetes schistaceus	1136	1279.05	3720.25	0	0	0	1	0	0	0	1	0	2	2	2	5	5	2	4	10	16	13	16	26	21	29	38	49	85	104	116	110	100	99	79	62	54	39	18	13	8	2	2	3	1191	4198		2500
Atlapetes seebohmi		125	679.92	3734.92	0	0	0	1	0	0	1	1	0	0	0	0	3	1	6	7	13	8	2	18	6	0	2	2	13	9	10	7	4	4	0	1	0	1	1	0	1	3	0	0	0	854	4131		1200
Atlapetes semirufus		346	714.1	2955.2	0	0	0	0	1	1	1	6	2	6	14	14	13	23	23	22	40	23	24	24	24	25	22	8	5	10	3	4	3	2	3	0	0	0	0	0	0	0	0	0	0	683	3061		1000
Pselliophorus tibialis	Atlapetes tibialis	1116	904.3	3255.55	0	0	0	0	1	3	1	4	3	3	3	7	10	15	44	46	64	59	59	74	45	118	92	68	97	68	57	73	40	28	17	4	3	6	3	0	0	1	0	0	0	900	3213		1500
Atlapetes tricolor		550	530.19	3385.95	0	0	3	1	1	4	6	2	8	3	17	26	69	64	49	26	39	35	37	29	19	26	27	22	7	5	9	4	2	1	1	0	1	1	2	3	0	1	0	0	0	292	3786		700
Atthis ellioti		177	1003.36	3167.6	0	0	0	0	0	0	0	1	0	1	1	1	3	4	2	5	13	7	13	18	21	15	7	10	19	9	10	6	2	3	0	4	1	1	0	0	0	0	0	0	0	975	3262		1500
Atticora pileata		1129	645.84	2979.24	1	6	0	2	1	1	1	5	10	14	20	23	15	64	107	198	112	61	82	53	67	47	64	46	37	36	26	9	5	6	2	3	0	1	0	0	3	1	0	0	0	661	2907		1600
Attila torridus		64	3.1	1401.98	21	5	1	4	3	6	2	9	2	4	3	1	0	0	0	0	0	1	0	0	0	0	0	0	0	0	0	0	0	0	0	0	0	0	0	0	0	0	0	0	0	1	1383		0
Augastes lumachella		43	765.68	1343.52	0	0	0	0	0	0	0	2	7	15	10	7	0	2	0	0	0	0	0	0	0	0	0	0	0	0	0	0	0	0	0	0	0	0	0	0	0	0	0	0	0	558	1192		750
Augastes scutatus		50	609.41	1545.06	0	0	0	0	0	0	3	3	2	2	6	7	12	12	2	1	0	0	0	0	0	0	0	0	0	0	0	0	0	0	0	0	0	0	0	0	0	0	0	0	0	608	1446		900
Aulacorhynchus coeruleicinctis		189	666.04	3509.08	0	0	0	0	1	0	2	0	1	0	0	0	1	4	2	1	9	9	9	20	16	27	10	21	7	9	5	14	11	2	0	0	2	0	3	2	1	0	0	0	0	535	3973		1470
Aulacorhynchus huallagae		2	2463.91	2749.09	0	0	0	0	0	0	0	0	0	0	0	0	0	0	0	0	0	0	0	0	0	0	0	0	1	0	0	1	0	0	0	0	0	0	0	0	0	0	0	0	0	1298	3740		2100
Aulacorhynchus sulcatus		360	420.92	2421.74	3	0	0	0	3	4	2	5	10	16	21	24	21	30	23	22	47	43	25	18	14	11	9	4	0	3	1	0	0	0	0	0	0	0	0	0	0	0	0	0	0	211	2359		400
Automolus lammi		7	13.02	522.58	5	1	0	0	0	1	0	0	0	0	0	0	0	0	0	0	0	0	0	0	0	0	0	0	0	0	0	0	0	0	0	0	0	0	0	0	0	0	0	0	0	38	351		0
Bangsia arcaei		180	57.16	1681.26	6	2	2	4	12	14	9	32	12	19	19	14	14	7	4	5	4	1	0	0	0	0	0	0	0	0	0	0	0	0	0	0	0	0	0	0	0	0	0	0	0	58	1716		300
Bangsia aureocincta		82	1349.1	4060	0	0	0	0	0	0	0	0	0	0	0	0	0	2	3	4	5	7	10	14	15	4	4	3	4	3	0	0	1	0	0	0	1	0	0	0	0	0	0	0	2	1385	3354		1600
Bangsia edwardsi		113	468.84	2354.08	0	0	0	1	1	2	2	1	12	9	19	13	27	9	3	4	1	0	1	3	0	1	1	2	0	0	0	0	0	0	0	0	1	0	0	0	0	0	0	0	0	161	2127		900
Bangsia melanochlamys		126	637.75	3235.25	0	0	0	1	0	1	0	0	2	0	0	1	0	10	7	14	23	27	15	8	3	4	4	2	0	1	0	0	0	0	0	1	1	0	0	0	0	0	0	0	1	833	3476		1000
Bangsia rothschildi		65	83.44	1322.28	2	3	10	10	7	5	12	7	3	0	0	2	3	0	1	0	0	0	0	0	0	0	0	0	0	0	0	0	0	0	0	0	0	0	0	0	0	0	0	0	0	110	1503		0
Basileuterus griseiceps		1	2195	2195	0	0	0	0	0	0	0	0	0	0	0	0	0	0	0	0	0	0	0	0	0	1	0	0	0	0	0	0	0	0	0	0	0	0	0	0	0	0	0	0	0	1903	1903		1200
Basileuterus ignotus		4	1116.81	1655.6	0	0	0	0	0	0	0	0	0	0	0	2	1	0	0	0	1	0	0	0	0	0	0	0	0	0	0	0	0	0	0	0	0	0	0	0	0	0	0	0	0	545	1190		1200
Basileuterus melanogenys		726	815.25	3350.25	0	0	0	0	2	3	1	2	1	2	0	2	8	9	9	17	38	22	31	40	40	65	51	43	82	44	35	46	53	39	16	5	2	12	5	0	0	1	0	0	0	907	3376		2500
Basileuterus trifasciatus		251	167.5	2935	1	3	0	3	2	5	6	4	0	5	5	10	13	7	14	23	20	19	13	15	13	11	18	4	10	9	8	5	2	0	2	1	0	0	0	0	0	0	0	0	0	178	3208		500
Boissonneaua jardini		418	552.63	2524	0	1	0	0	0	5	2	3	10	29	17	18	33	33	19	18	27	51	42	39	22	14	8	6	11	7	0	0	1	0	0	0	0	0	1	0	0	0	0	0	1	624	3069		350
Bolborhynchus ferrugineifrons		113	2373.88	4579.24	0	0	0	0	0	0	0	0	0	0	0	0	0	0	0	0	0	0	0	0	0	1	0	2	0	2	0	0	0	2	1	0	3	2	8	15	9	19	14	15	19	2568	4572		3200
Brachygalba salmoni		48	11.94	898.25	41	0	1	0	0	4	1	0	0	0	1	0	0	0	0	0	0	0	0	0	0	0	0	0	0	0	0	0	0	0	0	0	0	0	0	0	0	0	0	0	0	7	707		0
Brotogeris pyrrhoptera		334	0.32	1819.36	173	21	17	16	11	19	24	8	3	7	9	6	7	2	1	0	0	1	2	0	1	0	0	0	1	0	0	0	0	0	0	0	0	0	0	0	0	0	0	0	0	1	1747		200
Nystactes noanamae	Bucco noanamae	26	0.25	72.75	25	0	0	0	0	0	0	0	0	0	0	0	0	0	0	0	0	0	0	0	0	0	0	0	0	0	0	0	0	0	0	0	0	0	0	0	0	0	0	0	0	1	125		0
Burhinus superciliaris		598	0	922.1	401	60	39	10	21	15	9	0	0	2	0	0	2	0	2	0	0	0	0	0	0	0	0	0	0	0	0	0	0	0	0	0	0	0	0	1	0	0	0	0	0	1	941		0
Buteo galapagoensis		205	4	548.75	20	4	1	0	0	0	1	0	0	0	0	0	0	0	0	0	0	0	0	0	0	0	0	0	0	0	0	0	0	0	0	0	0	0	0	0	0	0	0	0	0	1	556		0
Tephrophilus wetmorei	Buthraupis wetmorei	37	1483	4189.04	0	0	0	0	0	0	0	0	0	1	0	0	0	0	0	0	0	0	0	0	0	0	0	0	0	1	0	3	0	0	1	4	8	5	4	1	5	1	1	1	1	1387	3967		2900
Cacicus chrysonotus		908	1019.56	3575.16	0	0	2	1	0	1	0	1	2	2	1	4	4	2	5	16	8	13	22	42	27	51	46	59	48	63	78	93	99	83	55	40	13	9	5	4	3	2	0	1	3	960	4432		1800
Callipepla douglasii		538	1.25	1472.25	219	47	31	70	56	25	19	14	1	28	2	3	3	0	2	4	0	0	0	1	0	0	0	0	0	0	0	0	0	0	0	0	0	0	0	0	0	0	0	0	0	1	1492		0
Calochaetes coccineus		63	820.68	2274.24	0	0	0	0	0	0	1	0	0	1	1	3	1	2	6	2	14	12	4	7	3	1	4	1	0	0	0	0	0	0	0	0	0	0	0	0	0	0	0	0	0	648	2579		1100
Calothorax pulcher		71	32.8	2396.1	5	1	1	0	0	0	2	1	0	1	0	2	3	2	3	4	22	10	3	4	1	1	2	2	0	1	0	0	0	0	0	0	0	0	0	0	0	0	0	0	0	65	2511		1000
Campylopterus ensipennis		107	4.12	523.88	23	6	31	16	21	9	0	0	0	0	0	1	0	0	0	0	0	0	0	0	0	0	0	0	0	0	0	0	0	0	0	0	0	0	0	0	0	0	0	0	0	1	517		400
Campylopterus falcatus		241	218.8	2995.4	2	1	0	1	0	1	3	2	7	4	5	5	8	12	23	15	11	8	24	33	9	7	13	11	11	11	3	3	2	4	0	1	1	0	0	0	0	0	0	0	0	244	3146		900
Campylopterus hyperythrus		8	746.31	2172	0	0	0	0	0	0	0	1	0	0	2	0	0	1	2	0	0	0	1	0	0	1	0	0	0	0	0	0	0	0	0	0	0	0	0	0	0	0	0	0	0	957	2452		1200
Campylopterus rufus		741	754.2	2630.4	0	0	0	0	0	2	0	11	5	4	14	26	25	37	24	231	125	46	63	30	38	9	12	18	4	8	2	3	1	3	0	0	0	0	0	0	0	0	0	0	0	792	2592		900
Campylopterus villaviscensio		69	676.68	2834.12	0	0	0	0	1	0	0	0	3	11	4	6	7	3	21	4	5	0	1	0	1	0	1	0	0	0	0	0	0	0	0	0	0	0	0	0	0	0	0	0	1	596	3221		1050
Campylorhynchus albobrunneus		191	8	1900.85	103	9	3	7	7	12	15	1	3	4	2	2	3	3	2	3	5	2	2	0	0	0	1	0	0	1	0	0	0	0	0	0	0	0	0	0	0	0	0	0	0	1	2451		0
Campylorhynchus chiapensis		257	3	650.99	188	32	16	3	4	4	3	0	1	0	0	0	0	0	0	0	0	0	0	0	0	0	0	0	0	0	0	0	0	0	0	0	0	0	0	0	0	0	0	0	0	1	674		0
Campylorhynchus fasciatus		1944	3.27	2569.73	816	134	87	71	59	46	72	51	65	33	22	42	46	18	26	46	26	29	48	38	51	22	25	9	12	12	5	5	1	1	1	3	0	0	0	0	0	0	0	0	0	1	2780		0
Campylorhynchus jocosus		396	561.65	2588.5	2	0	0	0	0	3	3	0	1	2	1	3	5	13	18	36	96	42	37	30	38	35	12	10	3	3	0	2	0	0	1	0	0	0	0	0	0	0	0	0	0	559	2601		800
Campylorhynchus megalopterus		402	1233.13	3174.99	0	1	0	0	0	0	1	1	0	0	0	1	2	2	3	2	6	2	7	8	12	19	111	29	24	19	22	20	24	44	29	10	2	0	0	0	0	1	0	0	0	1224	3199		2100
Campylorhynchus rufinucha		11286	3	1583	4576	801	509	428	396	313	468	529	638	586	673	433	315	164	97	55	28	21	25	6	5	3	5	1	2	1	0	1	0	0	0	1	0	1	1	1	0	0	0	0	0	1	1571		0
Campylorhynchus rufinucha		11286	3	1583	4576	801	509	428	396	313	468	529	638	586	673	433	315	164	97	55	28	21	25	6	5	3	5	1	2	1	0	1	0	0	0	1	0	1	1	1	0	0	0	0	0	1	1571		0
Campylorhynchus yucatanicus		435	-2	10	369	0	0	0	0	0	0	0	0	0	0	0	0	0	0	0	0	0	0	0	0	0	0	0	0	0	0	0	0	0	0	0	0	0	0	0	0	0	0	0	0	1	10		0
Cantorchilus griseus		4	76.09	89.67	4	0	0	0	0	0	0	0	0	0	0	0	0	0	0	0	0	0	0	0	0	0	0	0	0	0	0	0	0	0	0	0	0	0	0	0	0	0	0	0	0	87	87		0
Cantorchilus semibadius		1928	3	1427.08	1086	208	93	57	29	30	59	84	53	45	33	47	27	12	7	8	5	1	0	0	0	0	0	0	0	0	0	0	0	0	0	0	0	0	0	0	0	0	0	0	0	1	1533		0
Cantorchilus superciliaris		747	1	1639.74	416	93	62	33	35	9	18	14	10	2	1	3	6	1	3	1	2	1	2	1	1	0	0	0	0	2	0	0	0	0	0	0	0	0	0	0	0	0	0	0	0	1	1567		0
Cantorchilus thoracicus		1148	7.37	1365	321	80	32	28	88	142	115	119	48	36	26	47	38	7	5	2	2	1	1	0	0	0	0	0	0	0	0	0	0	0	0	0	0	0	0	0	0	0	0	0	0	1	1411		0
Cantorchilus zeledoni		403	0.98	1604.92	294	32	16	10	3	14	3	7	2	0	1	3	0	2	1	2	3	2	0	0	0	0	0	0	0	0	0	0	0	0	0	0	0	0	0	0	0	0	0	0	0	1	1601		0
Capito brunneipectus		37	17.44	130.2	23	14	0	0	0	0	0	0	0	0	0	0	0	0	0	0	0	0	0	0	0	0	0	0	0	0	0	0	0	0	0	0	0	0	0	0	0	0	0	0	0	10	100		0
Capito hypoleucus		238	192.48	1886.14	1	3	5	22	8	2	10	28	18	17	39	25	6	7	15	9	13	6	1	1	1	0	0	0	0	0	1	0	0	0	0	0	0	0	0	0	0	0	0	0	0	294	1988		400
Capito quinticolor		26	2.72	441.24	16	6	1	0	2	0	0	0	0	0	0	0	0	0	0	0	0	0	0	0	0	0	0	0	0	0	0	0	0	0	0	0	0	0	0	0	0	0	0	0	0	1	307		0
Capito squamatus		107	14.18	1593.74	24	19	7	16	5	9	3	3	7	1	1	3	2	3	0	3	1	0	0	0	0	0	0	0	0	0	0	0	0	0	0	0	0	0	0	0	0	0	0	0	0	26	2088		0
Capito wallacei		4	1047.48	1569.82	0	0	0	0	0	0	0	0	0	0	1	0	0	0	0	3	0	0	0	0	0	0	0	0	0	0	0	0	0	0	0	0	0	0	0	0	0	0	0	0	0	515	817		1200
Cardellina versicolor		414	1531.21	3668.84	0	0	0	0	0	0	0	0	1	0	0	0	1	1	1	2	2	2	2	4	2	2	11	40	73	68	35	27	25	24	23	16	20	16	3	4	5	3	0	0	1	1500	3659		1800
Cardinalis phoeniceus		572	-2.51	790.02	427	31	16	1	7	5	8	11	5	0	0	0	0	0	0	0	0	0	0	0	0	0	0	0	0	0	0	0	0	0	0	0	0	0	0	0	0	0	0	0	0	1	904		0
Carpodectes antoniae		152	1	234.12	126	15	2	1	0	0	0	0	0	0	0	0	0	0	0	0	0	0	0	0	0	0	0	0	0	0	0	0	0	0	0	0	0	0	0	0	0	0	0	0	0	1	217		0
Carpodectes hopkei		85	0	1416.56	44	4	2	3	3	6	8	2	7	1	0	0	0	1	0	0	0	0	1	0	0	0	0	0	0	0	0	0	0	0	0	0	0	0	0	0	0	0	0	0	0	1	1011		0
Carpodectes nitidus		304	0.91	721.17	227	35	5	6	7	4	1	4	0	0	0	0	0	0	0	0	0	0	0	0	0	0	0	0	0	0	0	0	0	0	0	0	0	0	0	0	0	0	0	0	0	1	649		0
Carpornis melanocephala		97	6.96	800.12	24	16	3	10	20	11	4	8	1	0	0	0	0	0	0	0	0	0	0	0	0	0	0	0	0	0	0	0	0	0	0	0	0	0	0	0	0	0	0	0	0	5	975		0
Castanozoster thoracicus		120	455.13	2371	1	0	0	0	1	0	1	2	3	6	5	3	5	5	6	16	21	16	8	8	4	4	1	3	0	1	0	0	0	0	0	0	0	0	0	0	0	0	0	0	0	472	2159		800
Catharus gracilirostris		797	1336.52	3462.12	0	0	0	0	1	2	0	0	0	1	1	2	0	5	6	6	8	7	18	21	16	50	35	42	87	64	52	100	72	67	47	13	15	34	23	1	0	1	0	0	0	1295	3414		1800
Cephalopterus glabricollis		74	41.14	2044.18	5	1	1	2	4	10	1	15	1	4	3	5	5	2	8	3	2	0	1	0	0	0	0	0	0	1	0	0	0	0	0	0	0	0	0	0	0	0	0	0	0	46	1918		100
Cephalopterus penduliger		84	99.05	1708.36	1	1	2	3	3	24	5	4	7	2	3	8	4	3	6	3	3	2	0	0	0	0	0	0	0	0	0	0	0	0	0	0	0	0	0	0	0	0	0	0	0	139	1878		80
Cercomacra carbonaria		40	24.09	85	40	0	0	0	0	0	0	0	0	0	0	0	0	0	0	0	0	0	0	0	0	0	0	0	0	0	0	0	0	0	0	0	0	0	0	0	0	0	0	0	0	45	104		800
Cercomacra ferdinandi		27	112.56	272.76	0	24	3	0	0	0	0	0	0	0	0	0	0	0	0	0	0	0	0	0	0	0	0	0	0	0	0	0	0	0	0	0	0	0	0	0	0	0	0	0	0	76	251		0
Cercomacroides parkeri		351	949.5	2230	0	0	0	1	0	0	0	0	0	5	5	10	17	35	50	49	54	30	37	34	12	7	3	0	0	0	0	0	0	0	0	0	1	0	0	0	0	0	0	0	1	890	3019		1130
Certhidea olivacea		178	648.05	750.95	0	0	0	0	0	0	1	1	0	0	0	0	0	0	0	0	0	0	0	0	0	0	0	0	0	0	0	0	0	0	0	0	0	0	0	0	0	0	0	0	0	694	834		0
Chaetocercus astreans		124	681.06	2765.86	1	0	0	0	0	0	2	0	0	3	1	4	0	7	10	33	19	14	4	11	4	0	2	0	3	4	0	0	2	0	0	0	0	0	0	0	0	0	0	0	0	552	2432		825
Chaetocercus berlepschi		30	7.5	420.25	19	4	2	0	1	0	0	0	0	0	0	0	0	0	0	0	0	0	0	0	0	0	0	0	0	0	0	0	0	0	0	0	0	0	0	0	0	0	0	0	0	18	363		50
Chaetocercus heliodor		347	518.22	3161.64	0	0	0	1	0	4	1	0	2	4	11	12	8	11	56	25	24	17	26	24	20	13	7	14	14	18	13	9	3	3	1	3	2	0	0	0	0	0	0	1	0	617	3361		1200
Chaetocercus jourdanii		76	502.75	2841.25	0	0	0	1	0	1	1	1	1	0	2	4	3	3	5	3	8	8	6	2	5	5	5	4	4	0	2	1	0	0	0	1	0	0	0	0	0	0	0	0	0	582	2810		900
Chaetura fumosa		786	3	1502.33	464	100	38	23	5	6	14	10	15	20	11	20	21	4	6	3	1	2	3	0	0	1	0	0	0	0	0	0	0	0	0	0	0	0	0	0	0	0	0	0	0	1	1571		0
Chalcostigma herrani		212	1838.54	4353.15	0	0	0	0	0	0	0	0	0	0	0	0	0	1	0	0	0	0	2	1	0	1	1	1	1	6	3	2	3	3	5	8	8	12	36	25	32	10	12	10	29	1835	4481		2700
Chalcostigma heteropogon		205	1942.52	3794.08	0	0	0	0	0	0	0	0	0	0	0	0	0	0	0	0	0	1	1	2	0	0	1	0	3	3	2	3	2	4	14	11	21	24	26	35	26	24	1	1	0	2057	3933		3000
Chalcostigma olivaceum		81	2386.4	4897.6	0	0	0	0	0	0	0	0	0	0	0	0	0	0	0	0	0	0	0	0	0	0	0	2	0	0	0	0	0	0	0	0	0	0	0	0	0	1	6	5	67	2849	5315		3600
Chalcostigma ruficeps		126	954	3842.75	0	0	0	0	0	0	1	0	1	0	0	1	0	1	3	1	2	2	1	2	4	5	9	7	3	10	7	7	21	9	6	6	3	4	2	3	2	0	2	1	0	1051	3999		1400
Chalcostigma stanleyi		238	2487.67	4500.78	0	0	0	0	0	0	0	0	0	0	0	1	0	0	0	0	0	0	1	0	0	0	0	1	0	0	2	3	4	0	0	5	2	4	5	8	19	19	21	46	96	2474	5151		3000
Chamaepetes unicolor		1190	595.23	3074.77	0	0	0	2	2	9	6	17	16	15	31	52	65	157	155	156	73	48	29	36	30	49	35	39	59	28	22	18	12	10	8	1	2	6	1	0	0	1	0	0	0	599	3029		900
Chamaeza meruloides		191	103.4	1943.8	2	6	5	12	11	13	9	22	24	26	29	15	6	5	2	1	0	0	0	1	0	1	0	0	0	0	0	1	0	0	0	0	0	0	0	0	0	0	0	0	0	148	1921		500
Chamaeza mollissima		65	1063.48	3437.48	0	0	0	0	0	0	0	0	0	0	2	1	0	1	0	1	0	1	3	7	2	7	6	4	5	5	2	5	8	1	1	1	0	0	2	0	0	0	0	0	0	1249	3962		1800
Chamaeza turdina		115	1155.56	2564.12	0	0	0	0	0	0	0	0	0	0	1	2	1	6	4	6	14	7	16	15	20	11	3	4	1	3	0	0	0	0	0	0	1	0	0	0	0	0	0	0	0	1082	2641		900
Chiroxiphia boliviana		224	539.18	2559.1	0	0	0	1	1	3	5	2	3	15	20	17	12	35	20	14	30	16	5	5	9	4	1	2	1	1	1	0	0	0	0	0	0	0	1	0	0	0	0	0	0	555	3115		650
Chiroxiphia linearis		2497	7.86	1686.42	490	199	193	121	78	76	115	165	111	101	178	156	131	180	104	40	25	11	8	1	0	0	0	1	1	0	0	1	0	0	0	0	0	0	0	0	0	0	0	0	0	1	1699		0
Chlorochrysa fulgentissima	Chlorochrysa calliparaea	387	902.3	2389.92	0	0	0	0	0	2	0	1	1	16	16	31	29	43	50	30	50	30	35	26	8	8	4	3	1	1	0	0	1	0	0	0	0	0	1	0	0	0	0	0	0	799	3209		900
Chlorochrysa nitidissima		201	1075	2431	0	0	0	0	0	0	0	0	0	1	2	0	2	6	11	8	13	18	30	58	33	10	2	4	2	1	0	0	0	0	0	0	0	0	0	0	0	0	0	0	0	709	2871		1300
Chlorochrysa phoenicotis		256	398.1	3056.2	0	0	0	3	1	4	2	3	6	4	18	21	38	32	15	14	16	16	17	18	13	1	4	4	0	2	0	0	1	0	0	0	1	0	0	0	0	0	0	0	2	228	3069		700
Chlorophonia callophrys		1624	697.38	3018.24	0	0	0	2	3	5	7	18	11	24	84	103	92	189	234	184	91	83	74	54	36	55	41	47	47	25	20	40	23	14	10	2	0	5	1	0	0	0	0	0	0	624	3000		750
Chlorophonia flavirostris		199	255.18	2361.26	1	1	1	1	1	3	4	3	7	5	14	22	23	21	20	9	15	10	12	7	7	5	4	1	0	1	0	0	1	0	0	0	0	0	0	0	0	0	0	0	0	152	3020		100
Chlorophonia pyrrhophrys		237	1172.76	3440.32	0	0	0	0	0	0	0	0	1	1	0	1	5	3	4	5	7	9	14	22	31	21	20	14	12	15	3	16	7	4	10	6	2	1	1	0	0	0	0	1	1	999	3495		1500
Chloropipo flavicapilla		80	895.75	2371.41	0	0	0	0	1	0	0	0	0	0	1	0	0	1	0	2	2	3	11	27	11	13	3	5	0	0	0	0	0	0	0	0	0	0	0	0	0	0	0	0	0	941	2716		1200
Chloropipo unicolor		23	596.82	2750	0	0	0	0	0	1	0	0	1	0	0	0	0	0	1	2	3	2	1	5	2	1	1	0	1	0	0	2	0	0	0	0	0	0	0	0	0	0	0	0	0	715	3001		930
Chlorospingus hypophaeus	Chlorospingus flavigularis	988	248.53	2580.07	5	2	10	10	6	22	29	23	40	64	69	89	112	119	91	51	65	32	30	34	17	23	16	12	5	2	0	3	2	1	0	1	1	0	1	0	0	0	0	0	1	193	3533		250
Bangsia flavovirens	Chlorospingus flavovirens	13	602.92	1585.88	0	0	0	0	0	1	3	1	1	1	0	1	2	1	0	2	0	0	0	0	0	0	0	0	0	0	0	0	0	0	0	0	0	0	0	0	0	0	0	0	0	391	1521		450
Chlorospingus inornatus		10	623.09	1642.07	0	0	0	0	0	0	2	0	0	0	1	4	1	1	0	0	1	0	0	0	0	0	0	0	0	0	0	0	0	0	0	0	0	0	0	0	0	0	0	0	0	342	1191		800
Chlorospingus pileatus		1236	908.55	3456	0	0	0	0	2	2	1	7	1	3	7	9	8	19	17	26	31	35	41	35	38	100	68	71	152	84	73	102	70	75	48	17	23	47	22	0	1	1	0	0	0	908	3414		1500
Chlorospingus semifuscus		392	602.91	2532.16	0	0	0	2	0	1	5	4	2	1	11	17	31	21	22	17	26	38	33	37	41	20	26	28	4	1	2	0	1	0	0	0	0	0	0	0	0	0	0	0	1	328	3069		1200
Chlorospingus tacarcunae		16	45.65	1644.5	1	2	0	0	0	0	2	0	3	1	1	1	0	2	2	0	1	0	0	0	0	0	0	0	0	0	0	0	0	0	0	0	0	0	0	0	0	0	0	0	0	173	1315		850
Chlorostilbon assimilis		1564	3	1645.84	588	84	35	25	20	54	77	72	106	94	89	68	80	50	34	37	7	2	6	0	2	2	0	0	0	0	0	0	0	0	0	0	0	0	0	0	0	0	0	0	0	1	1777		0
Chlorostilbon olivaresi		2	204.87	290.13	0	0	2	0	0	0	0	0	0	0	0	0	0	0	0	0	0	0	0	0	0	0	0	0	0	0	0	0	0	0	0	0	0	0	0	0	0	0	0	0	0	100	189		800
Chlorostilbon russatus		153	23.72	2522.4	6	2	3	4	1	4	12	5	6	6	5	4	2	8	13	27	15	10	5	6	3	1	2	0	1	1	1	0	0	0	0	0	0	0	0	0	0	0	0	0	0	35	2182		600
Chlorostilbon stenurus		16	1450.75	2915.5	0	0	0	0	0	0	0	0	0	0	0	0	0	0	2	0	0	2	1	3	2	2	1	2	0	0	0	0	0	0	1	0	0	0	0	0	0	0	0	0	0	1474	3212		1000
Habia carmioli	Chlorothraupis carmioli	784	39.66	1520.76	47	20	36	29	70	128	121	141	87	37	27	15	10	4	2	4	3	1	1	1	0	0	0	0	0	0	0	0	0	0	0	0	0	0	0	0	0	0	0	0	0	38	1697		0
Habia olivacea	Chlorothraupis olivacea	78	0	1757.84	13	9	7	6	6	9	9	2	4	3	1	2	1	0	2	1	0	0	0	0	0	0	0	1	0	0	0	0	0	0	0	0	0	0	0	0	0	0	0	0	0	4	1774		0
Habia stolzmanni	Chlorothraupis stolzmanni	247	248.3	2375.96	1	0	9	6	6	15	16	9	12	11	21	31	29	22	25	10	6	5	5	2	1	1	0	2	0	1	0	1	0	0	0	0	0	0	0	0	0	0	0	0	0	250	2286		200
Chrysothlypis chrysomelas		438	66.14	1680.23	6	3	5	26	36	44	32	69	72	45	36	22	18	12	5	1	3	2	1	0	0	0	0	0	0	0	0	0	0	0	0	0	0	0	0	0	0	0	0	0	0	90	1586		350
Chrysothlypis salmoni		127	19.56	1837.96	13	4	9	12	9	13	17	4	9	3	2	4	8	3	6	4	2	3	1	1	0	0	0	0	0	0	0	0	0	0	0	0	0	0	0	0	0	0	0	0	0	10	2298		0
Cichlopsis leucogenys		32	267.33	1524.28	0	1	0	0	1	2	3	3	5	2	5	0	5	1	2	2	0	0	0	0	0	0	0	0	0	0	0	0	0	0	0	0	0	0	0	0	0	0	0	0	0	156	1553		0
Cinclodes albidiventris		435	2170.38	4780.38	0	0	0	0	0	0	0	0	0	0	0	1	0	0	1	0	1	0	1	0	1	0	0	1	0	2	2	2	2	0	3	9	8	9	15	28	43	60	49	85	109	2405	5134		0
Cinclodes antarcticus		109	0.83	177.44	78	4	1	0	0	0	0	0	0	0	0	0	0	0	0	0	0	0	0	0	0	0	0	0	0	0	0	0	0	0	0	0	0	0	0	0	0	0	0	0	0	1	186		0
Cinclodes antarcticus		109	0.83	177.44	78	4	1	0	0	0	0	0	0	0	0	0	0	0	0	0	0	0	0	0	0	0	0	0	0	0	0	0	0	0	0	0	0	0	0	0	0	0	0	0	0	1	186		0
Cinclodes aricomae		22	3274.32	4702.35	0	0	0	0	0	0	0	0	0	0	0	0	0	0	0	0	0	0	0	0	0	0	0	0	0	0	0	0	0	0	0	0	1	0	0	2	0	1	0	1	17	3427	5069		3500
Cinclodes comechingonus		100	55.95	2631.36	4	3	2	0	0	0	0	1	1	3	1	2	0	0	1	0	0	4	21	2	11	29	13	0	0	0	1	1	0	0	0	0	0	0	0	0	0	0	0	0	0	44	2453		1600
Cinclodes excelsior		403	2967.76	4652.7	0	0	0	0	0	0	0	0	0	0	0	0	0	0	0	0	0	0	0	0	0	0	0	0	0	1	0	1	2	1	0	5	7	8	10	27	30	35	64	94	117	2918	5013		3200
Cinclodes nigrofumosus		920	0	130.48	825	11	1	3	0	0	0	0	0	0	0	0	0	0	0	0	0	0	0	0	0	0	0	0	0	0	0	0	0	0	0	0	0	0	0	0	0	0	0	0	0	1	361		0
Cinclodes olrogi		124	565.69	2552.26	0	0	0	0	0	3	1	6	4	3	5	3	3	2	2	1	4	13	15	5	22	19	11	0	0	0	2	0	0	0	0	0	0	0	0	0	0	0	0	0	0	561	2409		1600
Cinclodes pabsti		80	721.92	1709.73	0	0	0	1	0	0	0	0	14	18	10	5	3	12	8	5	3	1	0	0	0	0	0	0	0	0	0	0	0	0	0	0	0	0	0	0	0	0	0	0	0	645	1693		750
Cinclodes palliatus		66	3685.85	4899.5	0	0	0	0	0	0	0	0	0	0	0	0	0	0	0	0	0	0	0	0	0	0	0	0	0	0	0	0	0	0	1	0	0	0	0	0	0	0	0	0	65	3465	4960		4600
Cinclodes taczanowskii		271	-0.69	85.49	223	1	0	0	0	0	0	0	1	0	0	0	0	0	0	0	0	0	0	0	0	0	0	0	0	0	0	0	0	0	0	0	0	0	0	0	0	0	0	0	0	1	534		0
Cinnycerthia fulva		67	1170.88	3791.84	0	0	0	0	0	0	1	0	0	0	0	0	0	0	1	0	0	1	0	0	2	1	4	5	2	3	5	12	17	4	1	1	0	0	3	2	0	1	1	0	0	1384	3999		1500
Cinnycerthia olivascens		342	1127.28	3490.88	0	0	0	0	0	0	0	1	1	0	1	4	4	4	4	10	23	16	30	22	22	22	40	28	18	30	18	7	12	6	3	5	2	3	2	2	0	0	1	0	1	871	3648		1500
Cinnycerthia peruana		60	858.52	3767.5	0	0	0	0	0	0	0	0	2	0	0	0	0	1	0	1	0	0	0	1	0	1	0	3	4	3	9	7	4	6	5	5	3	1	0	2	1	0	0	1	0	790	4182		1500
Cistothorus apolinari		183	2266.14	3926.8	0	0	0	0	0	0	0	0	0	0	0	0	2	0	0	0	0	0	0	0	0	0	0	0	1	33	4	0	2	0	57	2	1	2	5	12	22	36	1	2	1	2025	3805		2500
Cistothorus meridae		11	2891.9	4063.4	0	0	0	0	0	0	0	0	0	0	0	0	0	0	0	0	0	0	0	0	0	0	0	0	0	0	0	0	1	0	2	0	0	0	2	2	0	1	1	0	2	2991	4166		3000
Clibanornis erythrocephalus		64	19.24	2480.44	5	3	6	5	2	7	11	5	1	0	2	2	2	1	2	2	3	0	1	0	1	0	0	0	1	1	0	0	0	0	0	0	0	0	0	0	0	0	0	0	0	33	2406		150
Clibanornis rufipectus		189	624.52	2520.96	0	0	0	1	0	1	6	6	6	7	27	8	9	24	38	21	11	9	3	7	1	1	0	0	0	2	0	0	1	0	0	0	0	0	0	0	0	0	0	0	0	526	2309		1100
Clytoctantes alixii		35	262.26	1703.9	0	1	0	0	0	2	2	1	8	3	0	2	1	0	1	7	6	1	0	0	0	0	0	0	0	0	0	0	0	0	0	0	0	0	0	0	0	0	0	0	0	249	1752		185
Cnemathraupis aureodorsalis		7	3391.24	3622.74	0	0	0	0	0	0	0	0	0	0	0	0	0	0	0	0	0	0	0	0	0	0	0	0	0	0	0	0	0	0	0	0	0	1	1	3	2	0	0	0	0	2529	2857		3050
Cnemathraupis eximia		149	1868	4112.2	0	0	0	0	0	0	0	0	0	0	0	0	0	0	0	0	1	1	0	2	1	1	1	0	3	6	2	4	7	8	13	14	21	19	17	13	9	1	0	2	3	1671	4156		2800
Cnemoscopus rubrirostris		443	1171.7	3636.78	0	0	0	1	0	0	0	1	0	1	1	2	3	4	6	4	4	4	6	18	7	13	20	29	35	64	59	49	36	29	15	12	4	4	5	2	0	1	1	1	2	1110	3987		2100
Coeligena bonapartei		180	1739.69	3372.92	0	0	0	0	0	0	0	0	0	0	0	0	0	0	0	0	1	2	2	0	1	3	10	4	9	33	32	26	14	13	12	8	2	6	2	0	0	0	0	0	0	2036	3362		1400
Coeligena helianthea		180	1651.48	3519.3	0	0	0	0	0	0	0	0	0	0	0	0	0	1	0	0	2	1	1	1	3	0	2	9	5	8	17	15	19	44	22	14	4	3	3	5	1	0	0	0	0	1595	3610		1900
Coeligena iris		278	1535.33	3775.74	0	0	0	0	0	0	1	0	0	0	0	1	0	0	0	2	1	2	3	3	6	11	8	9	27	28	15	18	16	26	17	33	13	15	8	4	4	4	3	0	0	1435	4079		1700
Coeligena lutetiae		424	1594.69	4145.49	0	0	0	0	0	0	0	0	0	0	1	2	1	0	0	1	1	1	2	1	4	5	2	8	7	13	16	25	19	22	42	46	37	40	46	51	11	6	1	4	9	1784	4489		2600
Coeligena orina		20	1931.19	3541.24	0	0	0	0	0	0	0	0	0	0	0	0	0	0	0	0	0	1	0	0	0	0	0	0	1	2	0	0	6	2	1	1	1	1	3	1	0	0	0	0	0	1277	3474		3150
Coeligena phalerata		98	1316.27	2795.63	0	0	0	0	0	0	0	1	0	0	0	0	0	1	3	5	6	1	1	32	7	4	7	5	6	14	1	3	1	0	0	0	0	0	0	0	0	0	0	0	0	1178	2660		1400
Coeligena prunellei		125	768.08	3262.24	0	0	0	1	0	0	1	0	0	0	0	1	0	1	3	2	3	5	2	17	4	22	8	7	22	14	5	4	0	0	0	1	1	0	1	0	0	0	0	0	0	913	3057		1000
Coeligena violifer		326	1368.25	4181.75	0	0	0	0	0	1	1	0	0	0	0	0	0	5	2	0	0	0	0	5	5	9	4	9	9	19	17	23	41	39	25	29	17	17	7	11	18	4	3	0	6	1298	5010		1300
Coeligena wilsoni		434	346.18	2571.57	2	1	1	2	1	4	3	3	6	23	12	17	42	31	31	30	41	52	46	35	14	10	8	9	3	3	0	0	1	0	0	0	1	0	0	0	0	0	0	0	2	224	3003		700
Colinus nigrogularis		1424	0	344.01	1163	92	88	31	1	0	0	0	0	0	0	0	0	0	0	0	0	0	0	0	0	0	0	0	0	0	0	0	0	0	0	0	0	0	0	0	0	0	0	0	0	1	276		0
Columbina buckleyi		991	0	1950.56	601	75	36	25	42	40	30	29	16	5	6	6	8	2	5	2	3	2	2	2	1	2	0	1	1	2	2	1	0	0	0	0	0	0	0	0	0	0	0	0	0	1	2077		0
Conirostrum fraseri	Conirostrum cinereum	3551	3	4180.88	449	151	94	61	49	37	31	17	19	14	20	12	13	19	14	12	14	10	19	12	23	35	54	106	164	145	139	122	202	139	134	115	109	175	196	136	116	87	111	51	104	1	4558		0
Conirostrum margaritae		45	7	172.4	38	6	1	0	0	0	0	0	0	0	0	0	0	0	0	0	0	0	0	0	0	0	0	0	0	0	0	0	0	0	0	0	0	0	0	0	0	0	0	0	0	14	168		0
Conirostrum rufum		628	1669.21	3729	0	0	1	0	0	0	0	0	0	0	1	1	1	1	0	1	2	1	0	4	1	2	1	2	1	191	45	29	37	34	49	45	35	36	30	33	22	20	1	0	1	1755	3871		2650
Conirostrum tamarugense		122	112.36	4292.23	1	8	12	3	1	0	0	3	1	17	3	6	1	5	1	0	0	1	1	0	0	0	0	6	8	1	1	0	1	0	1	1	5	6	3	2	4	2	2	4	11	116	4297		0
Conopophaga ardesiaca		43	686.12	2708.8	0	0	0	0	0	1	0	0	0	3	12	3	2	5	2	1	1	2	4	2	2	0	0	1	0	1	0	0	1	0	0	0	0	0	0	0	0	0	0	0	0	983	2718		800
Conopophaga cearae		71	307.9	1054.6	0	1	0	4	4	4	6	7	40	3	2	0	0	0	0	0	0	0	0	0	0	0	0	0	0	0	0	0	0	0	0	0	0	0	0	0	0	0	0	0	0	247	925		300
Conothraupis speculigera		56	74.1	3195	3	4	4	8	5	5	4	1	1	2	0	3	1	0	2	2	3	0	2	1	1	0	0	0	0	2	0	0	0	0	1	0	0	1	0	0	0	0	0	0	0	82	3129		0
Contopus albogularis		4	33.04	482.27	1	0	2	0	1	0	0	0	0	0	0	0	0	0	0	0	0	0	0	0	0	0	0	0	0	0	0	0	0	0	0	0	0	0	0	0	0	0	0	0	0	24	274		400
Contopus lugubris		587	583.74	2931.88	0	0	0	0	3	5	2	10	5	7	21	18	21	44	48	45	44	47	46	32	22	50	38	19	17	11	11	11	3	4	0	0	0	2	1	0	0	0	0	0	0	635	2967		900
Contopus ochraceus		94	1913.69	3311.69	0	0	0	0	0	0	0	0	0	0	0	0	0	0	0	0	1	0	0	2	6	13	10	2	20	6	5	13	7	4	2	1	0	2	0	0	0	0	0	0	0	1998	3234		2200
Corvus imparatus		223	0	915.83	139	30	15	14	4	0	1	0	0	2	0	1	0	0	0	0	0	0	0	0	0	0	0	0	1	0	0	0	0	0	0	0	0	0	0	0	0	0	0	0	0	1	1051		0
Corvus sinaloae		1230	0	931.7	897	59	27	65	42	19	8	4	3	5	1	1	0	1	1	2	1	0	0	1	0	2	0	0	0	0	0	0	0	0	0	0	0	0	0	0	0	0	0	0	0	1	958		0
Cotinga ridgwayi		349	3.46	1603.04	126	40	16	5	5	16	63	43	7	5	2	5	4	1	3	2	1	1	0	1	0	1	0	0	0	0	0	0	0	0	0	0	0	0	0	0	0	0	0	0	0	1	1641		0
Cranioleuca albicapilla		472	2055	4332.82	0	0	0	0	0	0	0	0	0	0	0	0	0	2	0	0	0	0	2	1	0	2	2	4	5	1	2	1	25	37	14	24	34	45	50	73	41	35	42	7	23	2184	5096		2400
Cranioleuca albiceps		40	779.37	3841.03	0	1	0	0	0	0	0	0	0	0	0	0	0	0	0	0	0	2	0	0	0	0	1	2	0	9	3	0	8	5	0	4	0	2	1	0	1	0	0	1	0	752	3847		2200
Cranioleuca antisiensis		541	912.2	4500.6	0	0	0	1	0	1	1	2	1	4	5	2	2	3	3	7	11	11	17	9	15	7	25	12	25	33	23	22	27	33	18	27	12	26	17	11	25	9	15	13	66	948	5095		900
Cranioleuca demissa		7	976.1	1865.46	0	0	0	0	0	0	0	0	0	1	1	0	0	0	4	0	0	0	1	0	0	0	0	0	0	0	0	0	0	0	0	0	0	0	0	0	0	0	0	0	0	711	2352		1100
Cranioleuca erythrops		2548	495.51	2721.89	2	4	4	10	6	12	12	14	33	31	76	129	348	268	260	284	202	191	176	171	116	58	44	23	28	8	8	11	7	3	2	2	2	2	1	0	0	0	0	0	0	554	2786		150
Cranioleuca hellmayri		156	1056.1	2830.4	0	0	0	0	0	0	0	0	1	0	2	3	2	12	13	11	9	5	4	18	5	7	11	9	4	27	4	5	4	0	0	0	0	0	0	0	0	0	0	0	0	922	2706		1520
Cranioleuca henricae		7	1430.48	2760.68	0	0	0	0	0	0	0	0	0	0	0	0	0	1	0	0	0	0	0	0	1	0	2	1	0	0	1	1	0	0	0	0	0	0	0	0	0	0	0	0	0	2382	2907		1800
Cranioleuca marcapatae		112	1382.16	4163.01	0	0	0	0	0	0	0	0	0	0	0	0	0	2	1	0	2	0	0	0	0	2	0	3	1	1	5	19	13	5	6	5	10	4	7	10	11	1	0	1	3	1796	4272		2400
Cranioleuca muelleri		17	6	21.68	17	0	0	0	0	0	0	0	0	0	0	0	0	0	0	0	0	0	0	0	0	0	0	0	0	0	0	0	0	0	0	0	0	0	0	0	0	0	0	0	0	1	31		0
Crax alberti		36	11.4	1751.14	19	5	3	0	1	2	0	0	3	1	0	0	0	0	0	0	0	0	0	0	0	1	0	0	0	0	0	0	0	0	0	0	0	0	0	0	0	0	0	0	0	1	1783		0
Crax globulosa		18	33.29	123.79	12	6	0	0	0	0	0	0	0	0	0	0	0	0	0	0	0	0	0	0	0	0	0	0	0	0	0	0	0	0	0	0	0	0	0	0	0	0	0	0	0	50	121		0
Creurgops dentatus		117	585.12	3433.64	0	0	0	0	0	2	0	0	0	1	0	1	0	9	5	6	10	10	5	11	5	11	4	14	8	3	1	3	1	4	0	1	0	0	1	0	0	0	0	0	1	1071	3989		1500
Creurgops verticalis		210	1038.6	3153.3	0	0	0	0	0	0	2	0	0	0	1	2	3	6	7	2	26	20	19	31	23	18	14	11	7	6	3	1	2	1	2	1	0	0	1	0	1	0	0	0	0	963	3927		1400
Crypturellus atrocapillus		175	177.8	2747.96	0	6	25	17	18	34	14	10	10	9	7	8	2	1	4	5	2	0	0	0	0	0	0	1	0	0	0	0	0	0	0	0	0	0	0	0	0	0	1	0	1	190	3679		0
Crypturellus berlepschi		33	8.6	1405.92	13	3	0	3	5	4	2	0	1	0	0	1	0	0	0	1	0	0	0	0	0	0	0	0	0	0	0	0	0	0	0	0	0	0	0	0	0	0	0	0	0	5	1718		0
Crypturellus casiquiare		2	100.27	126.73	1	1	0	0	0	0	0	0	0	0	0	0	0	0	0	0	0	0	0	0	0	0	0	0	0	0	0	0	0	0	0	0	0	0	0	0	0	0	0	0	0	132	138		100
Crypturellus kerriae		15	4.17	1139.49	5	1	0	0	0	2	3	0	0	1	0	2	0	0	0	0	0	0	0	0	0	0	0	0	0	0	0	0	0	0	0	0	0	0	0	0	0	0	0	0	0	52	949		0
Crypturellus ptaritepui		1	1405	1405	0	0	0	0	0	0	0	0	0	0	0	0	0	0	1	0	0	0	0	0	0	0	0	0	0	0	0	0	0	0	0	0	0	0	0	0	0	0	0	0	0	1565	1565		1350
Crypturellus transfasciatus		276	7.75	1634.25	93	33	29	36	21	16	22	10	3	2	2	2	1	1	0	1	1	1	0	1	0	0	0	0	1	0	0	0	0	0	0	0	0	0	0	0	0	0	0	0	0	11	1675		0
Cyanocorax beecheii		221	0.15	664.3	143	20	11	24	7	2	4	0	0	1	0	0	0	0	0	0	0	0	0	0	0	1	0	0	0	0	0	0	0	0	0	0	0	0	0	0	0	0	0	0	0	1	676		0
Cyanocorax dickeyi		73	463	2384.36	0	0	0	0	2	0	1	0	0	0	0	1	0	0	1	2	1	2	7	17	24	13	0	2	0	0	0	0	0	0	0	0	0	0	0	0	0	0	0	0	0	498	2381		1350
Cyanocorax melanocyaneus		3597	492.95	2542.3	0	1	7	15	15	40	49	74	68	110	151	213	282	377	548	510	332	180	215	118	115	51	52	20	12	9	8	4	5	6	2	3	2	1	0	1	0	0	0	0	0	503	2479		600
Cyanocorax mystacalis		541	2.32	1883.76	252	63	38	26	21	13	33	13	9	4	6	6	7	7	11	3	3	8	5	1	1	0	0	0	1	0	0	0	0	0	1	0	0	0	0	0	0	0	0	0	0	1	1809		0
Cyanocorax sanblasianus		826	1	1414.52	547	63	30	44	19	35	18	4	5	13	5	3	2	1	3	2	2	2	1	0	0	0	0	0	0	0	0	0	0	0	0	0	0	0	0	0	0	0	0	0	0	1	1366		0
Cyanolyca argentigula		54	1256.27	3394.21	0	0	0	0	0	0	0	0	0	0	0	0	3	0	1	3	0	0	1	2	3	3	3	1	4	3	3	3	7	5	6	0	0	2	1	0	0	0	0	0	0	1374	3433		2000
Cyanolyca armillata		357	844.76	3652.6	0	0	1	1	0	0	0	2	0	1	0	2	3	1	0	3	1	1	9	11	7	11	14	24	28	45	39	33	38	21	20	10	11	8	2	5	1	3	0	0	1	864	3683		0
Cyanolyca cucullata		366	597.65	2216.95	0	0	0	0	0	5	1	6	2	5	11	18	32	37	50	85	62	19	6	5	9	7	3	1	0	1	0	1	0	0	0	0	0	0	0	0	0	0	0	0	0	591	2214		800
Cyanolyca mirabilis		28	358.18	2810.18	1	0	0	0	0	0	0	0	0	0	0	0	1	0	0	0	0	0	0	0	0	1	3	1	8	4	5	2	1	0	0	0	0	0	0	0	0	0	0	0	0	35	2766		1525
Cyanolyca nanus		67	1916.76	3081.76	0	0	0	0	0	0	0	0	0	0	0	0	0	0	0	1	0	0	0	0	0	1	1	4	3	1	0	7	12	26	11	0	0	0	0	0	0	0	0	0	0	1879	3140		1400
Cyanolyca pulchra		90	622.03	3143.17	0	0	0	1	0	0	1	0	2	0	0	3	4	2	4	5	5	6	12	9	13	6	6	5	2	1	0	0	1	0	0	1	1	0	0	0	0	0	0	0	0	367	3448		900
Cyanolyca pumilo		180	1149.56	3076.07	0	0	0	0	0	0	0	0	0	0	2	1	2	0	0	12	7	7	12	17	21	10	15	13	15	14	11	10	5	2	2	2	0	0	0	0	0	0	0	0	0	1216	2934		1600
Cyanolyca turcosa		406	944.3	3920.2	0	0	0	0	0	0	0	0	3	3	1	5	4	2	3	4	9	4	13	17	17	21	44	26	15	23	48	29	21	9	16	16	13	13	8	4	3	6	1	3	2	1042	4487		1500
Cyclarhis nigrirostris		921	805.2	3115.8	2	1	0	1	1	3	0	1	7	3	6	18	21	27	31	41	41	42	85	80	111	70	54	56	54	59	33	21	17	13	11	5	1	1	0	2	0	0	0	0	2	719	3295		1300
Cynanthus sordidus		695	259.52	2308.9	3	2	4	0	1	2	5	6	8	20	37	18	30	44	35	138	153	75	40	29	9	22	6	6	1	0	0	0	0	1	0	0	0	0	0	0	0	0	0	0	0	243	2330		900
Cyphorhinus thoracicus		371	507.8	2894.8	0	1	0	2	1	2	0	1	0	6	11	5	8	17	8	7	19	18	47	52	67	15	23	22	16	9	3	4	3	2	0	1	0	0	0	1	0	0	0	0	0	515	3069		1300
Cypseloides cherriei		263	5	2355	47	26	12	7	7	14	7	8	12	6	15	14	22	10	13	4	5	8	8	1	3	2	5	3	0	1	0	0	0	0	1	0	0	0	0	0	0	0	0	0	0	1	2198		1100
Cypseloides lemosi		81	197	2701.2	0	2	2	2	3	4	0	1	3	8	3	5	5	4	5	1	4	1	4	7	2	6	4	3	0	1	0	0	0	0	0	0	0	0	1	0	0	0	0	0	0	192	2882		1000
Cypseloides storeri		9	856.72	1966.4	0	0	0	0	0	0	0	0	1	0	0	0	0	1	0	1	1	4	0	1	0	0	0	0	0	0	0	0	0	0	0	0	0	0	0	0	0	0	0	0	0	879	1975		1500
Dacnis berlepschi		21	18.6	485	5	3	3	7	3	0	0	0	0	0	0	0	0	0	0	0	0	0	0	0	0	0	0	0	0	0	0	0	0	0	0	0	0	0	0	0	0	0	0	0	0	61	619		0
Dacnis hartlaubi		250	449.69	2322.14	1	1	0	1	0	1	0	3	0	1	3	4	4	24	69	67	34	11	5	7	6	3	1	3	1	0	0	0	0	0	0	0	0	0	0	0	0	0	0	0	0	614	2331		300
Dacnis nigripes		68	4.34	1670.17	32	3	1	2	4	3	1	7	4	2	3	2	1	1	0	0	1	1	0	0	0	0	0	0	0	0	0	0	0	0	0	0	0	0	0	0	0	0	0	0	0	15	1687		0
Dacnis viguieri		14	17.65	974.68	4	0	0	4	2	0	2	0	1	1	0	0	0	0	0	0	0	0	0	0	0	0	0	0	0	0	0	0	0	0	0	0	0	0	0	0	0	0	0	0	0	18	1094		0
Deconychura typica	Deconychura longicauda	383	8.6	1628.6	140	64	77	14	13	8	13	10	4	4	4	3	7	6	3	6	3	1	1	0	0	0	0	0	0	0	0	0	0	0	0	0	0	0	0	0	0	0	0	0	0	1	1656		400
Deltarhynchus flammulatus		211	5.06	1823.18	131	29	6	3	3	6	2	7	3	5	4	2	0	2	1	0	0	0	1	0	1	1	0	0	0	0	0	0	0	0	0	0	0	0	0	0	0	0	0	0	0	1	1827		0
Dendrortyx barbatus		64	768.13	3171.37	0	0	0	0	0	0	1	0	1	1	2	2	3	5	6	10	6	2	6	0	2	4	5	5	0	0	0	0	0	0	0	2	1	0	0	0	0	0	0	0	0	773	3200		900
Dendrortyx leucophrys		740	684.31	3227.55	1	1	1	0	0	2	3	3	7	10	34	40	56	62	103	62	60	58	38	28	29	24	13	14	19	13	15	9	10	10	3	4	4	3	0	0	0	1	0	0	0	649	3129		300
Dendrortyx macroura		229	1016.88	3616.44	0	0	0	0	0	0	0	1	1	0	2	3	2	3	4	5	6	7	4	10	10	4	7	16	19	9	8	10	10	35	35	8	4	3	0	0	0	1	1	0	1	1014	3589		1500
Diglossa carbonaria		181	2204.4	4295.4	0	0	1	0	0	0	0	0	0	0	0	0	0	0	0	0	0	0	0	0	0	1	1	0	0	3	4	1	15	13	7	2	8	21	31	22	18	7	5	12	9	2285	4203		2500
Diglossa glauca		272	971.27	2848.36	0	0	0	0	0	0	1	0	1	3	6	12	16	23	20	8	39	26	20	38	21	10	16	5	0	1	2	1	0	2	0	0	0	0	1	0	0	0	0	0	0	707	3650		1000
Diglossa gloriosa		46	2048.95	4087.8	0	0	0	0	0	0	0	0	0	0	0	0	0	0	0	0	0	0	0	0	3	0	4	3	1	7	1	3	1	2	6	1	2	1	1	4	1	3	0	0	2	2078	4038		3000
Diglossa gloriosissima		33	1429.08	3588.24	0	0	0	0	0	0	0	0	0	0	0	0	0	1	0	2	0	1	0	1	1	0	0	3	4	8	1	0	2	1	2	1	2	0	2	0	1	0	0	0	0	1277	3329		3000
Diglossa indigotica		129	487.44	2778.04	0	0	0	1	1	4	1	1	4	4	10	11	18	7	7	7	10	8	11	8	6	2	1	1	3	1	0	0	1	0	0	0	0	0	0	1	0	0	0	0	0	347	3069		700
Diglossa lafresnayii		900	1673.8	4154.39	0	0	0	0	0	1	0	0	0	1	1	0	1	1	2	0	3	3	6	6	5	4	10	13	10	64	51	37	49	46	63	75	71	74	83	83	51	30	12	16	27	1673	4296		2700
Diglossa major		11	1058.3	2268.9	0	0	0	0	0	0	0	0	0	0	2	0	0	0	4	0	0	0	1	0	0	1	3	0	0	0	0	0	0	0	0	0	0	0	0	0	0	0	0	0	0	958	2556		1300
Diglossa mystacalis		333	2088.48	4186.56	0	0	0	0	1	0	0	0	0	0	0	1	0	1	0	0	0	0	0	0	1	4	3	7	3	1	9	15	22	23	23	31	21	37	39	31	32	9	6	5	8	1498	5035		2500
Diglossa plumbea		1421	864	3455	0	0	0	1	0	3	3	6	5	1	8	15	20	31	55	68	79	74	87	97	48	117	85	71	88	71	60	88	52	55	34	16	14	43	22	1	2	1	0	0	0	900	3414		1200
Diglossa venezuelensis		1	2195	2195	0	0	0	0	0	0	0	0	0	0	0	0	0	0	0	0	0	0	0	0	0	1	0	0	0	0	0	0	0	0	0	0	0	0	0	0	0	0	0	0	0	1903	1903		885
Doliornis remseni		6	3231.35	3535.35	0	0	0	0	0	0	0	0	0	0	0	0	0	0	0	0	0	0	0	0	0	0	0	0	0	0	0	0	0	0	0	0	3	0	2	1	0	0	0	0	0	2917	3350		2875
Doliornis sclateri		16	3032.85	3611.1	0	0	0	0	0	0	0	0	0	0	0	0	0	0	0	0	0	0	0	0	0	0	0	0	0	0	0	0	0	0	1	2	0	1	5	6	1	0	0	0	0	1551	2928		2700
Doricha eliza		553	-4	960.84	395	5	2	2	0	1	0	0	11	13	0	2	1	2	0	0	0	0	0	0	0	0	0	0	0	0	0	0	0	0	0	0	0	0	0	0	0	0	0	0	0	1	950		0
Doricha enicura		185	976.2	2351.92	0	0	0	0	1	0	0	0	0	3	1	1	9	6	15	66	36	20	10	8	6	0	0	1	0	1	0	0	0	1	0	0	0	0	0	0	0	0	0	0	0	500	2355		1000
Drymophila caudata		17	1506.08	2534.36	0	0	0	0	0	0	0	0	0	0	0	0	0	0	1	1	1	3	0	2	6	0	1	0	0	2	0	0	0	0	0	0	0	0	0	0	0	0	0	0	0	1528	2620		1200
Drymophila genei		94	649.86	2397.25	0	0	0	0	1	0	1	1	1	1	3	2	4	2	10	11	11	14	10	11	4	4	1	1	0	0	0	1	0	0	0	0	0	0	0	0	0	0	0	0	0	679	2183		1000
Drymophila hellmayri		212	620.32	2540.17	0	0	0	1	0	1	2	2	5	4	12	7	26	53	53	24	9	3	1	4	1	1	0	0	0	1	0	1	1	0	0	0	0	0	0	0	0	0	0	0	0	626	2153		1200
Drymophila klagesi		83	327	2462.66	0	0	0	7	8	5	5	1	1	3	5	4	5	4	2	5	7	6	0	8	2	0	1	2	1	0	1	0	0	0	0	0	0	0	0	0	0	0	0	0	0	323	2295		800
Veniliornis chocoensis	Dryobates chocoensis	20	33.13	1449.5	4	1	2	1	0	4	3	0	3	0	0	1	0	0	0	1	0	0	0	0	0	0	0	0	0	0	0	0	0	0	0	0	0	0	0	0	0	0	0	0	0	112	1424		0
Veniliornis dignus	Dryobates dignus	221	835	3572	0	0	1	0	0	0	0	1	2	3	6	3	4	4	10	5	11	8	22	26	24	14	14	22	7	8	11	3	5	2	1	0	0	0	1	0	1	0	0	0	2	856	3175		1200
Veniliornis frontalis	Dryobates frontalis	246	331.1	2576	0	0	1	3	5	7	16	8	3	9	12	15	21	23	45	25	19	14	5	1	3	3	0	2	0	4	2	0	0	0	0	0	0	0	0	0	0	0	0	0	0	318	2735		0
Leuconotopicus stricklandi	Dryobates stricklandi	140	1698	4191.79	0	0	0	0	0	0	0	0	0	0	0	0	1	0	0	0	13	1	1	1	0	0	6	3	2	3	2	2	4	25	29	19	9	6	2	1	0	3	1	0	6	1927	4136		1200
Dubusia stictocephala	Dubusia taeniata	646	1450.7	4067.1	0	0	0	0	0	0	0	0	0	0	1	2	2	2	0	1	0	6	4	4	6	6	10	9	17	43	43	40	56	54	61	60	47	42	40	42	15	15	4	3	11	1607	4002		2500
Dysithamnus leucostictus		39	738.34	2137.04	0	0	0	0	0	0	1	0	2	0	2	3	3	4	5	1	6	1	3	2	3	3	0	0	0	0	0	0	0	0	0	0	0	0	0	0	0	0	0	0	0	665	2097		0
Dysithamnus occidentalis		42	1282.25	2524.54	0	0	0	0	0	0	0	0	0	0	0	0	1	1	1	4	2	4	2	3	4	3	6	6	3	2	0	0	0	0	0	0	0	0	0	0	0	0	0	0	0	1243	3069		900
Dysithamnus plumbeus		13	69.36	1121	2	1	1	3	1	0	1	3	0	0	0	1	0	0	0	0	0	0	0	0	0	0	0	0	0	0	0	0	0	0	0	0	0	0	0	0	0	0	0	0	0	49	1251		0
Dysithamnus striaticeps		164	52.15	1508.72	13	5	10	5	28	34	16	33	8	0	4	3	1	1	1	1	0	0	1	0	0	0	0	0	0	0	0	0	0	0	0	0	0	0	0	0	0	0	0	0	0	38	1447		0
Dysithamnus xanthopterus		80	536.09	2184.95	0	1	0	0	0	0	1	7	4	3	5	6	4	7	2	9	9	10	3	5	2	1	1	0	0	0	0	0	0	0	0	0	0	0	0	0	0	0	0	0	0	523	2154		750
Elaenia brachyptera		56	207.7	2153.05	1	0	0	1	0	0	1	0	2	0	6	3	20	14	0	0	1	1	3	0	2	0	1	0	0	0	0	0	0	0	0	0	0	0	0	0	0	0	0	0	0	229	2180		0
Elaenia dayi		6	1406.45	2267.45	0	0	0	0	0	0	0	0	0	0	0	0	0	0	2	0	0	0	1	0	0	1	2	0	0	0	0	0	0	0	0	0	0	0	0	0	0	0	0	0	0	1569	2543		1800
Elaenia martinica		4469	0	640.14	3461	288	199	79	76	47	21	13	3	9	2	3	0	0	0	0	0	0	0	0	0	0	0	0	0	0	0	0	0	0	0	0	0	0	0	0	0	0	0	0	0	1	643		0
Electron carinatum		379	38.34	1317.42	50	56	48	38	35	67	34	24	7	4	8	1	2	2	1	1	0	0	1	0	0	0	0	0	0	0	0	0	0	0	0	0	0	0	0	0	0	0	0	0	0	23	1336		0
Eleoscytalopus psychopompus		7	36.54	277.94	2	4	1	0	0	0	0	0	0	0	0	0	0	0	0	0	0	0	0	0	0	0	0	0	0	0	0	0	0	0	0	0	0	0	0	0	0	0	0	0	0	5	165		15
Elvira chionura		351	512.5	2720.65	2	0	1	0	1	4	6	7	13	15	19	33	60	34	34	35	23	33	14	5	0	4	1	1	0	0	0	2	0	1	1	0	0	0	1	0	0	0	0	0	0	503	2704		750
Elvira cupreiceps		792	475.68	1910.68	0	0	2	4	4	8	13	17	11	29	30	54	44	146	208	152	40	14	4	8	1	1	0	0	0	1	0	1	0	0	0	0	0	0	0	0	0	0	0	0	0	403	1931		700
Embernagra longicauda		96	738.45	1691.6	0	0	0	0	0	0	0	10	18	10	10	11	17	10	7	1	1	1	0	0	0	0	0	0	0	0	0	0	0	0	0	0	0	0	0	0	0	0	0	0	0	631	1509		700
Empidonax atriceps		618	1330.61	3428.3	0	0	0	0	0	1	0	2	2	0	0	1	0	2	2	9	7	8	3	13	13	36	32	36	108	50	46	62	58	49	30	9	9	20	9	0	0	1	0	0	0	1282	3414		2100
Entomodestes coracinus		150	436.35	3079.96	1	0	0	1	0	2	3	1	5	0	4	9	11	9	8	7	9	8	9	20	15	6	6	10	1	2	0	0	1	0	0	0	1	0	0	0	0	0	0	0	1	187	3082		400
Eriocnemis aline		90	727.93	3032.89	0	0	0	0	0	0	1	1	0	0	0	0	0	0	2	2	3	2	4	7	6	6	14	31	5	1	1	1	0	2	0	0	1	0	0	0	0	0	0	0	0	905	3345		2300
Eriocnemis cupreoventris		174	1932.36	3655.85	0	0	0	0	0	0	0	0	0	0	0	0	0	0	0	0	1	0	0	2	0	0	2	0	0	6	7	9	16	28	26	25	19	17	10	3	3	0	0	0	0	1966	3734		1950
Eriocnemis derbyi		163	1912.34	4408.68	0	0	0	0	0	0	0	0	0	0	0	0	0	0	0	0	0	0	1	4	1	2	2	1	1	5	2	3	3	6	10	10	8	18	27	20	19	5	2	2	11	1904	4537		2500
Eriocnemis glaucopoides		70	605.35	3224.43	0	0	0	0	0	1	1	2	1	0	1	2	1	1	15	10	11	9	1	5	3	0	0	0	0	3	0	0	0	1	0	0	2	0	0	0	0	0	0	0	0	607	3144		1500
Eriocnemis luciani		273	1280.52	4162.4	0	0	0	0	0	1	0	0	1	0	1	0	0	1	1	0	1	2	1	1	1	0	1	3	4	5	7	9	12	8	22	33	25	30	26	36	13	14	1	5	8	1212	4363		2800
Eriocnemis mosquera		210	1589.61	4480.76	0	0	0	0	0	0	0	0	0	0	0	0	0	1	1	1	0	1	1	0	1	3	0	3	1	6	1	6	5	6	7	11	11	17	41	32	28	8	4	3	10	1558	4474		1200
Eriocnemis nigrivestis		6	2852.7	3537.95	0	0	0	0	0	0	0	0	0	0	0	0	0	0	0	0	0	0	0	0	0	0	0	0	0	0	0	0	1	0	0	1	0	1	0	3	0	0	0	0	0	3172	3881		1700
Eriocnemis vestita		717	1519.96	3902.88	0	0	0	0	0	0	0	0	0	0	1	0	1	3	2	3	4	7	4	8	2	7	9	11	13	43	55	58	63	91	83	66	59	42	31	22	10	9	2	4	4	1470	3987		2800
Euchrepomis sharpei		31	926.3	2898	0	0	0	0	0	0	0	0	1	0	2	1	1	6	5	3	5	2	0	1	0	0	0	0	0	1	0	0	3	0	0	0	0	0	0	0	0	0	0	0	0	1323	3942		1100
Eugralla paradoxa		586	0.58	1313.48	332	79	30	22	19	15	7	8	6	11	6	8	4	3	0	1	1	0	0	0	0	1	0	0	0	0	0	0	0	0	0	0	0	0	0	0	0	0	0	0	0	1	1292		0
Eupherusa cyanophrys		103	530.28	2423.1	0	0	0	0	1	2	3	7	1	0	5	13	6	8	29	12	4	0	0	2	0	1	4	3	2	0	0	0	0	0	0	0	0	0	0	0	0	0	0	0	0	600	2550		1300
Eupherusa nigriventris		325	455.72	2594.88	0	0	1	1	4	6	4	8	6	3	15	21	44	33	90	47	10	6	5	5	3	5	1	0	1	2	2	0	0	1	0	0	0	1	0	0	0	0	0	0	0	400	2514		900
Eupherusa poliocerca		57	807.04	2273.88	0	0	0	0	0	0	1	0	0	12	13	4	2	4	4	4	3	2	0	3	2	2	0	0	1	0	0	0	0	0	0	0	0	0	0	0	0	0	0	0	0	738	2455		800
Euphonia anneae		923	43	1687.56	24	9	16	24	62	94	88	113	118	74	73	48	67	34	33	20	19	0	6	0	0	1	0	0	0	0	0	0	0	0	0	0	0	0	0	0	0	0	0	0	0	53	1737		600
Euphonia concinna		520	188.76	1992.86	1	9	58	55	84	11	12	23	23	26	43	21	25	28	31	27	20	11	1	7	2	0	0	0	0	1	0	0	0	0	0	1	0	0	0	0	0	0	0	0	0	152	2111		0
Euphonia imitans		1091	5	1528.28	362	100	49	47	25	24	26	55	44	52	43	86	90	37	19	20	2	2	0	2	0	0	0	0	0	0	0	0	0	0	0	0	0	0	0	0	0	0	0	0	0	1	1777		0
Euphonia luteicapilla		6212	4	1508.8	2645	547	288	242	203	320	311	274	200	168	217	182	132	213	140	43	17	6	7	3	0	0	0	0	0	0	0	0	0	0	0	0	0	0	0	0	0	0	0	0	0	1	1568		0
Euphonia saturata		344	5.4	2252.4	68	12	9	12	6	18	10	9	8	19	15	16	39	24	19	12	8	8	9	5	4	2	3	1	1	0	0	0	1	0	0	0	0	0	0	0	0	0	0	0	0	1	2396		0
Formicarius nigricapillus		173	5.72	1816.48	28	7	3	17	8	23	14	16	13	5	10	7	15	0	0	1	1	2	2	0	0	0	1	0	0	0	0	0	0	0	0	0	0	0	0	0	0	0	0	0	0	6	1731		0
Formicarius rufifrons		58	177	361.67	0	22	32	3	1	0	0	0	0	0	0	0	0	0	0	0	0	0	0	0	0	0	0	0	0	0	0	0	0	0	0	0	0	0	0	0	0	0	0	0	0	187	708		350
Formicivora erythronotos		31	4.3	332.2	29	1	0	0	1	0	0	0	0	0	0	0	0	0	0	0	0	0	0	0	0	0	0	0	0	0	0	0	0	0	0	0	0	0	0	0	0	0	0	0	0	19	306		0
Formicivora grantsaui		29	737.04	1295.36	0	0	0	0	0	0	0	2	12	7	4	3	0	1	0	0	0	0	0	0	0	0	0	0	0	0	0	0	0	0	0	0	0	0	0	0	0	0	0	0	0	546	1166		850
Formicivora iheringi		49	619.68	1057.12	0	0	0	0	0	0	6	8	10	13	12	0	0	0	0	0	0	0	0	0	0	0	0	0	0	0	0	0	0	0	0	0	0	0	0	0	0	0	0	0	0	464	1016		250
Forpus cyanopygius		884	2	1675.55	449	38	22	51	58	44	24	31	12	38	15	16	17	18	14	5	5	2	1	1	0	0	1	1	0	0	0	0	0	0	0	0	0	0	0	0	0	0	0	0	0	1	1730		0
Forpus xanthops		62	675.3	2478.87	0	0	0	0	0	1	0	2	21	7	5	4	8	2	3	1	0	0	2	1	3	0	1	0	0	0	0	0	1	0	0	0	0	0	0	0	0	0	0	0	0	952	2842		600
Furnarius torridus		34	69.65	109	31	3	0	0	0	0	0	0	0	0	0	0	0	0	0	0	0	0	0	0	0	0	0	0	0	0	0	0	0	0	0	0	0	0	0	0	0	0	0	0	0	85	116		150
Galbula pastazae		92	823.94	2102.59	0	0	0	0	0	0	0	1	4	9	11	14	19	6	14	4	5	1	1	0	2	0	1	0	0	0	0	0	0	0	0	0	0	0	0	0	0	0	0	0	0	878	3256		600
Geocerthia serrana		149	2832.68	4675.32	0	0	0	0	0	1	0	0	0	0	0	0	0	0	0	0	0	0	0	0	0	0	0	0	0	0	0	0	3	2	0	5	1	9	2	9	16	7	20	13	61	2954	5183		2750
Geositta antarctica		290	2	1486.96	121	25	12	3	2	3	5	10	12	10	21	4	26	0	28	2	0	0	0	0	0	0	0	0	0	0	0	0	0	0	0	0	0	0	0	0	0	0	0	0	0	1	1519		0
Geositta crassirostris		77	170.12	4521.32	0	2	12	13	6	1	2	0	0	0	1	0	0	1	1	0	0	0	0	0	1	5	4	2	8	2	0	0	3	4	2	1	0	0	1	0	0	0	1	0	4	155	4487		300
Geositta isabellina		148	2038.9	4592.95	0	0	0	0	0	0	0	0	0	0	0	0	1	0	0	0	0	0	0	1	0	3	0	3	6	9	6	10	5	15	6	6	9	6	3	9	4	9	9	7	21	2103	4569		3000
Geositta peruviana		555	0	666.65	393	35	29	21	13	13	11	2	1	1	0	0	0	0	0	0	0	0	0	0	0	0	0	0	0	0	0	0	0	0	0	0	0	0	0	0	0	0	0	0	0	1	782		0
Geositta saxicolina		116	3786.95	4824.05	0	0	0	0	0	0	0	0	0	0	0	0	0	0	0	0	0	0	0	0	0	0	0	0	0	0	0	0	0	0	0	0	1	0	0	0	0	1	2	0	112	3398	4944		3700
Geothlypis beldingi		187	-1.32	366.36	130	19	10	3	2	0	0	0	0	0	0	0	0	0	0	0	0	0	0	0	0	0	0	0	0	0	0	0	0	0	0	0	0	0	0	0	0	0	0	0	0	1	445		0
Geothlypis flavovelata		54	0	701.16	32	13	3	1	1	0	0	0	0	1	0	0	0	0	0	0	0	0	0	0	0	0	0	0	0	0	0	0	0	0	0	0	0	0	0	0	0	0	0	0	0	1	761		0
Geothlypis nelsoni		265	1137.8	3093.4	0	0	0	0	0	0	0	0	1	1	1	1	3	15	7	7	2	4	2	1	2	4	29	89	21	18	21	4	4	17	8	3	0	0	0	0	0	0	0	0	0	1064	3108		2000
Geothlypis semiflava		1143	2	2017.25	376	31	27	21	13	93	41	38	43	62	64	66	76	69	28	18	9	21	11	2	4	4	2	1	0	0	0	1	0	0	0	0	0	0	0	0	0	0	0	0	0	1	2178		0
Geothlypis speciosa		76	1830	2636	0	0	0	0	0	0	0	0	0	0	0	0	0	0	0	0	0	0	6	1	13	1	0	0	0	51	4	0	0	0	0	0	0	0	0	0	0	0	0	0	0	1856	2632		1700
Geotrygon purpurata		30	122.31	1464.09	1	0	2	2	4	5	5	0	3	2	0	2	2	1	0	1	0	0	0	0	0	0	0	0	0	0	0	0	0	0	0	0	0	0	0	0	0	0	0	0	0	88	1856		600
Glaucidium bolivianum		110	622.33	4259.05	0	0	1	0	0	0	1	1	0	1	2	0	0	2	3	1	4	4	1	5	0	2	3	7	1	4	1	5	9	9	2	7	7	4	5	5	5	2	2	1	3	632	4668		1400
Glaucidium costaricanum		200	862.37	3081.46	0	0	0	0	0	0	1	1	1	2	1	5	11	5	4	5	9	8	7	8	5	14	15	9	19	15	19	12	12	4	6	1	0	1	0	0	0	0	0	0	0	896	3106		900
Glaucidium nubicola		109	898	2507.96	0	0	0	0	0	0	0	0	3	0	1	6	10	7	10	6	12	13	16	4	6	4	5	4	0	1	0	1	0	0	0	0	0	0	0	0	0	0	0	0	0	959	3069		1200
Glaucidium parkeri		10	661.72	1599.12	0	0	0	0	0	0	1	1	1	2	3	0	0	0	0	1	1	0	0	0	0	0	0	0	0	0	0	0	0	0	0	0	0	0	0	0	0	0	0	0	0	490	1744		1450
Glaucidium sanchezi		34	212.54	1872.86	0	1	0	2	0	1	1	4	2	6	2	1	0	7	0	3	2	1	0	1	0	0	0	0	0	0	0	0	0	0	0	0	0	0	0	0	0	0	0	0	0	223	1910		900
Glaucis dohrnii		36	19.6	921	20	8	0	0	0	0	0	3	4	1	0	0	0	0	0	0	0	0	0	0	0	0	0	0	0	0	0	0	0	0	0	0	0	0	0	0	0	0	0	0	0	32	883		0
Goethalsia bella		7	1116	1645.58	0	0	0	0	0	0	0	0	0	0	0	4	1	1	0	0	1	0	0	0	0	0	0	0	0	0	0	0	0	0	0	0	0	0	0	0	0	0	0	0	0	532	1184		600
Goldmania violiceps		56	227.95	1536.5	0	0	2	0	0	2	7	15	18	5	0	2	0	2	2	0	1	0	0	0	0	0	0	0	0	0	0	0	0	0	0	0	0	0	0	0	0	0	0	0	0	252	1287		600
Grallaria albigula		122	606.84	2729.49	0	0	0	0	0	1	3	2	3	10	10	15	3	5	8	8	16	14	3	8	5	3	1	0	0	0	1	2	1	0	0	0	0	0	0	0	0	0	0	0	0	607	3766		800
Grallaria alleni		115	1202.08	3454.3	0	0	0	0	0	0	0	0	0	0	0	2	2	0	1	3	8	9	29	20	18	6	5	3	0	2	0	0	1	0	2	1	1	0	1	0	0	0	0	0	1	1289	3154		1800
Grallaria bangsi		104	1390.34	2729.1	0	0	0	0	0	0	0	0	0	0	0	0	0	2	1	6	2	1	4	13	14	13	19	4	3	19	1	1	1	0	0	0	0	0	0	0	0	0	0	0	0	1355	2625		1600
Grallaria blakei		35	1562.92	3574.72	0	0	0	0	0	0	0	0	0	0	0	0	0	0	0	2	0	0	0	2	0	1	3	9	2	0	5	8	0	0	0	0	0	1	1	0	1	0	0	0	0	1249	5054		1850
Grallaria capitalis		61	1436.4	3234.6	0	0	0	0	0	0	0	0	0	0	0	0	0	1	1	0	0	0	0	3	2	3	9	11	5	3	5	7	2	1	3	4	0	1	0	0	0	0	0	0	0	1034	4253		1800
Grallaria carrikeri		12	2094.73	3227.96	0	0	0	0	0	0	0	0	0	0	0	0	0	0	0	0	0	0	0	0	1	0	0	1	0	1	2	1	1	3	0	1	1	0	0	0	0	0	0	0	0	1535	3945		2350
Grallaria erythroleuca		110	1446.13	3744.33	0	0	0	0	0	0	0	0	0	0	0	0	0	1	1	1	0	0	0	2	2	0	3	15	5	8	11	16	20	14	3	1	3	1	0	1	0	2	0	0	0	1615	3999		2150
Grallaria erythrotis		43	2078.88	3349.58	0	0	0	0	0	0	0	0	0	0	0	0	0	0	0	0	0	0	0	0	2	0	3	7	5	8	4	3	6	2	0	2	0	0	1	0	0	0	0	0	0	2189	3423		2000
Grallaria excelsa		9	1454.8	2572.8	0	0	0	0	0	0	0	0	0	0	0	0	0	0	1	1	1	0	1	1	0	1	0	0	1	2	0	0	0	0	0	0	0	0	0	0	0	0	0	0	0	1334	2763		1700
Grallaria flavotincta		191	1158	2643.1	0	0	0	0	0	1	0	0	0	0	1	1	5	5	5	7	16	19	27	15	32	19	12	11	7	5	1	0	1	0	0	0	0	0	0	0	0	0	0	0	1	757	3069		1300
Grallaria gigantea		52	1112.65	2787.86	0	0	0	0	0	0	0	0	0	0	1	1	3	4	2	0	12	4	10	3	4	1	4	2	0	0	0	0	0	0	0	0	1	0	0	0	0	0	0	0	0	1495	3606		2200
Grallaria griseonucha		12	2227.55	3095.45	0	0	0	0	0	0	0	0	0	0	0	0	0	0	0	0	0	0	0	0	0	0	4	3	1	0	2	0	0	1	0	1	0	0	0	0	0	0	0	0	0	1716	2774		2300
Grallaria haplonota		149	542.72	2157.44	0	0	0	1	0	2	1	1	5	4	6	24	16	20	33	7	9	5	6	2	4	1	1	0	0	0	0	0	0	0	0	0	0	0	1	0	0	0	0	0	0	176	2689		700
Grallaria hypoleuca		184	1108.37	2597.01	0	0	0	0	0	0	0	0	1	0	1	2	1	2	0	4	17	21	17	29	39	24	15	4	0	5	0	1	0	1	0	0	0	0	0	0	0	0	0	0	0	851	3014		1400
Grallaria kaestneri		34	1222.32	2722.78	0	0	0	0	0	0	0	0	0	0	0	0	2	0	0	0	0	1	4	1	2	4	8	5	3	2	1	1	0	0	0	0	0	0	0	0	0	0	0	0	0	1644	2703		1800
Grallaria milleri		108	1462.16	3444.77	0	0	0	0	0	0	0	0	0	0	0	1	0	0	1	0	0	0	1	3	2	3	8	6	5	29	26	10	4	5	2	0	0	0	2	0	0	0	0	0	0	1542	3326		1800
Grallaria nuchalis		346	1461.3	4082.65	0	0	0	0	0	1	0	0	0	1	0	0	1	1	0	1	0	4	0	4	7	4	5	10	21	26	34	44	40	30	31	20	15	19	9	7	2	1	1	2	5	1432	3995		1900
Grallaria przewalskii		50	1451.31	2934.34	0	0	0	0	0	0	0	0	0	0	0	0	0	0	2	0	0	0	1	11	5	3	5	10	5	2	2	2	1	1	0	0	0	0	0	0	0	0	0	0	0	1013	3944		1700
Grallaria quitensis		1048	2372.41	4464.91	0	0	0	0	0	0	1	0	0	0	0	1	0	0	0	1	0	1	2	1	1	2	0	3	4	14	2	14	12	15	31	49	42	80	80	109	100	119	85	105	171	2292	4491		2200
Grallaria quitensis		1048	2372.41	4464.91	0	0	0	0	0	0	1	0	0	0	0	1	0	0	0	1	0	1	2	1	1	2	0	3	4	14	2	14	12	15	31	49	42	80	80	109	100	119	85	105	171	2292	4491		2200
Grallaria ridgelyi		11	2431.4	2783.4	0	0	0	0	0	0	0	0	0	0	0	0	0	0	0	0	0	0	0	0	0	0	0	0	3	6	1	0	1	0	0	0	0	0	0	0	0	0	0	0	0	2410	2662		2300
Grallaria rufocinerea		145	1785.8	4065.36	0	0	0	0	0	0	0	0	0	0	0	1	0	0	0	0	0	3	1	1	2	2	5	5	4	22	19	14	8	14	14	10	4	7	1	4	0	1	0	0	3	1699	3933		2200
Grallaria saltuensis	Grallaria rufula	915	1706.92	4068	0	0	0	0	0	0	0	1	0	0	0	0	1	1	2	3	1	6	7	7	10	10	17	23	23	41	35	40	84	59	65	91	82	69	78	53	57	23	6	6	14	1447	4324		2300
Grallaria fenwickorum	Grallaria urraoensis	6	2923.35	3287.55	0	0	0	0	0	0	0	0	0	0	0	0	0	0	0	0	0	0	0	0	0	0	0	0	0	0	0	0	0	4	0	1	1	0	0	0	0	0	0	0	0	3149	3320		2500
Grallaria watkinsi		133	8.93	2312.46	10	6	1	3	3	11	19	9	5	8	6	10	9	6	7	6	1	5	3	1	1	0	0	0	1	1	0	0	0	0	0	0	0	0	0	0	0	0	0	0	0	22	2072		50
Grallaricula cucullata		27	1789	2528.7	0	0	0	0	0	0	0	0	0	0	0	0	0	0	0	0	0	2	1	6	8	3	1	0	4	2	0	0	0	0	0	0	0	0	0	0	0	0	0	0	0	1963	2724		1800
Grallaricula ferrugineipectus		253	644.96	2591.44	0	0	1	0	0	1	2	2	6	12	13	6	17	46	39	32	27	23	9	8	2	1	0	0	1	4	0	0	1	0	0	0	0	0	0	0	0	0	0	0	0	607	2214		600
Grallaricula leymebambae		53	1868.88	3544.56	0	0	0	0	0	0	0	0	0	0	0	0	0	0	0	0	0	0	1	1	2	2	3	7	5	1	4	4	8	5	1	2	3	2	1	0	1	0	0	0	0	1381	3969		600
Grallaricula lineifrons		56	1660.75	4007.5	0	0	0	0	0	0	0	0	0	0	0	0	1	0	0	0	0	0	0	0	2	0	0	2	0	1	0	1	1	1	6	11	7	7	4	5	4	0	1	1	1	1687	3918		2900
Grallaricula loricata		24	1278.07	2147.48	0	0	0	0	0	0	0	0	0	0	0	0	2	1	3	0	2	1	2	2	6	5	0	0	0	0	0	0	0	0	0	0	0	0	0	0	0	0	0	0	0	1210	2079		1400
Grallaricula ochraceifrons		16	1568.7	2319.3	0	0	0	0	0	0	0	0	0	0	0	0	0	0	0	1	0	1	0	10	0	0	2	2	0	0	0	0	0	0	0	0	0	0	0	0	0	0	0	0	0	1219	1438		1890
Grallaricula peruviana		6	2076.55	2255.2	0	0	0	0	0	0	0	0	0	0	0	0	0	0	0	0	0	0	0	0	3	1	2	0	0	0	0	0	0	0	0	0	0	0	0	0	0	0	0	0	0	1847	2145		1700
Habia atrimaxillaris		307	6.02	438.98	182	92	18	4	4	2	0	1	0	0	0	0	0	0	0	0	0	0	0	0	0	0	0	0	0	0	0	0	0	0	0	0	0	0	0	0	0	0	0	0	0	1	392		0
Habia cristata		361	364.6	2828.8	1	0	1	3	0	4	3	2	2	5	7	9	15	29	28	34	43	48	52	20	21	10	4	10	1	2	1	2	2	0	0	0	1	0	0	0	0	0	0	0	1	306	3052		700
Habia gutturalis		145	191.64	1785.36	0	3	9	13	15	3	8	28	13	11	27	3	1	2	0	1	4	2	2	0	0	0	0	0	0	0	0	0	0	0	0	0	0	0	0	0	0	0	0	0	0	280	1750		100
Hafferia immaculata		99	378.66	2549.38	0	0	0	2	0	3	2	5	3	4	5	6	9	9	20	7	6	5	6	2	1	1	1	0	0	1	0	1	0	0	0	0	0	0	0	0	0	0	0	0	0	458	2132		400
Hapalopsittaca amazonina		88	898.02	3398.58	0	0	0	1	0	0	0	0	0	1	0	0	0	0	0	0	0	0	2	1	1	1	3	5	4	16	5	7	6	11	10	4	4	5	0	0	0	1	0	0	0	1077	3435		2000
Hapalopsittaca fuertesi		33	2018.16	4268	0	0	0	0	0	0	0	0	0	0	0	0	0	0	0	0	0	0	0	0	3	0	0	2	0	1	0	2	0	0	7	8	4	2	0	1	0	0	0	1	2	1858	4183		2610
Hapalopsittaca melanotis		19	1783.7	3190.9	0	0	0	0	0	0	0	0	0	0	0	0	0	0	0	0	0	1	2	0	1	1	0	3	1	3	3	0	2	0	0	1	1	0	0	0	0	0	0	0	0	1558	3075		1740
Hapalopsittaca pyrrhops		17	2225.84	3419.76	0	0	0	0	0	0	0	0	0	0	0	0	0	0	0	0	0	0	0	0	0	1	0	0	1	0	2	1	0	2	1	4	3	1	1	0	0	0	0	0	0	2502	3317		2500
Hapaloptila castanea		59	1025.26	2595.22	0	0	0	0	0	0	0	1	0	0	0	0	1	2	2	3	1	2	10	2	5	1	14	9	3	2	1	0	0	0	0	0	0	0	0	0	0	0	0	0	0	1035	2505		750
Haplophaedia assimilis		38	1045.18	3793.41	0	0	0	0	0	0	0	0	1	0	0	0	0	3	0	1	1	2	1	3	5	3	4	3	0	0	1	2	3	0	1	0	0	0	0	3	0	0	0	1	0	1078	4709		1500
Haplophaedia aureliae		515	763.7	3512.6	1	0	0	0	0	0	2	4	2	4	5	6	7	13	9	15	28	40	61	84	70	38	33	27	16	15	13	6	3	0	0	2	3	1	0	3	1	1	0	0	2	802	3532		1500
Haplophaedia lugens		35	436.34	2705.86	1	0	0	0	0	0	0	0	0	0	0	0	3	1	0	0	0	2	9	4	5	3	1	5	0	0	0	0	1	0	0	0	0	0	0	0	0	0	0	0	0	499	2608		1100
Heliangelus exortis		952	1291.77	4060	0	0	0	0	0	0	1	1	0	1	0	4	3	6	4	5	6	8	19	25	24	27	38	34	43	105	104	123	108	56	52	39	37	25	20	10	5	3	1	2	13	1277	3999		1500
Heliangelus mavors		80	1234.04	3325.21	0	0	0	0	0	0	0	0	1	0	0	0	0	1	0	1	1	1	2	5	4	2	12	8	7	10	3	7	3	3	5	1	2	0	0	1	0	0	0	0	0	1183	3408		2000
Heliangelus micraster		59	1401.6	3329.76	0	0	0	0	0	0	0	0	1	0	0	0	0	0	0	0	0	1	0	2	0	0	3	3	9	10	8	6	5	1	3	4	2	0	1	0	0	0	0	0	0	1572	3199		2300
Heliangelus regalis		48	1295.64	2681.81	0	0	0	0	0	0	0	0	0	0	0	1	0	0	1	1	3	0	9	25	3	0	1	3	0	0	0	0	0	1	0	0	0	0	0	0	0	0	0	0	0	967	1601		550
Heliangelus strophianus		133	1059.64	3035.72	0	0	0	0	0	0	0	0	0	1	2	2	7	1	5	4	5	6	10	10	11	16	39	11	0	0	0	0	1	0	0	1	0	0	0	1	0	0	0	0	0	878	3096		1200
Heliangelus viola		243	1575.6	3693.54	0	0	0	0	0	0	0	0	0	0	0	0	1	0	0	2	3	2	4	4	10	2	9	6	24	32	24	17	16	32	18	16	4	6	2	1	6	2	0	0	0	1455	3683		2150
Heliodoxa gularis		4	745.85	1301.29	0	0	0	0	0	0	0	1	1	0	0	1	0	1	0	0	0	0	0	0	0	0	0	0	0	0	0	0	0	0	0	0	0	0	0	0	0	0	0	0	0	676	956		250
Heliodoxa imperatrix		408	336.11	2523.79	0	0	4	1	2	1	0	2	9	3	8	9	54	60	25	22	30	43	36	28	17	14	19	7	6	6	0	0	1	0	0	0	0	0	1	0	0	0	0	0	0	283	2689		400
Heliodoxa jacula		1784	322.13	2901.1	4	4	4	20	7	37	41	45	45	92	90	114	161	231	219	216	116	93	63	51	23	34	18	8	7	10	5	6	2	8	4	1	0	3	1	0	0	1	0	0	0	315	2902		300
Hemitriccus cinnamomeipectus		17	1655.68	2250.72	0	0	0	0	0	0	0	0	0	0	0	0	0	0	0	0	2	1	2	11	0	0	0	1	0	0	0	0	0	0	0	0	0	0	0	0	0	0	0	0	0	1218	1873		1700
Hemitriccus cohnhafti		9	205.52	318.76	0	0	6	3	0	0	0	0	0	0	0	0	0	0	0	0	0	0	0	0	0	0	0	0	0	0	0	0	0	0	0	0	0	0	0	0	0	0	0	0	0	199	287		0
Hemitriccus furcatus		90	5	1188.84	41	6	2	1	8	1	3	10	4	6	4	3	0	0	0	1	0	0	0	0	0	0	0	0	0	0	0	0	0	0	0	0	0	0	0	0	0	0	0	0	0	16	1505		0
Hemitriccus inornatus		31	28.2	168.9	23	8	0	0	0	0	0	0	0	0	0	0	0	0	0	0	0	0	0	0	0	0	0	0	0	0	0	0	0	0	0	0	0	0	0	0	0	0	0	0	0	54	277		0
Hemitriccus kaempferi		34	6	190.61	30	3	1	0	0	0	0	0	0	0	0	0	0	0	0	0	0	0	0	0	0	0	0	0	0	0	0	0	0	0	0	0	0	0	0	0	0	0	0	0	0	1	602		0
Hemitriccus mirandae		59	408.66	952.84	0	0	1	0	0	1	7	9	38	3	0	0	0	0	0	0	0	0	0	0	0	0	0	0	0	0	0	0	0	0	0	0	0	0	0	0	0	0	0	0	0	398	919		700
Hemitriccus rufigularis		27	578.74	2696.98	0	0	0	0	0	1	1	1	1	2	2	1	3	0	8	3	0	2	0	1	0	0	0	0	0	0	0	0	0	1	0	0	0	0	0	0	0	0	0	0	0	484	3437		800
Hemitriccus spodiops		29	1329.32	2653.12	0	0	0	0	0	0	0	0	0	0	0	0	0	4	4	4	4	3	1	3	3	2	0	0	0	0	0	0	1	0	0	0	0	0	0	0	0	0	0	0	0	1489	3084		800
Henicorhina anachoreta		99	1326.78	2816.64	0	0	0	0	0	0	0	0	0	1	0	0	0	1	4	3	4	1	4	10	5	8	15	4	9	24	2	1	3	0	0	0	0	0	0	0	0	0	0	0	0	1189	2625		2000
Henicorhina leucoptera		49	1409.92	2741.28	0	0	0	0	0	0	0	0	0	0	0	0	0	1	1	1	4	4	6	23	2	0	3	2	1	0	0	0	0	1	0	0	0	0	0	0	0	0	0	0	0	918	1822		1350
Henicorhina negreti		89	875.36	3020.72	0	0	0	0	0	0	0	1	1	0	0	0	0	1	1	3	2	5	5	6	6	9	7	6	13	13	3	3	3	0	0	0	0	0	0	0	0	0	0	0	1	719	3194		2250
Herpsilochmus axillaris		194	481.19	2314.78	0	0	0	1	3	4	0	2	3	7	21	14	19	26	33	11	15	12	9	5	2	2	2	1	1	0	0	0	1	0	0	0	0	0	0	0	0	0	0	0	0	385	2485		500
Herpsilochmus gentryi		100	104.88	145.02	1	99	0	0	0	0	0	0	0	0	0	0	0	0	0	0	0	0	0	0	0	0	0	0	0	0	0	0	0	0	0	0	0	0	0	0	0	0	0	0	0	110	143		0
Herpsilochmus motacilloides		26	912.25	2301	0	0	0	0	0	0	0	0	1	0	1	1	0	2	3	4	5	4	0	3	0	1	0	1	0	0	0	0	0	0	0	0	0	0	0	0	0	0	0	0	0	525	4121		900
Herpsilochmus parkeri		9	1083.72	1812.8	0	0	0	0	0	0	0	0	0	0	1	2	0	3	1	1	0	0	1	0	0	0	0	0	0	0	0	0	0	0	0	0	0	0	0	0	0	0	0	0	0	762	1259		1350
Herpsilochmus pileatus		56	4.53	843.56	38	13	1	0	0	0	0	0	2	0	0	0	0	0	0	0	0	0	0	0	0	0	0	0	0	0	0	0	0	0	0	0	0	0	0	0	0	0	0	0	0	1	575		0
Heterospingus rubrifrons		110	4.4	822	28	13	13	30	12	4	3	3	3	0	0	0	0	0	0	0	0	0	0	0	0	0	0	0	0	0	0	0	0	0	0	0	0	0	0	0	0	0	0	0	0	1	798		0
Amazilia grayi	Hylocharis grayi	195	635.16	2885.06	0	0	0	0	0	2	1	1	1	4	0	3	3	3	3	13	11	33	35	44	16	10	3	1	2	3	0	0	1	0	1	1	0	0	0	0	0	0	0	0	0	664	2795		500
Amazilia humboldtii	Hylocharis humboldtii	36	0	266.44	24	1	0	1	0	0	0	0	0	0	0	0	0	0	0	0	0	0	0	0	0	0	0	0	0	0	0	0	0	0	0	0	0	0	0	0	0	0	0	0	0	1	532		500
Basilinna xantusii	Hylocharis xantusii	568	1	1758.32	290	49	41	30	38	17	4	31	15	5	1	4	1	3	0	0	0	10	3	0	0	0	0	0	0	0	0	0	0	0	0	0	0	0	0	0	0	0	0	0	0	1	1770		0
Hylopezus auricularis		6	121.2	138.8	0	6	0	0	0	0	0	0	0	0	0	0	0	0	0	0	0	0	0	0	0	0	0	0	0	0	0	0	0	0	0	0	0	0	0	0	0	0	0	0	0	122	141		0
Hylophilus viridiflavus	Hylophilus flavipes	3189	2	1708.84	1284	242	189	160	213	117	106	112	133	138	103	83	58	50	40	56	30	19	6	1	4	0	0	2	0	1	1	0	0	0	0	0	0	0	0	0	0	0	0	0	0	1	1838		0
Hylophilus olivaceus		227	451.84	2116.18	0	0	1	0	2	2	1	1	11	55	30	25	19	11	27	12	11	7	3	3	2	2	0	1	1	0	0	0	0	0	0	0	0	0	0	0	0	0	0	0	0	518	3436		600
Hylorchilus navai		35	66.26	1210.62	2	13	0	0	0	0	0	1	7	10	0	1	1	0	0	0	0	0	0	0	0	0	0	0	0	0	0	0	0	0	0	0	0	0	0	0	0	0	0	0	0	85	1237		75
Hylorchilus sumichrasti		55	43.62	1527.84	9	8	1	3	1	6	2	7	2	3	0	2	7	2	0	2	0	0	0	0	0	0	0	0	0	0	0	0	0	0	0	0	0	0	0	0	0	0	0	0	0	45	1549		75
Hypocnemis rondoni		4	65	81.85	4	0	0	0	0	0	0	0	0	0	0	0	0	0	0	0	0	0	0	0	0	0	0	0	0	0	0	0	0	0	0	0	0	0	0	0	0	0	0	0	0	64	99		0
Hypopyrrhus pyrohypogaster		664	1142.8	2784.66	0	0	0	1	1	0	2	0	2	0	0	3	6	17	24	47	59	67	111	80	52	81	44	19	17	15	7	3	4	0	0	2	0	0	0	0	0	0	0	0	0	1052	2760		800
Icterus auratus		1720	0	261.8	1605	26	25	0	0	0	0	0	0	0	0	0	0	0	0	0	0	0	0	0	0	0	0	0	0	0	0	0	0	0	0	0	0	0	0	0	0	0	0	0	0	1	267		0
Icterus graceannae		556	2.48	1809.76	223	53	50	45	25	20	39	13	11	7	7	8	12	10	9	3	4	2	3	2	0	0	0	0	0	0	0	0	0	0	1	0	0	0	0	0	0	0	0	0	0	1	1833		0
Icterus leucopteryx		707	1	1396.39	275	94	74	35	38	38	21	23	13	22	27	12	8	5	4	1	1	0	0	0	0	1	0	0	0	0	0	0	0	0	0	0	0	0	0	0	0	0	0	0	0	2	1353		0
Icterus maculialatus		272	257.81	2663.59	2	0	2	1	1	0	6	8	6	2	7	14	11	11	23	42	33	21	39	13	12	2	3	8	0	1	1	1	1	0	0	0	1	0	0	0	0	0	0	0	0	249	2665		500
Idiopsar brachyurus		34	2654.17	4502.59	0	0	0	0	0	0	0	0	0	0	0	0	0	0	0	0	0	0	0	0	0	0	0	0	0	1	0	0	1	0	1	3	1	7	3	0	3	1	1	0	12	2509	4519		3300
Incaspiza laeta		109	793.08	3089.6	0	0	0	0	0	0	0	2	17	6	8	9	10	8	6	5	0	1	2	1	3	1	1	8	3	5	7	2	2	0	0	1	0	1	0	0	0	0	0	0	0	932	3207		1500
Incaspiza ortizi		43	858.88	2985.38	0	0	0	0	0	0	0	0	2	0	0	1	0	0	0	0	0	1	2	2	16	2	6	3	3	0	3	0	1	0	1	0	0	0	0	0	0	0	0	0	0	713	2701		1800
Incaspiza personata		56	1663.25	4090.6	0	0	0	0	0	0	0	0	0	0	0	0	0	0	1	0	0	0	1	1	3	3	3	2	0	6	3	0	5	2	2	4	7	1	1	1	4	2	3	0	1	1491	4404		1800
Incaspiza pulchra		60	509.47	3522.18	0	0	0	0	1	3	3	0	0	0	0	0	0	2	1	1	3	1	1	4	1	11	16	4	1	1	0	0	1	1	2	0	0	0	1	0	1	0	0	0	0	270	3808		1000
Incaspiza watkinsi		80	419.49	899.77	0	0	0	1	25	28	10	10	5	0	1	0	0	0	0	0	0	0	0	0	0	0	0	0	0	0	0	0	0	0	0	0	0	0	0	0	0	0	0	0	0	410	1077		500
Inezia tenuirostris		580	-2	770.36	421	35	16	5	10	18	15	7	2	1	0	0	0	0	0	0	0	0	0	0	0	0	0	0	0	0	0	0	0	0	0	0	0	0	0	0	0	0	0	0	0	1	882		0
Iridophanes pulcherrimus		212	724.55	2532.57	1	0	0	0	0	0	1	2	2	3	12	12	10	22	18	21	21	19	19	17	13	8	2	3	2	2	1	0	0	0	0	0	1	0	0	0	0	0	0	0	0	725	3765		1000
Iridosornis analis		287	910.86	3216.8	0	0	0	0	1	0	0	0	1	7	7	8	9	24	16	16	27	36	28	50	17	12	8	6	4	1	1	1	2	1	0	1	0	1	1	1	0	0	0	0	0	981	3807		1150
Iridosornis jelskii		140	1171.36	3888.09	0	0	0	1	0	0	0	0	0	0	1	0	0	2	1	2	1	0	0	1	1	3	2	4	2	4	6	7	19	19	10	8	4	10	17	9	4	0	0	0	2	1656	4243		2500
Iridosornis porphyrocephalus		257	654.08	3045.04	0	0	0	1	1	1	0	1	0	0	1	0	12	10	7	13	16	22	35	27	22	16	11	16	12	15	6	3	5	1	0	1	1	0	0	0	0	0	0	0	1	568	3180		1500
Iridosornis reinhardti		82	1105.21	3554.34	0	0	0	0	0	0	0	0	0	0	1	1	0	0	0	0	2	0	1	5	0	2	5	8	0	4	5	5	3	9	8	9	3	3	4	3	1	0	0	0	0	949	3942		2000
Iridosornis rufivertex		375	1200.68	4111.08	0	0	0	0	0	1	0	0	1	0	1	1	3	0	1	1	4	2	5	10	7	6	7	9	14	17	18	19	20	19	27	37	25	37	22	20	18	6	4	2	11	1335	4096		2500
Tangara rufigula	Ixothraupis rufigula	375	273.62	2384.1	2	1	4	5	1	8	12	8	19	10	42	46	64	58	34	14	15	11	10	4	2	0	0	1	0	2	0	0	0	0	0	0	1	0	0	0	0	0	0	0	1	152	2706		400
Junco bairdi		32	507.05	1874.3	0	0	0	0	1	2	0	1	0	0	1	1	2	4	0	0	1	14	5	0	0	0	0	0	0	0	0	0	0	0	0	0	0	0	0	0	0	0	0	0	0	496	1835		1200
Junco vulcani		216	2160.95	3748.3	0	0	0	0	0	0	0	0	0	0	0	0	0	0	0	0	0	0	0	1	0	3	1	1	2	2	5	7	6	12	12	9	17	64	65	2	3	4	0	0	0	2232	3637		2700
Kleinothraupis calophrys		14	1690.54	4246.16	0	0	0	0	0	0	0	0	0	0	0	0	0	0	0	0	1	0	0	0	0	0	1	1	0	1	2	1	3	0	0	3	0	0	0	0	0	0	0	0	1	1606	4114		3000
Kleinothraupis parodii		58	1860.45	4176.51	0	0	0	0	0	0	0	0	0	0	0	0	0	0	0	0	1	0	0	0	1	3	1	2	1	2	4	3	2	4	4	0	4	1	3	10	9	1	0	0	2	2138	4063		3000
Kleinothraupis reyi		19	1996.68	3018.22	0	0	0	0	0	0	0	0	0	0	0	0	0	0	0	0	0	0	0	1	1	0	3	3	1	2	2	4	0	0	2	0	0	0	0	0	0	0	0	0	0	2046	3104		1900
Knipolegus heterogyna	Knipolegus aterrimus	1140	11.39	3946.45	54	24	26	40	33	24	18	27	22	13	21	16	39	45	58	29	30	23	30	13	31	44	27	33	32	42	58	28	55	39	33	18	20	29	20	15	10	4	4	3	10	7	4246		0
Knipolegus cabanisi		125	394.8	3150.84	0	0	0	2	1	2	6	1	0	0	6	7	5	8	16	11	10	8	2	7	4	6	0	5	3	5	3	0	3	1	1	1	0	0	0	1	0	0	0	0	0	370	3581		0
Knipolegus franciscanus		26	484.5	1116.75	0	0	0	0	2	11	5	5	2	0	0	0	1	0	0	0	0	0	0	0	0	0	0	0	0	0	0	0	0	0	0	0	0	0	0	0	0	0	0	0	0	502	1053		0
Knipolegus signatus		12	1183.08	2973.05	0	0	0	0	0	0	0	0	0	0	1	0	0	0	0	0	0	0	0	3	0	0	1	2	0	0	3	1	0	1	0	0	0	0	0	0	0	0	0	0	0	877	3912		0
Lampornis calolaemus		1624	565.99	2871.62	0	1	0	2	9	7	11	19	12	21	28	68	74	134	305	258	139	137	106	95	52	25	31	11	16	15	13	14	11	3	4	0	0	2	1	0	0	0	0	0	0	562	2899		1200
Lampornis castaneoventris		762	904.87	3076.73	0	0	0	0	0	1	1	3	3	3	2	7	8	31	16	34	49	36	42	41	35	105	68	47	76	37	47	26	13	13	11	1	1	3	1	0	0	1	0	0	0	900	3127		1850
Lampornis hemileucus		222	508.98	2216.58	0	0	0	2	1	0	5	7	4	8	21	27	40	33	25	18	10	1	7	6	3	1	1	0	0	2	0	0	0	0	0	0	0	0	0	0	0	0	0	0	0	483	2308		400
Lampornis sybillae		175	437.26	2083.38	0	1	0	0	2	0	2	2	0	5	12	10	31	36	13	12	13	13	10	9	3	1	0	0	0	0	0	0	0	0	0	0	0	0	0	0	0	0	0	0	0	535	2018		1000
Lampornis viridipallens		812	681.58	2965.9	0	0	1	2	0	1	5	3	4	4	4	14	19	32	73	103	120	52	69	53	74	36	30	28	26	23	13	10	3	3	2	4	0	0	0	0	0	0	0	1	0	672	2926		900
Laniisoma buckleyi	Laniisoma elegans	12	7.75	1436.56	6	0	1	0	1	0	0	0	0	1	0	2	0	0	1	0	0	0	0	0	0	0	0	0	0	0	0	0	0	0	0	0	0	0	0	0	0	0	0	0	0	38	1384		400
Lanio leucothorax		351	9	1197.57	111	46	28	16	25	30	35	41	7	1	2	2	3	1	0	0	0	0	0	0	0	0	0	0	0	0	0	0	0	0	0	0	0	0	0	0	0	0	0	0	0	6	1200		0
Lathrotriccus griseipectus		111	5.1	2341.7	14	8	7	21	7	1	13	12	9	0	0	4	2	0	1	5	2	1	0	1	1	0	0	1	0	0	1	0	0	0	0	0	0	0	0	0	0	0	0	0	0	11	2423		0
Lathrotriccus griseipectus		111	5.1	2341.7	14	8	7	21	7	1	13	12	9	0	0	4	2	0	1	5	2	1	0	1	1	0	0	1	0	0	1	0	0	0	0	0	0	0	0	0	0	0	0	0	0	11	2423		0
Leiothlypis crissalis		160	3	3175.51	7	0	0	0	0	3	0	1	0	1	1	0	2	1	3	4	9	2	5	7	22	21	10	6	10	16	15	3	3	2	2	1	1	0	0	0	0	1	0	0	0	2	3108		1500
Lepidocolaptes neglectus	Lepidocolaptes affinis	1790	449.01	3081	1	5	1	6	9	10	11	13	13	15	19	33	38	83	82	108	125	110	127	100	96	126	138	88	140	82	58	42	35	40	23	4	2	4	2	0	0	1	0	0	0	502	3110		1200
Lepidopyga coeruleogularis		1052	1	569.88	886	81	18	5	4	4	3	3	1	1	0	0	0	0	0	0	0	0	0	0	0	0	0	0	0	0	0	0	0	0	0	0	0	0	0	0	0	0	0	0	0	1	560		0
Lepidopyga lilliae		73	0	86	70	1	0	0	0	0	0	0	0	0	0	0	0	0	0	0	0	0	0	0	0	0	0	0	0	0	0	0	0	0	0	0	0	0	0	0	0	0	0	0	0	1	83		0
Lepidothrix isidorei		69	698.52	1699.32	0	0	0	0	0	0	1	1	3	6	3	11	9	5	20	5	5	0	0	0	0	0	0	0	0	0	0	0	0	0	0	0	0	0	0	0	0	0	0	0	0	650	2280		500
Lepidothrix vilasboasi		1	256	256	0	0	1	0	0	0	0	0	0	0	0	0	0	0	0	0	0	0	0	0	0	0	0	0	0	0	0	0	0	0	0	0	0	0	0	0	0	0	0	0	0	254	254		0
Leptasthenura pileata		272	2167.08	4614.09	0	0	0	0	0	0	0	0	0	0	0	0	1	0	0	0	0	0	0	1	0	3	2	4	3	9	3	1	12	12	8	17	15	11	14	20	22	11	31	23	49	2458	5080		2000
Leptasthenura xenothorax		39	2324.86	4378.48	0	0	0	0	0	0	0	0	0	0	0	0	0	0	0	0	0	0	0	0	0	1	0	0	0	0	1	0	0	0	1	0	1	0	1	3	0	0	0	2	29	2423	4726		3700
Leptodon forbesi		17	4.6	625.16	8	2	0	0	1	3	3	0	0	0	0	0	0	0	0	0	0	0	0	0	0	0	0	0	0	0	0	0	0	0	0	0	0	0	0	0	0	0	0	0	0	8	461		0
Leptopogon rufipectus		473	1190.72	3170.12	0	0	0	0	0	0	0	0	1	2	0	4	5	6	5	6	25	14	44	46	63	65	36	31	30	36	24	14	3	2	4	2	1	0	2	1	0	0	0	0	1	1126	3477		1500
Leptopogon taczanowskii		148	1140.39	3261.59	0	0	0	0	0	0	0	0	0	2	0	0	0	6	2	3	6	8	4	16	15	18	10	22	6	4	6	6	7	3	1	1	0	0	1	0	1	0	0	0	0	1070	3942		1400
Leptosittaca branickii		438	1600.74	3858.6	0	0	0	0	0	0	0	0	0	1	1	0	0	0	0	3	3	3	15	19	28	22	21	33	36	49	30	20	26	25	22	22	19	18	8	4	4	1	0	1	4	1495	4114		2400
Leptotila conoveri		211	397.7	2377.7	0	0	2	1	1	0	0	0	4	2	2	2	13	16	15	33	31	20	18	21	9	7	7	5	1	0	0	0	0	0	0	1	0	0	0	0	0	0	0	0	0	383	2422		1600
Leptotila jamaicensis		1291	0	1030.6	957	89	113	25	17	11	12	6	0	2	4	4	4	2	0	0	0	0	0	0	0	0	0	0	0	0	0	0	0	0	0	0	0	0	0	0	0	0	0	0	0	1	914		0
Leptotila ochraceiventris		69	16.08	2223.4	15	5	3	6	3	2	5	14	2	0	1	3	0	4	1	0	2	1	0	0	1	0	0	0	0	1	0	0	0	0	0	0	0	0	0	0	0	0	0	0	0	39	2045		0
Leptotila pallida		391	0	2417.38	106	32	20	31	24	27	11	13	9	4	14	13	31	15	8	3	0	4	1	1	1	1	1	0	2	1	0	0	1	0	0	1	0	0	0	0	0	0	0	0	0	1	2304		0
Leucippus baeri		107	2.12	2038.72	15	13	19	14	11	2	10	5	7	0	2	0	3	0	1	0	0	0	1	2	2	0	0	0	0	0	0	0	0	0	0	0	0	0	0	0	0	0	0	0	0	2	2262		0
Leucippus fallax		471	-2	772.46	375	12	7	2	5	1	7	7	3	1	0	0	0	0	0	0	0	0	0	0	0	0	0	0	0	0	0	0	0	0	0	0	0	0	0	0	0	0	0	0	0	1	891		0
Leucippus taczanowskii		382	432.43	3810.51	0	0	0	1	23	25	15	16	33	8	15	6	7	8	10	7	13	14	24	13	20	6	7	21	16	7	31	14	6	2	4	0	1	2	0	0	1	1	4	0	1	434	4326		350
Lipaugus fuscocinereus		174	1038.45	3985.35	0	0	0	0	0	1	0	0	1	0	0	3	0	2	0	1	1	0	3	7	7	9	7	9	8	17	14	12	22	21	9	5	4	3	2	2	1	0	0	1	2	1101	4207		2000
Lipaugus streptophorus		5	1056.36	1431.24	0	0	0	0	0	0	0	0	0	0	2	0	0	0	3	0	0	0	0	0	0	0	0	0	0	0	0	0	0	0	0	0	0	0	0	0	0	0	0	0	0	1021	1926		1000
Lipaugus uropygialis		3	2091.02	2410.5	0	0	0	0	0	0	0	0	0	0	0	0	0	0	0	0	0	0	0	0	1	0	1	0	1	0	0	0	0	0	0	0	0	0	0	0	0	0	0	0	0	2221	2430		1800
Lipaugus weberi		24	1495.57	1924.62	0	0	0	0	0	0	0	0	0	0	0	0	0	0	1	2	9	6	4	2	0	0	0	0	0	0	0	0	0	0	0	0	0	0	0	0	0	0	0	0	0	1214	1841		1500
Loddigesia mirabilis		77	1722.76	3001.2	0	0	0	0	0	0	0	0	0	0	0	0	0	0	0	1	0	1	1	9	25	6	6	2	13	3	3	1	0	5	1	0	0	0	0	0	0	0	0	0	0	1142	2485		2100
Lophornis adorabilis		304	7	1746	73	33	10	9	4	9	9	11	15	32	14	20	20	7	6	12	1	15	0	1	0	0	0	0	0	0	0	0	0	0	0	0	0	0	0	0	0	0	0	0	0	2	1895		300
Lophornis brachylophus		15	940.56	1419.92	0	0	0	0	0	0	0	0	0	2	9	1	0	1	2	0	0	0	0	0	0	0	0	0	0	0	0	0	0	0	0	0	0	0	0	0	0	0	0	0	0	902	1344		900
Lophospingus griseocristatus		153	829.04	3675.24	0	0	0	0	0	0	0	0	4	0	0	1	2	10	7	18	12	10	8	7	4	2	3	2	4	26	12	8	9	1	0	0	0	1	0	0	0	0	0	0	2	866	3727		1000
Machaeropterus deliciosus		278	282.41	2358	1	1	2	6	4	18	4	5	12	11	23	28	23	31	26	13	19	15	15	5	3	3	3	5	0	1	0	0	0	0	0	0	1	0	0	0	0	0	0	0	0	191	2637		100
Macroagelaius imthurni		16	403.8	1431.85	0	0	0	1	1	0	0	0	0	0	2	0	1	2	9	0	0	0	0	0	0	0	0	0	0	0	0	0	0	0	0	0	0	0	0	0	0	0	0	0	0	953	1896		500
Macroagelaius subalaris		72	1342.24	3445.94	0	0	0	0	0	0	0	0	0	0	0	0	0	2	1	0	1	1	1	4	5	4	2	4	0	8	1	5	3	12	6	0	9	2	0	0	1	0	0	0	0	1487	3430		2100
Malacoptila fulvogularis		96	653.2	2672.8	0	0	0	0	0	1	1	2	0	5	9	3	2	14	12	7	6	4	1	10	6	5	2	2	2	0	1	1	0	0	0	0	0	0	0	0	0	0	0	0	0	904	3648		500
Malacoptila mystacalis		653	302.92	2486.52	3	2	2	8	3	10	15	15	11	22	38	47	33	56	60	65	61	60	64	39	18	5	5	3	2	0	3	0	1	0	0	1	0	0	0	0	0	0	0	0	1	264	2759		350
Manacus aurantiacus		1036	7	1264.4	353	96	40	34	26	38	67	88	91	74	36	55	21	5	0	1	1	0	0	0	0	0	0	0	0	0	0	0	0	0	0	0	0	0	0	0	0	0	0	0	0	1	1387		0
Manacus vitellinus		1181	3	1434.5	657	110	63	44	24	34	57	35	39	24	39	11	5	7	4	2	2	4	0	2	0	0	0	0	0	0	0	0	0	0	0	0	0	0	0	0	0	0	0	0	0	1	1582		0
Margarornis bellulus		10	843.91	1683.38	0	0	0	0	0	0	0	0	1	0	0	3	0	3	1	0	2	0	0	0	0	0	0	0	0	0	0	0	0	0	0	0	0	0	0	0	0	0	0	0	0	544	1365		1350
Margarornis rubiginosus		739	736.8	3329.2	0	0	0	0	2	3	1	5	4	3	3	4	14	24	28	48	62	36	24	33	31	60	33	21	76	37	21	44	47	36	15	6	5	8	5	0	0	0	0	0	0	715	3308		1200
Margarornis stellatus		53	1390.6	3651.28	0	0	0	0	0	0	0	0	0	0	0	0	0	1	2	2	5	2	5	7	11	3	1	4	4	2	0	0	1	0	0	1	1	0	0	0	0	0	0	0	1	1180	3365		1200
Mecocerculus calopterus		98	138.51	2886.64	1	1	1	2	0	1	0	4	2	5	5	4	10	6	3	3	7	5	5	9	2	2	4	1	5	3	0	1	5	0	1	0	0	0	0	0	0	0	0	0	0	242	3087		400
Mecocerculus hellmayri		94	601.24	2609.43	0	0	0	0	0	1	2	1	1	1	1	2	4	4	4	12	16	16	6	6	3	1	2	4	1	5	0	0	1	0	0	0	0	0	0	0	0	0	0	0	0	606	2735		800
Mecocerculus minor		119	1119.12	3343.36	0	0	0	0	0	0	0	0	0	0	1	2	3	1	3	1	1	4	7	16	23	17	15	7	3	2	2	0	3	3	2	0	0	2	1	0	0	0	0	0	0	1136	3646		1600
Megascops barbarus		27	1495.1	2803.1	0	0	0	0	0	0	0	0	0	0	0	0	0	0	1	1	1	0	0	1	2	3	1	5	2	6	0	3	1	0	0	0	0	0	0	0	0	0	0	0	0	1499	2708		1800
Megascops clarkii		303	865.64	3190.58	0	0	0	0	0	1	0	0	3	3	7	17	15	12	27	31	22	16	14	16	9	7	9	8	10	8	20	19	8	10	5	3	2	1	0	0	0	0	0	0	0	900	3217		900
Megascops cooperi		818	3.02	1324.86	479	95	48	26	30	41	30	15	7	6	6	3	5	2	3	3	1	0	0	0	0	0	0	0	0	0	0	0	0	0	0	0	0	0	0	0	0	0	0	0	0	1	1320		0
Megascops hoyi		55	552.04	2322.08	0	0	0	0	1	0	2	2	0	1	1	4	1	2	10	10	5	7	2	5	1	0	0	0	0	0	1	0	0	0	0	0	0	0	0	0	0	0	0	0	0	552	2313		1000
Megascops marshalli		10	1827.41	2652.83	0	0	0	0	0	0	0	0	0	0	0	0	0	0	0	0	0	1	0	0	0	1	2	3	2	0	1	0	0	0	0	0	0	0	0	0	0	0	0	0	0	920	3309		1900
Megascops petersoni		32	1183.16	2868.55	0	0	0	0	0	0	0	0	0	0	0	1	1	2	0	1	1	3	0	9	9	2	0	2	0	0	0	0	0	0	0	1	0	0	0	0	0	0	0	0	0	892	2668		1900
Megascops roboratus		101	8	2773	22	5	5	3	8	7	15	3	4	1	1	1	2	1	2	2	5	3	5	0	0	0	0	0	1	1	2	1	0	0	0	1	0	0	0	0	0	0	0	0	0	20	2674		0
Megascops seductus		53	32.72	1606.44	2	0	1	1	1	4	3	3	4	4	5	4	8	8	2	2	0	1	0	0	0	0	0	0	0	0	0	0	0	0	0	0	0	0	0	0	0	0	0	0	0	95	1644		0
Melanerpes chrysauchen		1199	2	1361	709	170	107	51	23	16	15	21	10	6	3	10	3	8	2	2	2	0	0	0	0	0	0	0	0	0	0	0	0	0	0	0	0	0	0	0	0	0	0	0	0	1	1278		0
Melanerpes hoffmannii		10808	4	1747.35	3756	829	555	365	376	384	290	269	414	412	692	778	456	457	283	121	63	68	37	22	5	3	3	4	4	1	0	2	0	1	0	0	0	1	0	0	0	0	0	0	0	1	1772		0
Melanerpes hypopolius		463	573.7	2347.76	3	0	0	0	0	3	5	11	3	20	32	14	7	39	36	74	108	44	22	10	11	10	4	5	1	0	0	0	0	1	0	0	0	0	0	0	0	0	0	0	0	592	2354		900
Melanerpes pulcher		172	109.91	1780.81	2	14	15	22	11	4	5	21	17	11	18	17	2	2	1	1	6	1	0	1	1	0	0	0	0	0	0	0	0	0	0	0	0	0	0	0	0	0	0	0	0	73	1866		400
Melanopareia elegans		385	7.46	2295.22	72	23	21	24	20	10	18	8	9	9	6	12	12	11	16	15	20	22	18	18	8	3	4	1	0	0	1	0	0	0	1	0	1	0	0	0	0	0	0	0	0	11	2714		0
Melanopareia maranonica		91	429.2	2117.5	0	0	0	1	5	11	6	19	10	4	4	2	1	2	0	4	6	6	6	1	2	0	0	0	0	0	1	0	0	0	0	0	0	0	0	0	0	0	0	0	0	466	2464		200
Melanotis hypoleucus		1549	1127.64	2867.52	0	0	0	0	1	0	0	1	1	3	7	18	20	56	148	222	199	108	145	103	125	91	85	65	40	48	30	12	6	8	1	4	0	1	0	0	0	1	0	0	0	1084	2810		900
Melozone albicollis		801	1484	3036	0	0	0	0	0	2	0	0	0	0	1	0	0	0	10	208	209	113	76	44	36	26	13	13	17	4	1	6	5	7	4	4	2	0	0	0	0	0	0	0	0	1400	3083		1150
Melozone biarcuata		1066	429.25	2414.75	2	0	3	3	5	7	19	32	22	21	23	42	51	95	133	289	158	50	27	26	27	11	6	3	4	0	1	2	0	2	0	1	0	0	1	0	0	0	0	0	0	393	2389		100
Melozone cabanisi		403	601	1596	0	0	0	0	0	4	12	4	32	25	110	91	63	30	21	7	1	1	2	0	0	0	0	0	0	0	0	0	0	0	0	0	0	0	0	0	0	0	0	0	0	591	1611		100
Melozone leucotis		2272	750.42	2173.58	0	0	0	2	3	5	4	24	38	79	292	359	296	415	299	139	95	71	78	28	19	6	4	2	5	2	0	3	1	1	0	0	0	2	0	0	0	0	0	0	0	735	2199		500
Melozone leucotis		2272	750.42	2173.58	0	0	0	2	3	5	4	24	38	79	292	359	296	415	299	139	95	71	78	28	19	6	4	2	5	2	0	3	1	1	0	0	0	2	0	0	0	0	0	0	0	735	2199		500
Merulaxis stresemanni		3	677.58	789.3	0	0	0	0	0	0	1	2	0	0	0	0	0	0	0	0	0	0	0	0	0	0	0	0	0	0	0	0	0	0	0	0	0	0	0	0	0	0	0	0	0	952	975		0
Metallura aeneocauda		82	2487.77	4454.25	0	0	0	0	0	0	0	0	0	0	0	0	0	0	0	0	0	0	0	0	0	0	0	1	0	4	2	3	5	9	3	5	5	6	6	10	13	2	4	0	4	2192	4294		2500
Metallura baroni		69	3034.6	4034.88	0	0	0	0	0	0	0	0	0	0	0	0	0	0	0	0	0	0	0	0	0	0	0	0	0	0	0	1	0	0	0	1	2	2	8	5	11	15	8	15	1	3243	4022		3150
Metallura eupogon		25	2451.52	3850.2	0	0	0	0	0	0	0	0	0	0	0	0	0	0	0	0	0	0	0	0	0	0	0	1	0	0	1	0	0	1	0	1	0	5	5	0	6	4	1	0	0	3068	5104		2900
Metallura iracunda		26	637	3389.75	0	0	0	0	0	1	0	0	0	1	0	0	0	0	0	0	0	2	0	0	0	0	1	1	1	0	3	2	1	2	6	3	1	0	1	0	0	0	0	0	0	944	3251		2800
Metallura odomae		27	1996.74	3454.54	0	0	0	0	0	0	0	0	0	0	0	0	0	0	0	0	0	0	1	0	0	0	0	0	0	1	0	1	1	4	5	9	1	1	3	0	0	0	0	0	0	2234	3532		2850
Metallura theresiae		65	1552.08	3975.44	0	0	0	0	1	0	0	0	0	0	0	0	0	0	0	0	0	0	0	0	0	1	0	0	0	0	2	0	1	1	1	3	4	11	11	14	10	2	1	2	0	1339	4210		2900
Metallura williami		393	1660.32	4594.76	0	0	0	0	0	1	0	0	0	0	0	0	1	1	0	1	1	0	1	0	2	3	1	3	1	12	4	12	8	12	11	16	27	30	40	30	54	19	14	23	64	1819	4844		2700
Metriopelia morenoi		109	1219.36	4143.6	0	0	0	0	0	0	0	0	0	1	0	1	0	0	0	0	0	0	0	1	1	0	3	0	1	10	8	13	9	2	21	3	5	7	5	4	4	4	0	2	4	1237	4331		1800
Micrastur plumbeus		8	123.89	1776.72	0	1	0	1	1	0	0	2	0	0	0	0	1	0	1	0	0	0	1	0	0	0	0	0	0	0	0	0	0	0	0	0	0	0	0	0	0	0	0	0	0	151	1514		500
Microchera albocoronata		423	46.88	1282.6	18	12	14	12	22	60	59	46	54	57	40	15	11	3	0	0	0	0	0	0	0	0	0	0	0	0	0	0	0	0	0	0	0	0	0	0	0	0	0	0	0	46	1459		300
Microspingus alticola		56	2665.8	4486.3	0	0	0	0	0	0	0	0	0	0	0	0	0	0	0	0	0	0	0	0	0	0	0	1	0	0	0	0	0	1	1	2	1	4	5	5	3	1	10	5	17	2602	5114		3500
Microspingus erythrophrys		329	527.08	2922.32	0	0	0	2	1	3	6	8	5	6	14	8	26	24	60	40	37	25	13	12	15	4	0	0	2	4	4	3	3	1	0	1	0	0	1	0	1	0	0	0	0	524	3089		1200
Microspingus lateralis		237	784.44	2422.2	0	0	0	0	0	1	0	2	3	3	3	5	12	15	13	50	52	36	14	8	3	9	1	4	2	0	0	1	0	0	0	0	0	0	0	0	0	0	0	0	0	761	2299		0
Microspingus torquatus		839	6	3186.77	112	98	48	53	61	69	36	41	38	28	8	19	9	17	9	23	29	17	10	9	5	5	6	2	6	26	12	6	14	3	6	0	2	2	1	1	2	0	0	1	0	7	3433		0
Microspingus trifasciatus		85	1374.88	4337.08	0	0	0	0	0	0	0	0	0	0	0	0	0	2	2	1	2	1	0	1	0	0	1	4	0	2	4	3	6	7	3	7	5	7	5	8	8	1	1	0	4	1683	4142		2900
Microstilbon burmeisteri		133	352.32	2103.8	0	0	0	4	1	3	6	4	0	2	4	5	17	24	20	11	15	8	2	1	4	1	0	0	0	0	1	0	0	0	0	0	0	0	0	0	0	0	0	0	0	336	2237		1600
Mionectes olivaceus		1764	21.63	2721.51	85	21	43	45	42	79	88	79	94	92	86	107	128	99	121	123	93	66	40	59	42	25	28	18	21	14	4	8	3	5	0	0	0	0	1	1	0	0	0	0	2	29	2756		0
Mitrephanes olivaceus		36	657.7	2468.55	0	0	0	0	0	1	0	0	0	1	0	0	0	3	2	6	2	3	1	2	4	3	2	3	3	0	0	0	0	0	0	0	0	0	0	0	0	0	0	0	0	849	3389		1000
Mitrospingus oleagineus		8	747.92	1430.67	0	0	0	0	0	0	0	1	0	0	1	0	1	1	4	0	0	0	0	0	0	0	0	0	0	0	0	0	0	0	0	0	0	0	0	0	0	0	0	0	0	956	1915		900
Molothrus armenti	Molothrus aeneus	23095	1	2579	8928	1348	877	548	356	463	429	427	362	340	388	382	414	433	363	839	405	220	315	211	159	183	642	228	96	113	73	26	12	23	9	9	14	6	0	2	2	1	0	0	0	1	2591		0
Momotus aequatorialis		4256	900.55	2902.15	3	1	5	8	3	5	1	4	13	36	78	106	150	179	242	363	354	436	454	454	351	329	183	129	119	107	47	29	24	8	9	7	3	3	2	3	2	1	1	1	3	759	3149		1500
Momotus bahamensis		321	4	578.28	159	30	56	37	23	10	2	0	0	0	0	0	0	0	0	0	0	0	0	0	0	0	0	0	0	0	0	0	0	0	0	0	0	0	0	0	0	0	0	0	0	1	565		0
Momotus coeruliceps		458	24.84	1784.63	32	32	17	52	28	22	18	13	27	14	17	28	32	81	28	9	1	2	1	1	0	2	0	0	0	0	1	0	0	0	0	0	0	0	0	0	0	0	0	0	0	26	1852		0
Morphnarchus princeps		714	69.65	2505.14	14	10	11	12	16	40	35	46	35	20	49	48	71	62	64	49	29	17	21	18	8	10	12	9	0	3	1	0	2	1	0	0	0	0	1	0	0	0	0	0	0	87	2380		300
Muscisaxicola alpinus		222	2238.38	4607.08	0	0	0	0	0	0	0	0	0	0	1	0	0	0	0	0	0	0	1	0	0	1	0	0	0	2	0	2	0	0	1	3	6	5	9	15	17	22	21	51	63	2139	5161		3300
Myadestes coloratus		16	623.15	1682.3	0	0	0	0	0	0	2	0	1	0	1	5	1	3	1	0	2	0	0	0	0	0	0	0	0	0	0	0	0	0	0	0	0	0	0	0	0	0	0	0	0	342	1354		800
Myadestes melanops		1662	532.2	3084.12	5	1	1	2	5	9	11	20	10	11	32	68	95	110	165	254	141	89	97	62	49	105	75	32	63	37	22	34	20	10	12	3	2	6	3	0	0	1	0	0	0	501	3098		754
Myiarchus apicalis		794	231.65	2359.08	1	3	30	25	39	50	42	72	27	94	49	47	47	27	24	45	41	51	27	24	8	5	5	4	1	2	1	1	0	1	0	1	0	0	0	0	0	0	0	0	0	207	2463		400
Myiarchus phaeocephalus		258	0.55	2020	86	31	26	25	21	10	17	11	8	5	3	1	0	3	1	0	1	0	0	0	3	0	0	0	0	1	0	0	0	0	0	0	0	0	0	0	0	0	0	0	0	1	2098		0
Myiarchus semirufus		152	3.49	532.2	122	14	7	3	1	2	1	0	0	0	0	0	0	0	0	0	0	0	0	0	0	0	0	0	0	0	0	0	0	0	0	0	0	0	0	0	0	0	0	0	0	1	623		0
Myioborus albifrons		35	1730.08	3399.6	0	0	0	0	0	0	0	0	0	0	0	0	0	0	0	1	0	0	0	0	2	1	7	4	6	3	1	7	1	0	1	0	0	0	0	1	0	0	0	0	0	1851	3381		2200
Myioborus brunniceps		1819	435.54	3071.48	1	0	1	9	61	121	103	170	113	125	122	127	149	135	165	103	76	45	25	27	28	15	7	6	4	17	13	4	17	6	7	1	2	6	2	2	3	0	0	0	1	415	3235		1400
Myioborus castaneocapilla		12	1056.99	2216.96	0	0	0	0	0	0	0	0	0	0	2	0	1	2	5	0	0	0	1	0	0	0	1	0	0	0	0	0	0	0	0	0	0	0	0	0	0	0	0	0	0	1003	2524		1200
Myioborus flavivertex		148	1341.1	2806.13	0	0	0	0	0	0	0	0	0	0	1	0	1	0	2	9	4	0	4	13	9	14	23	12	10	36	3	5	2	0	0	0	0	0	0	0	0	0	0	0	0	1305	2641		2000
Myioborus ornatus		1802	1403.15	3885.83	0	0	0	0	0	1	0	0	1	1	0	6	6	3	7	13	9	11	30	54	34	37	42	67	88	175	140	143	160	170	142	131	86	71	48	43	35	23	7	3	14	1303	3933		0
Myioborus torquatus		1206	865.1	3296.15	0	0	0	0	2	1	1	7	4	2	12	12	17	49	57	76	87	57	56	65	48	112	73	62	126	61	39	74	39	26	18	8	3	9	2	0	0	1	0	0	0	900	3228		1400
Myiodynastes bairdii		780	1	1512.93	389	89	71	50	35	17	32	11	16	9	4	4	7	3	3	2	2	0	2	1	0	0	0	0	1	1	0	0	0	0	0	0	0	0	0	0	0	0	0	0	0	1	1595		0
Myiopagis parambae	Myiopagis caniceps	1154	10	1420.17	152	173	191	71	88	101	72	74	85	55	39	18	11	11	5	1	2	0	1	0	1	2	1	0	0	0	0	0	0	0	0	0	0	0	0	0	0	0	0	0	0	12	1581		0
Myiopagis olallai		22	805.63	1842.13	0	0	0	0	0	0	0	0	3	3	3	1	2	2	4	0	1	1	2	0	0	0	0	0	0	0	0	0	0	0	0	0	0	0	0	0	0	0	0	0	0	520	1831		890
Myiopagis subplacens		299	6.86	2049.89	77	27	23	39	21	14	27	13	7	5	5	6	5	3	4	6	2	3	2	1	1	0	0	0	1	2	0	0	0	0	0	0	0	0	0	0	0	0	0	0	0	10	2131		0
Myiophobus cryptoxanthus		144	597.3	2573.02	0	0	0	1	0	1	1	0	14	22	14	14	14	5	7	5	10	8	13	4	3	4	1	0	1	0	1	0	0	1	0	0	0	0	0	0	0	0	0	0	0	608	3082		300
Myiophobus rufescens	Myiophobus fasciatus	4708	2	2248.9	1083	234	211	169	196	296	307	358	348	264	233	158	187	135	99	85	84	48	40	33	27	28	11	11	10	5	3	4	4	0	0	0	2	0	0	1	0	0	1	0	0	1	2445		0
Myiophobus inornatus		21	1082.6	2545.2	0	0	0	0	0	0	0	0	0	0	1	0	0	1	1	0	4	1	1	3	3	1	2	1	0	2	0	0	0	0	0	0	0	0	0	0	0	0	0	0	0	1593	3701		1000
Myiophobus phoenicomitra		23	241.76	2585.74	1	0	0	0	0	0	0	0	0	1	3	5	1	1	3	1	0	0	1	4	0	0	0	0	0	1	1	0	0	0	0	0	0	0	0	0	0	0	0	0	0	245	2448		500
Myiotheretes fuscorufus		63	1782.82	4119.82	0	0	0	0	0	0	0	0	0	0	0	0	1	0	0	0	0	0	0	0	1	3	0	3	1	5	3	5	12	8	5	2	2	5	2	1	1	0	0	0	3	1632	4061		1900
Myiotheretes pernix		39	1404.56	2827.86	0	0	0	0	0	0	0	0	0	0	0	0	0	1	0	2	0	0	1	3	1	1	1	2	4	19	2	1	1	0	0	0	0	0	0	0	0	0	0	0	0	1391	2734		2100
Myiothlypis basilica		59	1313.96	2848	0	0	0	0	0	0	0	0	0	0	1	0	0	0	0	3	2	0	3	5	1	3	2	1	4	26	3	3	2	0	0	0	0	0	0	0	0	0	0	0	0	1340	2716		2100
Myiothlypis bivittata		707	396.84	2369.4	0	1	1	6	11	35	91	65	26	42	56	39	60	86	77	39	25	12	10	6	8	3	0	1	0	2	1	1	2	0	0	0	0	1	0	0	0	0	0	0	0	385	2687		0
Myiothlypis chrysogaster		333	149.68	2365.56	2	4	9	10	13	35	27	14	27	25	38	38	20	23	15	10	4	5	3	2	2	2	1	0	1	0	1	0	0	1	0	0	0	0	0	0	0	0	0	0	1	153	2844		0
Myiothlypis cinereicollis		63	659.04	2657	0	0	0	0	0	1	0	1	0	2	0	4	3	9	3	8	5	2	3	10	4	2	1	1	1	0	3	0	0	0	0	0	0	0	0	0	0	0	0	0	0	763	2768		800
Myiothlypis conspicillata		343	779.56	2630.84	0	0	0	0	1	0	1	2	3	5	8	6	12	39	35	32	35	30	16	49	18	17	17	5	1	6	2	2	1	0	0	0	0	0	0	0	0	0	0	0	0	772	2543		450
Myiothlypis fraseri		464	5	2297.25	103	30	21	43	32	35	37	41	15	14	7	9	8	9	9	13	10	13	2	2	0	0	1	1	1	2	0	0	0	0	0	1	0	0	0	0	0	0	0	0	0	2	2192		0
Myiothlypis striaticeps	Myiothlypis luteoviridis	635	911.3	3858.24	0	0	0	0	0	2	3	1	1	1	2	5	1	7	6	8	6	5	6	12	21	24	25	29	26	50	42	55	57	48	46	33	33	22	19	14	16	2	1	2	4	700	4362		2300
Myornis senilis		270	1156.35	3966.57	0	0	0	0	0	1	0	1	0	0	1	2	0	2	1	1	1	1	4	8	10	4	6	12	9	26	24	16	20	17	16	18	18	18	9	11	5	3	1	1	3	1269	3966		2000
Myrmelastes brunneiceps		6	235.2	941.25	0	0	1	0	0	1	1	1	1	1	0	0	0	0	0	0	0	0	0	0	0	0	0	0	0	0	0	0	0	0	0	0	0	0	0	0	0	0	0	0	0	352	1927		0
Myrmelastes saturatus		9	127	1428.24	0	1	0	0	4	0	0	0	0	1	1	0	0	1	1	0	0	0	0	0	0	0	0	0	0	0	0	0	0	0	0	0	0	0	0	0	0	0	0	0	0	618	1917		0
Myrmia micrura		376	1	1799.32	235	37	36	8	16	5	4	3	2	0	2	2	4	1	0	0	2	1	1	0	2	0	0	0	0	0	1	0	0	0	0	0	0	0	0	0	0	0	0	0	0	1	1704		0
Myrmoborus melanurus		61	65.8	175.8	30	31	0	0	0	0	0	0	0	0	0	0	0	0	0	0	0	0	0	0	0	0	0	0	0	0	0	0	0	0	0	0	0	0	0	0	0	0	0	0	0	87	234		0
Myrmornis stictoptera	Myrmornis torquata	46	38.6	1159.24	8	8	5	1	7	5	8	0	0	0	1	2	0	0	0	0	0	0	0	0	0	0	0	0	0	0	0	0	0	0	0	0	0	0	0	0	0	0	0	0	0	32	1098		0
Myrmothera simplex		11	990.3	2163	0	0	0	0	0	0	0	0	0	1	1	0	0	0	7	0	0	0	1	0	0	1	0	0	0	0	0	0	0	0	0	0	0	0	0	0	0	0	0	0	0	1012	2450		600
Myrmotherula grisea		6	325.45	910.35	0	0	0	1	0	0	1	3	0	1	0	0	0	0	0	0	0	0	0	0	0	0	0	0	0	0	0	0	0	0	0	0	0	0	0	0	0	0	0	0	0	302	1802		600
Myrmotherula klagesi		42	7.41	43.59	42	0	0	0	0	0	0	0	0	0	0	0	0	0	0	0	0	0	0	0	0	0	0	0	0	0	0	0	0	0	0	0	0	0	0	0	0	0	0	0	0	14	57		0
Myrmotherula minor		39	9.85	992.8	15	2	3	1	3	3	3	3	4	0	1	0	0	0	0	0	0	0	0	0	0	0	0	0	0	0	0	0	0	0	0	0	0	0	0	0	0	0	0	0	0	39	1161		0
Myrmotherula snowi		3	547.38	626.76	0	0	0	0	0	2	1	0	0	0	0	0	0	0	0	0	0	0	0	0	0	0	0	0	0	0	0	0	0	0	0	0	0	0	0	0	0	0	0	0	0	372	433		500
Myrmotherula unicolor		219	4.15	1033.8	139	23	10	12	8	5	3	8	4	0	3	0	1	0	0	0	0	0	0	0	0	0	0	0	0	0	0	0	0	0	0	0	0	0	0	0	0	0	0	0	0	1	1272		0
Myrmotherula urosticta		30	5.45	911.09	19	8	2	0	0	0	0	0	0	0	0	1	0	0	0	0	0	0	0	0	0	0	0	0	0	0	0	0	0	0	0	0	0	0	0	0	0	0	0	0	0	1	969		0
Nannopsittaca panychlora		15	72.98	2266.46	2	3	1	1	0	0	0	0	0	0	0	0	0	0	4	0	0	0	1	0	0	1	2	0	0	0	0	0	0	0	0	0	0	0	0	0	0	0	0	0	0	156	2543		750
Nemosia rourei		1	1166	1166	0	0	0	0	0	0	0	0	0	0	0	1	0	0	0	0	0	0	0	0	0	0	0	0	0	0	0	0	0	0	0	0	0	0	0	0	0	0	0	0	0	1289	1289		850
Neomorphus radiolosus		11	344.8	1695.1	0	0	0	1	2	0	0	1	2	0	1	1	1	0	0	1	0	1	0	0	0	0	0	0	0	0	0	0	0	0	0	0	0	0	0	0	0	0	0	0	0	273	2003		30
Nephelomyias lintoni		22	2444.76	3266.13	0	0	0	0	0	0	0	0	0	0	0	0	0	0	0	0	0	0	0	0	0	0	0	0	3	4	3	3	1	1	1	4	2	0	0	0	0	0	0	0	0	2444	3145		2250
Nephelomyias ochraceiventris		49	581.12	3632.32	0	0	0	0	0	1	1	1	0	0	0	0	0	1	0	0	0	0	0	0	0	0	3	6	1	5	4	2	3	2	7	3	3	3	1	0	2	0	0	0	0	670	4577		2200
Nephelomyias pulcher		197	1013.28	3102.04	0	0	0	0	0	1	1	0	0	0	1	2	0	3	4	6	8	12	15	24	31	18	24	16	9	9	3	4	1	2	0	2	0	0	0	0	0	0	0	0	1	1207	3752		1400
Nephelornis oneilli		9	2728.12	3654.36	0	0	0	0	0	0	0	0	0	0	0	0	0	0	0	0	0	0	0	0	0	0	0	0	0	0	1	0	0	0	0	0	1	0	2	3	2	0	0	0	0	2513	3006		3000
Nothoprocta curvirostris		58	1179.88	3949.94	0	0	0	0	0	0	0	0	0	1	0	0	0	1	0	0	0	1	1	1	4	0	3	1	3	2	3	2	4	5	1	7	0	1	1	6	2	4	1	3	0	1144	3920		2800
Nothoprocta perdicaria		1077	3	2227.25	239	177	106	73	68	64	38	19	19	27	24	19	21	18	20	17	12	18	17	8	6	3	2	4	2	1	1	0	0	0	0	0	0	1	0	0	0	0	0	0	0	1	2245		400
Nothoprocta taczanowskii		44	1679.17	4238.54	0	0	0	0	0	0	0	0	0	0	0	0	0	0	1	0	0	0	0	1	0	1	0	0	2	0	0	1	2	3	3	1	2	4	6	6	3	2	3	0	3	1915	4190		2700
Nyctibius maculosus		61	1022.4	3499.6	0	0	0	0	0	1	0	0	0	0	0	0	0	2	1	1	0	2	6	5	6	5	7	2	2	1	7	5	4	1	1	0	1	0	0	0	0	0	0	1	0	1162	3967		1800
Nyctidromus anthonyi		91	0.05	2306.01	40	4	10	3	6	5	6	4	6	0	0	0	1	0	0	0	0	0	0	0	0	1	0	0	0	0	0	0	0	0	1	0	0	0	0	0	0	0	0	0	0	1	1998		0
Nyctiphrynus rosenbergi		28	22.78	1335.76	9	1	2	2	3	2	4	0	2	0	0	0	0	2	0	0	0	0	0	0	0	0	0	0	0	0	0	0	0	0	0	0	0	0	0	0	0	0	0	0	0	14	1911		0
Nyctiprogne vielliardi		28	423	540.19	0	0	0	0	20	8	0	0	0	0	0	0	0	0	0	0	0	0	0	0	0	0	0	0	0	0	0	0	0	0	0	0	0	0	0	0	0	0	0	0	0	425	584		0
Ochetorhynchus melanurus		362	11.61	3145.4	13	6	4	14	15	19	10	12	7	9	8	7	14	20	26	40	24	19	16	19	12	16	2	6	7	8	0	1	0	1	2	2	1	1	1	0	0	0	0	0	0	37	3376		1400
Ochthoeca nigrita	Ochthoeca cinnamomeiventris	911	1072.3	3685.6	0	0	0	2	0	1	2	0	1	1	3	2	7	15	4	13	19	13	28	50	59	70	77	85	53	108	64	61	41	35	32	20	5	10	9	10	3	4	0	1	3	961	3942		0
Ochthoeca superciliosa	Ochthoeca fumicolor	1358	1865.91	4359.15	0	0	0	0	0	0	0	0	1	1	0	1	1	2	1	1	2	1	5	4	5	5	7	8	10	28	19	42	47	38	63	86	82	117	110	125	125	109	77	94	140	1778	4885		0
Silvicultrix jelskii	Ochthoeca jelskii	45	1224.4	3700.72	0	0	0	0	0	0	0	0	0	0	0	1	0	1	0	0	0	0	1	0	2	0	0	0	2	2	3	2	5	1	5	4	2	8	3	2	0	0	1	0	0	1392	4457		1300
Ochthoeca piurae		46	382.3	2994.7	0	0	0	1	1	0	0	0	0	0	0	0	1	1	0	0	4	3	2	7	2	2	2	2	7	3	5	2	0	0	0	1	0	0	0	0	0	0	0	0	0	610	3324		1200
Silvicultrix pulchella	Ochthoeca pulchella	34	1875.28	3371.64	0	0	0	0	0	0	0	0	0	0	0	0	0	0	0	0	0	0	1	1	1	1	1	3	2	4	4	3	4	3	2	3	0	0	1	0	0	0	0	0	0	1375	3999		1700
Odontophorus atrifrons		114	801.61	3016.01	0	1	0	0	0	0	0	1	0	1	2	1	1	1	7	14	13	6	3	21	4	5	9	1	7	6	4	2	1	1	2	0	0	0	0	0	0	0	0	0	0	902	2990		1200
Odontophorus balliviani		46	1649.9	3654.3	0	0	0	0	0	0	0	0	0	0	0	0	0	0	0	0	2	0	1	3	0	5	2	3	1	3	1	2	6	5	1	6	2	0	2	0	0	1	0	0	0	1617	3973		2000
Odontophorus columbianus		36	446.5	2829.05	0	0	1	0	0	0	0	0	1	0	1	5	2	3	0	0	5	3	5	1	3	4	1	0	0	0	0	0	0	0	0	1	0	0	0	0	0	0	0	0	0	411	2662		1300
Odontophorus dialeucos		1	1685	1685	0	0	0	0	0	0	0	0	0	0	0	0	0	0	0	0	1	0	0	0	0	0	0	0	0	0	0	0	0	0	0	0	0	0	0	0	0	0	0	0	0	1382	1382		1050
Odontophorus hyperythrus		478	755.08	3256.84	0	0	1	2	0	2	0	0	1	2	5	0	6	14	14	18	35	38	60	66	52	32	25	30	20	22	10	5	8	1	1	1	4	0	0	2	1	0	0	0	0	602	3360		1600
Odontophorus leucolaemus		377	585.88	1941	0	0	0	0	2	3	2	5	4	6	17	22	44	52	99	61	31	13	9	5	1	1	0	0	0	0	0	0	0	0	0	0	0	0	0	0	0	0	0	0	0	563	1939		700
Odontophorus melanonotus		159	898	2321.44	0	0	1	0	0	0	0	0	2	0	6	10	22	23	15	4	22	9	16	5	4	6	11	3	0	0	0	0	0	0	0	0	0	0	0	0	0	0	0	0	0	863	2649		1100
Odontophorus melanonotus		159	898	2321.44	0	0	1	0	0	0	0	0	2	0	6	10	22	23	15	4	22	9	16	5	4	6	11	3	0	0	0	0	0	0	0	0	0	0	0	0	0	0	0	0	0	863	2649		1100
Odontophorus strophium		11	1362.8	2628.6	0	0	0	0	0	0	0	0	0	0	0	0	0	1	3	0	2	1	0	1	1	0	0	0	0	1	1	0	0	0	0	0	0	0	0	0	0	0	0	0	0	1389	2680		1750
Onychorhynchus occidentalis	Onychorhynchus coronatus	1848	5.47	969.71	659	481	394	117	50	35	25	35	21	8	9	2	1	3	1	1	0	0	0	0	0	0	0	0	0	0	0	0	0	0	0	0	0	0	0	0	0	0	0	0	0	#VALUE!	#VALUE!		0
Opisthoprora euryptera		49	2208	4268	0	0	0	0	0	0	0	0	0	0	0	0	0	0	0	0	0	0	0	0	1	0	0	1	1	0	4	7	0	1	5	4	4	5	5	6	2	0	0	0	3	2255	4369		2600
Oreonympha nobilis		211	2206.6	4188.5	0	0	0	0	0	0	0	0	0	0	0	0	0	1	0	0	0	1	0	0	0	1	0	0	0	0	1	1	12	12	45	17	7	10	19	25	25	12	11	4	7	2217	4320		2500
Oreophasis derbianus		57	1627.8	3048.64	0	0	0	0	0	0	0	0	0	0	0	0	0	0	0	1	2	1	0	10	12	3	0	2	7	3	3	2	5	5	0	1	0	0	0	0	0	0	0	0	0	1633	2952		1400
Oreopsar bolivianus		103	1358.16	4058.56	0	0	0	0	0	0	0	0	0	0	0	0	0	7	5	9	0	1	2	3	2	0	1	2	3	10	4	10	9	8	6	0	2	9	1	1	4	0	1	0	3	1403	4084		1500
Oreothlypis gutturalis		975	1158.8	3419.26	0	0	0	0	1	1	1	2	1	0	2	8	4	17	7	20	27	34	52	51	43	88	68	53	126	64	47	55	61	59	31	7	7	23	14	0	0	1	0	0	0	1184	3376		1800
Oreothraupis arremonops		54	1432.38	3039.88	0	0	0	0	0	0	0	0	0	0	0	0	1	0	0	1	0	3	0	2	3	2	5	17	4	5	1	4	5	0	0	0	1	0	0	0	0	0	0	0	0	1284	3180		1200
Oreotrochilus adela		26	2663.5	3854.75	0	0	0	0	0	0	0	0	0	0	0	0	0	0	0	0	0	0	0	0	0	0	0	0	0	0	1	1	2	1	1	0	1	4	8	1	4	1	1	0	0	2632	3891		2550
Oreotrochilus chimborazo		233	2684	4977.92	0	0	0	0	0	0	0	0	0	0	0	0	0	0	0	0	0	0	1	0	0	0	0	0	0	1	2	1	4	0	1	3	3	4	6	18	21	20	24	46	76	2745	5243		3500
Oreotrochilus melanogaster		106	2654.95	4874.35	0	0	0	0	0	0	0	0	0	0	0	0	0	0	0	0	0	0	0	0	0	0	0	0	0	1	1	0	0	0	0	1	0	0	0	1	4	3	9	4	82	3366	4945		3500
Oreotrochilus stolzmanni		94	2451.46	4767.31	0	0	0	0	0	0	0	0	1	0	0	0	0	0	0	0	0	0	0	0	0	0	0	0	0	1	0	1	2	2	2	2	0	2	4	3	7	5	14	13	35	2446	5141		3600
Ortalis columbiana		3900	112.99	2580.01	27	132	78	79	64	59	68	109	75	229	238	161	188	156	197	294	352	318	263	274	136	175	75	49	41	29	16	7	6	3	0	1	1	0	0	0	0	0	0	0	0	103	2590		0
Ortalis erythroptera		342	4	1897.58	128	32	12	17	13	16	11	13	9	15	8	14	15	7	7	5	1	2	3	1	1	0	0	0	0	2	0	0	0	0	0	0	0	0	0	0	0	0	0	0	0	1	1822		0
Ortalis garrula		506	0	506.98	380	71	22	7	4	6	1	0	0	1	0	0	0	0	0	0	0	0	0	0	0	0	0	0	0	0	0	0	0	0	0	0	0	0	0	0	0	0	0	0	0	1	619		0
Ortalis leucogastra		618	2	1771.2	232	21	39	36	50	17	29	74	37	15	15	14	4	1	3	6	2	2	2	0	1	1	1	0	1	0	0	0	0	0	0	0	0	0	0	0	0	0	0	0	0	1	1757		0
Ortalis wagleri		1236	1	1594.48	846	86	36	47	54	25	16	23	7	12	11	3	9	5	4	5	1	0	3	4	1	2	1	0	0	0	0	0	0	0	0	0	0	0	0	0	0	0	0	0	0	1	1646		0
Orthogonys chloricterus		258	4.56	1222.72	89	30	10	12	24	8	20	21	17	7	4	11	0	2	0	1	0	0	0	0	0	0	0	0	0	0	0	0	0	0	0	0	0	0	0	0	0	0	0	0	0	1	1457		700
Oxypogon cyanolaemus		2	3680.61	3740.39	0	0	0	0	0	0	0	0	0	0	0	0	0	0	0	0	0	0	0	0	0	0	0	0	0	0	0	0	0	0	0	0	0	0	0	0	1	1	0	0	0	3716	3716		3000
Oxypogon guerinii		125	2990.16	4063.84	0	0	0	0	0	0	0	0	0	0	0	0	0	0	0	0	0	0	0	0	0	0	0	0	0	1	0	0	0	2	3	2	8	5	11	13	26	38	5	5	6	2995	4328		3000
Oxypogon lindenii		18	1550.54	4464.13	0	0	0	0	0	0	0	0	0	0	0	0	0	0	1	0	0	0	0	0	1	0	0	0	0	0	0	1	0	1	0	1	0	0	0	1	0	2	1	0	9	1439	4278		3000
Oxypogon stuebelii		96	2524.9	5249.75	0	0	0	0	0	0	0	0	0	0	0	0	0	0	0	0	0	0	0	0	1	0	0	0	0	2	0	0	0	0	0	0	0	0	2	3	7	1	7	10	61	2744	5074		3000
Pachyramphus spodiurus		61	7.4	1926	15	7	6	5	1	7	6	2	2	3	2	1	0	1	1	1	0	0	0	0	0	0	0	0	0	1	0	0	0	0	0	0	0	0	0	0	0	0	0	0	0	26	1886		0
Pachyramphus xanthogenys	Pachyramphus viridis	863	5	1737.33	230	89	78	25	36	43	37	57	54	50	41	24	20	17	21	15	12	4	0	2	1	0	1	1	0	1	0	0	0	0	0	0	0	0	0	0	0	0	0	0	0	2	1897		0
Pachysylvia semibrunnea		771	411.7	2591.4	0	0	3	3	4	8	23	22	19	35	42	32	40	54	65	70	70	59	66	75	42	12	7	3	3	7	0	1	4	1	0	1	0	0	0	0	0	0	0	0	0	436	2648		450
Panterpe insignis		863	1023.44	3383.88	0	0	0	0	0	1	0	3	3	1	4	7	6	15	11	25	19	17	25	35	19	37	39	36	59	53	54	115	80	65	62	19	19	26	6	1	0	1	0	0	0	1034	3376		1600
Paroaria baeri		11	123.5	184.9	0	11	0	0	0	0	0	0	0	0	0	0	0	0	0	0	0	0	0	0	0	0	0	0	0	0	0	0	0	0	0	0	0	0	0	0	0	0	0	0	0	123	264		0
Passerina rositae		133	29	1308.92	31	10	20	19	13	4	10	20	1	1	1	0	1	2	0	0	0	0	0	0	0	0	0	0	0	0	0	0	0	0	0	0	0	0	0	0	0	0	0	0	0	75	1204		150
Patagioenas goodsoni		185	3	1776.6	58	26	5	13	11	15	5	2	4	1	7	3	18	5	3	0	2	2	2	0	0	0	0	0	0	0	0	0	0	0	0	0	0	0	0	0	0	0	0	0	0	1	1767		0
Patagioenas oenops		157	480.28	2292.2	0	0	0	0	2	9	3	13	40	4	9	12	10	6	10	6	5	9	8	1	3	2	3	1	1	0	0	0	0	0	0	0	0	0	0	0	0	0	0	0	0	566	2604		850
Pauxi koepckeae		1	1823	1823	0	0	0	0	0	0	0	0	0	0	0	0	0	0	0	0	0	0	1	0	0	0	0	0	0	0	0	0	0	0	0	0	0	0	0	0	0	0	0	0	0	1603	1603		1100
Pauxi pauxi		27	568.9	2263.02	0	0	0	0	0	3	0	3	1	0	1	1	2	5	2	1	7	0	0	0	0	0	0	0	1	0	0	0	0	0	0	0	0	0	0	0	0	0	0	0	0	552	2302		500
Penelope albipennis		41	163.6	1729.2	0	2	3	5	11	3	3	5	2	0	1	1	2	1	1	0	0	0	1	0	0	0	0	0	0	0	0	0	0	0	0	0	0	0	0	0	0	0	0	0	0	78	1576		300
Penelope argyrotis		480	434.75	2785	1	0	1	2	6	4	11	15	20	31	16	35	11	29	29	35	31	29	18	59	17	18	19	9	6	17	2	5	3	0	1	0	0	0	0	0	0	0	0	0	0	483	2768		900
Penelope barbata		82	1007.51	3282.08	0	0	0	0	0	0	0	0	0	1	1	0	0	1	0	0	0	2	3	2	0	1	4	5	9	10	12	8	3	4	6	5	4	1	0	0	0	0	0	0	0	1195	3339		1500
Penelope dabbenei		47	1232.18	3106.64	0	0	0	0	0	0	0	0	0	0	0	1	0	1	2	3	12	9	3	3	4	2	0	0	0	1	2	0	2	0	1	1	0	0	0	0	0	0	0	0	0	1229	3149		1500
Penelope ochrogaster		141	105	539.2	0	104	15	8	2	12	0	0	0	0	0	0	0	0	0	0	0	0	0	0	0	0	0	0	0	0	0	0	0	0	0	0	0	0	0	0	0	0	0	0	0	106	585		0
Penelope ortoni		57	3	1651.83	19	2	4	2	5	5	2	1	6	1	0	1	2	1	1	1	0	0	1	0	0	0	0	0	0	0	0	0	0	0	0	0	0	0	0	0	0	0	0	0	0	1	1497		70
Penelope perspicax		204	994.24	2524.37	0	0	0	0	0	0	0	0	0	3	0	1	4	2	5	3	13	21	86	35	17	9	0	0	1	3	0	1	0	0	0	0	0	0	0	0	0	0	0	0	0	926	2611		1300
Penelopina nigra		666	542.25	2793.05	3	1	0	0	2	2	7	22	18	23	28	33	55	54	63	57	57	32	39	39	50	13	8	8	15	7	10	14	2	3	0	0	0	0	0	0	0	1	0	0	0	486	2796		700
Percnostola arenarum		21	105.4	166.2	0	21	0	0	0	0	0	0	0	0	0	0	0	0	0	0	0	0	0	0	0	0	0	0	0	0	0	0	0	0	0	0	0	0	0	0	0	0	0	0	0	112	150		0
Petrochelidon rufocollaris		320	1	2114.2	193	42	18	11	9	6	3	5	1	2	0	1	2	1	2	6	1	1	1	0	1	1	0	0	0	1	0	1	0	0	0	0	1	0	0	0	0	0	0	0	0	1	2177		0
Peucaea humeralis		250	309.41	2298.55	1	1	0	9	2	7	3	3	6	26	25	15	36	32	28	16	14	10	6	5	1	1	0	0	1	1	0	1	0	0	0	0	0	0	0	0	0	0	0	0	0	316	2410		0
Peucaea mystacalis		250	616.94	2259.63	0	0	0	0	0	0	4	4	1	2	11	7	2	5	12	32	67	44	27	20	4	4	2	1	0	0	0	1	0	0	0	0	0	0	0	0	0	0	0	0	0	665	2414		900
Peucaea sumichrasti		141	2.96	823.56	90	19	7	3	3	1	2	5	2	0	1	0	0	0	0	0	0	0	0	0	0	0	0	0	0	0	0	0	0	0	0	0	0	0	0	0	0	0	0	0	0	1	933		0
Pezopetes capitalis		617	1501.16	3457.52	0	0	0	0	0	1	0	0	0	0	0	2	1	1	1	2	5	5	7	12	8	38	37	30	62	58	65	86	51	46	39	15	8	23	13	0	0	1	0	0	0	1380	3414		2150
Phacellodomus dorsalis		69	749.04	2670.52	0	0	0	0	0	1	0	0	1	0	0	0	0	1	3	0	3	5	9	6	20	3	7	4	3	1	1	1	0	0	0	0	0	0	0	0	0	0	0	0	0	963	2974		2000
Phacellodomus maculipectus		166	839.65	3103.6	0	0	0	0	0	0	1	1	2	1	3	6	5	6	10	16	20	14	6	11	21	12	2	1	4	5	6	0	6	2	3	1	0	1	0	0	0	0	0	0	0	786	3241		1000
Phaethornis koepckeae		62	263.4	1237.07	0	0	2	1	10	6	4	11	7	9	9	2	0	1	0	0	0	0	0	0	0	0	0	0	0	0	0	0	0	0	0	0	0	0	0	0	0	0	0	0	0	358	1660		500
Phaethornis mexicanus		147	6.9	2033.55	30	8	9	8	3	13	9	11	4	10	9	9	3	4	9	3	1	0	1	0	0	0	1	1	0	0	0	0	0	0	0	0	0	0	0	0	0	0	0	0	0	6	2053		0
Phaethornis yaruqui		773	6.68	2002.88	78	24	26	30	26	49	26	21	27	18	34	44	162	85	50	17	15	8	14	6	2	2	4	0	0	0	0	0	0	0	0	0	0	0	0	0	0	0	0	0	0	1	2396		0
Phainoptila melanoxantha		590	856.63	3338.76	0	0	0	0	0	2	1	3	1	1	5	3	7	10	6	29	22	27	23	35	25	35	25	25	51	37	27	78	45	31	16	7	3	7	2	0	0	1	0	0	0	887	3273		1000
Phalcoboenus australis		142	1.06	202.08	96	8	2	0	0	0	0	0	0	0	0	0	0	0	0	0	0	0	0	0	0	0	0	0	0	0	0	0	0	0	0	0	0	0	0	0	0	0	0	0	0	1	213		0
Phalcoboenus carunculatus		486	2147.35	4852	0	0	0	0	0	0	0	0	0	0	0	0	0	1	0	0	0	0	0	0	3	4	1	2	3	7	4	15	10	7	11	31	20	34	31	44	48	33	28	51	96	2254	5178		3000
Pharomachrus fulgidus		249	1043.32	2832.64	0	0	0	0	0	0	0	2	0	1	0	8	2	10	12	13	16	15	11	52	27	35	16	6	4	12	1	2	4	0	0	0	0	0	0	0	0	0	0	0	0	1128	2671		1500
Pheucticus tibialis		434	428.28	3065.09	3	1	0	0	4	8	3	11	4	5	11	19	27	22	21	44	31	23	19	34	12	35	24	9	12	9	13	13	7	3	3	1	0	2	1	0	0	0	0	0	0	395	2968		750
Pheugopedius atrogularis		778	3.74	1309.62	197	77	54	50	42	112	70	62	33	21	16	16	17	2	2	1	0	3	0	0	0	0	0	0	0	0	0	0	0	0	0	0	0	0	0	0	0	0	0	0	0	1	1356		0
Pheugopedius eisenmanni		179	1647.24	4039.48	0	0	0	0	0	0	0	0	0	0	0	0	0	1	0	0	3	1	1	5	8	31	19	5	4	4	6	3	9	10	5	8	11	4	7	6	19	2	2	2	3	1662	4035		1830
Pheugopedius euophrys		333	990.64	4017.08	0	0	0	0	0	0	0	1	2	1	1	2	5	2	4	4	1	4	6	11	27	19	37	13	16	23	27	27	13	11	17	13	18	10	6	3	0	3	0	2	4	1005	4137		2000
Pheugopedius sclateri		624	8	2216.77	53	17	21	36	19	18	39	54	33	16	21	16	25	48	47	33	41	30	18	9	11	5	3	1	1	3	0	0	0	0	0	0	0	0	0	0	0	0	0	0	0	18	2223		0
Pheugopedius spadix		253	169.56	2609.96	2	2	0	7	2	7	5	10	7	20	17	13	21	31	29	15	19	11	11	10	4	2	2	1	1	1	0	1	0	0	0	1	1	0	0	0	0	0	0	0	0	167	2773		400
Phibalura boliviana	Phibalura flavirostris	113	8.36	2039.24	5	0	2	1	5	0	3	5	11	6	6	7	13	5	9	14	10	6	2	1	1	0	0	0	1	0	0	0	0	0	0	0	0	0	0	0	0	0	0	0	0	95	2048		0
Calliphlox bryantae	Philodice bryantae	547	446.16	3004	0	0	1	3	5	7	5	8	8	6	27	32	16	56	118	86	49	18	27	25	7	5	10	4	3	4	4	2	2	2	4	0	0	2	1	0	0	0	0	0	0	441	3056		700
Calliphlox mitchellii	Philodice mitchellii	731	522.2	2817.6	1	0	1	3	2	4	1	2	6	6	10	16	68	73	56	44	40	70	74	104	44	28	29	12	13	9	4	3	4	0	0	2	1	0	1	0	0	0	0	0	0	555	2912		1000
Philortyx fasciatus		195	90.64	1903.33	3	2	9	7	8	16	13	16	3	9	12	10	25	20	16	8	7	6	2	0	0	1	0	0	1	0	0	0	0	0	0	0	0	0	0	0	0	0	0	0	0	42	1915		0
Philydor fuscipenne		37	27.4	1433.32	3	1	1	8	1	5	6	3	2	4	1	1	0	0	0	1	0	0	0	0	0	0	0	0	0	0	0	0	0	0	0	0	0	0	0	0	0	0	0	0	0	58	1144		0
Phlogophilus harterti		66	900.05	3190	0	0	0	0	0	0	0	0	1	16	8	5	7	20	1	2	3	0	0	0	0	0	0	0	0	0	0	0	1	1	0	0	0	0	0	0	1	0	0	0	0	1000	4004		750
Phlogophilus hemileucurus		66	776.15	2055.7	0	0	0	0	0	0	0	2	3	4	8	9	7	2	24	2	2	1	0	1	0	0	1	0	0	0	0	0	0	0	0	0	0	0	0	0	0	0	0	0	0	733	2688		400
Phyllomyias zeledoni	Phyllomyias burmeisteri	589	15.88	2839.36	22	10	9	9	33	16	27	38	34	36	35	37	46	24	38	32	24	20	9	8	11	13	10	3	20	7	4	6	3	2	0	2	0	1	0	0	0	0	0	0	0	62	2820		475
Phyllomyias plumbeiceps		109	613.96	2921.64	0	0	0	0	0	2	0	0	2	1	2	0	5	6	12	6	7	7	14	13	5	8	2	7	2	5	0	0	0	2	0	0	0	0	1	0	0	0	0	0	0	813	2986		1200
Phyllomyias sclateri		326	509	2845.5	0	0	0	2	2	9	26	6	5	11	20	15	15	19	42	27	22	8	11	11	12	14	10	9	14	10	1	0	2	0	1	1	0	0	1	0	0	0	0	0	0	479	3080		400
Phyllomyias weedeni		6	766.2	1589.95	0	0	0	0	0	0	0	1	2	1	0	0	0	1	0	0	1	0	0	0	0	0	0	0	0	0	0	0	0	0	0	0	0	0	0	0	0	0	0	0	0	478	1810		700
Phylloscartes beckeri		9	499.44	1112.16	0	0	0	0	1	0	1	4	1	1	0	1	0	0	0	0	0	0	0	0	0	0	0	0	0	0	0	0	0	0	0	0	0	0	0	0	0	0	0	0	0	195	938		800
Phylloscartes ceciliae		8	500	627.32	0	0	0	0	2	3	3	0	0	0	0	0	0	0	0	0	0	0	0	0	0	0	0	0	0	0	0	0	0	0	0	0	0	0	0	0	0	0	0	0	0	391	462		400
Phylloscartes flaviventris		46	798.15	2006	0	0	0	0	0	0	0	1	3	1	6	6	4	9	5	1	3	2	3	1	1	0	0	0	0	0	0	0	0	0	0	0	0	0	0	0	0	0	0	0	0	775	1973		300
Phylloscartes flavovirens		58	4.56	459.39	39	11	5	1	0	0	1	0	0	0	0	0	0	0	0	0	0	0	0	0	0	0	0	0	0	0	0	0	0	0	0	0	0	0	0	0	0	0	0	0	0	2	316		900
Phylloscartes gualaquizae		125	462.44	2131.12	0	0	0	2	0	0	1	5	18	20	23	15	7	6	18	1	2	4	0	1	0	1	0	0	1	0	0	0	0	0	0	0	0	0	0	0	0	0	0	0	0	527	2698		700
Phylloscartes kronei		111	1.1	417	91	10	5	2	1	0	0	0	1	0	0	0	0	0	0	0	0	0	0	0	0	0	0	0	0	0	0	0	0	0	0	0	0	0	0	0	0	0	0	0	0	1	475		0
Pogonotriccus lanyoni	Phylloscartes lanyoni	23	206.38	1954.78	0	1	0	14	1	0	1	2	0	0	2	0	0	0	0	0	0	0	0	2	0	0	0	0	0	0	0	0	0	0	0	0	0	0	0	0	0	0	0	0	0	223	1997		450
Pogonotriccus orbitalis	Phylloscartes orbitalis	36	520.75	2492.4	0	0	0	0	0	2	1	0	1	4	3	4	3	1	7	1	0	2	3	1	1	0	0	1	0	1	0	0	0	0	0	0	0	0	0	0	0	0	0	0	0	820	2536		500
Phylloscartes oustaleti		85	12.2	1388.64	8	5	3	4	16	3	5	11	14	6	5	3	0	1	1	0	0	0	0	0	0	0	0	0	0	0	0	0	0	0	0	0	0	0	0	0	0	0	0	0	0	74	1358		500
Phylloscartes parkeri		52	521.55	2126.95	0	0	0	0	0	2	0	2	3	6	9	6	4	7	3	4	3	1	0	1	0	0	0	1	0	0	0	0	0	0	0	0	0	0	0	0	0	0	0	0	0	464	2813		700
Phylloscartes superciliaris		122	138.38	1947.01	2	0	0	2	1	2	5	10	8	9	20	8	10	9	7	5	11	8	3	1	0	0	0	0	1	0	0	0	0	0	0	0	0	0	0	0	0	0	0	0	0	151	2362		600
Pogonotriccus venezuelanus	Phylloscartes venezuelanus	12	697.55	1646.67	0	0	0	0	0	0	1	0	1	0	0	2	1	2	1	0	4	0	0	0	0	0	0	0	0	0	0	0	0	0	0	0	0	0	0	0	0	0	0	0	0	878	1797		850
Phytotoma raimondii		117	4.14	329.46	97	10	6	2	0	0	0	0	0	0	0	0	0	0	0	0	0	0	0	0	0	0	0	0	0	0	0	0	0	0	0	0	0	0	0	0	0	0	0	0	0	1	324		0
Piculus callopterus		70	75.34	1342.55	1	2	1	3	0	3	15	21	17	2	0	2	1	1	1	0	0	0	0	0	0	0	0	0	0	0	0	0	0	0	0	0	0	0	0	0	0	0	0	0	0	109	999		300
Piculus litae		55	12.8	1336.2	4	3	5	8	5	8	13	2	4	0	1	0	1	0	1	0	0	0	0	0	0	0	0	0	0	0	0	0	0	0	0	0	0	0	0	0	0	0	0	0	0	68	1289		0
Piculus simplex		826	7.23	1524.33	299	114	85	60	56	61	37	28	11	4	13	22	16	5	2	7	2	2	0	0	0	0	0	0	0	0	0	0	0	0	0	0	0	0	0	0	0	0	0	0	0	2	1448		0
Picumnus castelnau		149	63	155	112	36	1	0	0	0	0	0	0	0	0	0	0	0	0	0	0	0	0	0	0	0	0	0	0	0	0	0	0	0	0	0	0	0	0	0	0	0	0	0	0	84	162		0
Picumnus dorbignyanus		224	222.68	2825.38	0	2	7	4	8	3	2	3	4	4	8	3	9	15	10	12	20	6	17	16	10	17	11	10	11	6	3	0	2	1	0	0	0	0	0	0	0	0	0	0	0	206	3236		900
Picumnus fulvescens		67	44.64	946.34	8	3	10	6	5	10	9	9	0	7	0	0	0	0	0	0	0	0	0	0	0	0	0	0	0	0	0	0	0	0	0	0	0	0	0	0	0	0	0	0	0	29	858		0
Picumnus fuscus		2	167.04	170.96	0	2	0	0	0	0	0	0	0	0	0	0	0	0	0	0	0	0	0	0	0	0	0	0	0	0	0	0	0	0	0	0	0	0	0	0	0	0	0	0	0	168	194		0
Picumnus granadensis		914	515.08	2220.35	0	0	0	5	2	46	42	47	12	110	87	63	57	64	72	55	45	56	46	55	24	11	8	4	1	1	0	0	0	0	0	0	1	0	0	0	0	0	0	0	0	436	2270		800
Picumnus limae		217	6.28	885	85	29	14	4	3	3	15	19	41	2	0	0	0	0	0	0	0	0	0	0	0	0	0	0	0	0	0	0	0	0	0	0	0	0	0	0	0	0	0	0	0	1	917		0
Picumnus minutissimus		31	0	21.8	28	0	0	0	0	0	0	0	0	0	0	0	0	0	0	0	0	0	0	0	0	0	0	0	0	0	0	0	0	0	0	0	0	0	0	0	0	0	0	0	0	1	22		0
Picumnus sclateri		220	8	1899.92	63	14	11	23	15	11	17	4	5	2	4	1	7	6	7	6	7	9	2	2	0	0	1	0	0	0	0	0	0	0	0	0	0	0	0	0	0	0	0	0	0	11	1809		0
Picumnus steindachneri		88	843.05	2469.95	0	0	0	0	0	0	0	1	1	2	2	1	1	5	9	5	3	11	7	12	11	4	8	4	0	0	0	0	0	0	1	0	0	0	0	0	0	0	0	0	0	792	2000		1100
Picumnus subtilis		77	155	1053.48	0	7	4	0	16	25	7	8	4	3	3	0	0	0	0	0	0	0	0	0	0	0	0	0	0	0	0	0	0	0	0	0	0	0	0	0	0	0	0	0	0	163	1905		0
Piezorina cinerea		303	1	569.04	207	43	26	6	4	2	3	0	0	0	0	0	0	0	0	0	0	0	0	0	0	0	0	0	0	0	0	0	0	0	0	0	0	0	0	0	0	0	0	0	0	1	552		0
Pipile pipile		20	6.57	682.32	16	2	0	0	0	0	2	0	0	0	0	0	0	0	0	0	0	0	0	0	0	0	0	0	0	0	0	0	0	0	0	0	0	0	0	0	0	0	0	0	0	52	592		400
Pipilo ocai		285	1215.96	3758.2	0	0	0	0	0	0	0	1	1	0	1	0	1	2	0	4	10	6	9	11	17	26	23	19	16	8	10	23	19	20	24	13	8	2	4	1	1	3	0	0	2	1168	3771		1500
Pipreola aureopectus		382	989.32	2716.94	0	0	0	0	0	0	0	1	2	1	2	3	6	9	16	22	42	35	30	65	39	48	33	8	5	8	2	3	1	0	0	1	0	0	0	0	0	0	0	0	0	922	2685		800
Pipreola chlorolepidota		40	790.36	1662.39	0	0	0	0	0	0	0	1	4	7	12	5	1	0	8	0	1	1	0	0	0	0	0	0	0	0	0	0	0	0	0	0	0	0	0	0	0	0	0	0	0	552	1665		600
Pipreola formosa		19	885.94	1643.4	0	0	0	0	0	0	0	0	1	2	0	5	2	4	1	0	4	0	0	0	0	0	0	0	0	0	0	0	0	0	0	0	0	0	0	0	0	0	0	0	0	1014	1767		800
Pipreola frontalis		38	737.1	2403.26	0	0	0	0	0	0	1	0	1	3	2	3	3	3	7	5	3	2	2	0	2	0	0	0	0	1	0	0	0	0	0	0	0	0	0	0	0	0	0	0	0	808	2392		1000
Pipreola intermedia		86	1557.05	3854.5	0	0	0	0	0	0	0	0	0	0	0	0	0	0	1	1	1	2	1	2	3	1	6	13	5	8	4	10	14	6	1	1	1	0	2	1	0	0	2	0	0	1565	3994		1100
Pipreola jucunda		130	633.61	3159.16	0	0	0	0	0	1	1	2	5	2	5	8	11	9	5	8	9	12	17	9	12	2	3	4	1	1	0	0	1	0	0	0	1	0	0	0	0	0	0	0	1	647	3069		600
Pipreola lubomirskii		40	1162.11	2251.71	0	0	0	0	0	0	0	0	0	0	1	0	0	1	0	0	5	2	9	2	9	5	6	0	0	0	0	0	0	0	0	0	0	0	0	0	0	0	0	0	0	1347	2397		1200
Pipreola pulchra		61	1436.8	3157.2	0	0	0	0	0	0	0	0	0	0	0	0	0	1	1	0	1	1	4	6	4	10	11	5	8	5	0	1	1	0	0	2	0	0	0	0	0	0	0	0	0	699	3744		1600
Pipreola whitelyi		9	453.88	2169	0	0	0	1	0	0	0	0	0	0	0	0	1	2	3	0	0	0	1	0	0	1	0	0	0	0	0	0	0	0	0	0	0	0	0	0	0	0	0	0	0	957	2451		1300
Piprites griseiceps		20	15.18	1244.18	7	1	0	1	1	4	0	1	1	1	2	0	1	0	0	0	0	0	0	0	0	0	0	0	0	0	0	0	0	0	0	0	0	0	0	0	0	0	0	0	0	1	1280		100
Piranga roseogularis		723	3	330.8	480	103	121	10	3	0	0	0	0	0	0	0	0	0	0	0	0	0	0	0	0	0	0	0	0	0	0	0	0	0	0	0	0	0	0	0	0	0	0	0	0	1	352		0
Piranga rubriceps		114	1675.64	3518.98	0	0	0	0	0	0	0	0	0	0	0	0	0	1	0	0	2	1	0	4	3	3	2	8	10	23	13	11	12	5	5	2	5	1	1	1	1	0	0	0	0	1412	3906		1700
Pithys castaneus		2	133.22	154.78	0	2	0	0	0	0	0	0	0	0	0	0	0	0	0	0	0	0	0	0	0	0	0	0	0	0	0	0	0	0	0	0	0	0	0	0	0	0	0	0	0	144	146		200
Pittasoma michleri		76	32	1114	12	7	1	10	4	2	7	6	17	7	2	1	0	0	0	0	0	0	0	0	0	0	0	0	0	0	0	0	0	0	0	0	0	0	0	0	0	0	0	0	0	37	1268		0
Pittasoma rufopileatum		19	31.88	2261.88	1	1	2	1	2	3	1	0	3	0	0	0	2	0	0	0	1	1	0	0	0	0	0	1	0	0	0	0	0	0	0	0	0	0	0	0	0	0	0	0	0	36	1966		0
Platyrinchus flavigularis		10	1428	2149.33	0	0	0	0	0	0	0	0	0	0	0	0	0	0	5	0	0	1	0	2	1	1	0	0	0	0	0	0	0	0	0	0	0	0	0	0	0	0	0	0	0	862	2307		750
Platyspiza crassirostris		161	-2.03	653.03	11	6	9	2	1	2	2	0	0	0	0	0	0	0	0	0	0	0	0	0	0	0	0	0	0	0	0	0	0	0	0	0	0	0	0	0	0	0	0	0	0	24	668		0
Tangara cabanisi	Poecilostreptus cabanisi	152	814.89	2491.79	0	0	0	0	0	0	1	1	4	1	3	8	5	15	26	21	22	21	14	1	3	2	0	1	1	1	1	0	0	0	0	0	0	0	0	0	0	0	0	0	0	841	2602		850
Tangara palmeri	Poecilostreptus palmeri	223	14.1	2058.45	25	5	8	20	14	21	22	11	21	8	10	20	8	7	7	2	2	3	3	1	2	1	1	0	0	0	0	0	0	0	0	0	0	0	0	0	0	0	0	0	0	2	2392		0
Poecilotriccus albifacies		25	188.96	934.72	0	3	7	0	4	7	2	1	0	1	0	0	0	0	0	0	0	0	0	0	0	0	0	0	0	0	0	0	0	0	0	0	0	0	0	0	0	0	0	0	0	195	1672		0
Poecilotriccus luluae		51	1687.5	3117.5	0	0	0	0	0	0	0	0	0	0	0	0	0	0	0	1	0	0	1	9	5	8	8	13	2	0	0	0	2	1	0	0	1	0	0	0	0	0	0	0	0	1110	3017		1900
Poecilotriccus pulchellus		58	444.15	1244.82	0	0	0	1	2	13	5	7	13	14	2	0	0	0	0	1	0	0	0	0	0	0	0	0	0	0	0	0	0	0	0	0	0	0	0	0	0	0	0	0	0	810	1865		400
Poecilotriccus russatus		3	1412.02	1431.62	0	0	0	0	0	0	0	0	0	0	0	0	0	0	3	0	0	0	0	0	0	0	0	0	0	0	0	0	0	0	0	0	0	0	0	0	0	0	0	0	0	1243	1933		1200
Poecilotriccus senex		14	36.29	118.83	8	6	0	0	0	0	0	0	0	0	0	0	0	0	0	0	0	0	0	0	0	0	0	0	0	0	0	0	0	0	0	0	0	0	0	0	0	0	0	0	0	50	150		0
Polytmus milleri		4	868.4	2232.31	0	0	0	0	0	0	0	0	1	0	0	0	0	0	2	0	0	0	0	0	0	0	1	0	0	0	0	0	0	0	0	0	0	0	0	0	0	0	0	0	0	710	2516		1300
Poospiza baeri		51	2048.5	3168.5	0	0	0	0	0	0	0	0	0	0	0	0	0	0	0	0	0	0	0	0	2	0	1	0	1	4	11	12	6	1	8	4	1	0	0	0	0	0	0	0	0	1978	4039		2000
Poospiza boliviana		46	1200.2	4202.95	0	0	0	0	0	0	0	0	0	0	1	0	0	1	0	0	0	0	1	1	2	1	1	3	3	5	4	1	2	3	3	0	0	5	3	1	2	1	0	1	1	1430	4202		1600
Poospiza garleppi		34	2107.33	4249	0	0	0	0	0	0	0	0	0	0	0	0	0	0	0	0	0	0	1	0	0	0	0	0	0	1	1	0	0	1	2	0	1	10	5	2	5	1	0	3	1	2099	4245		2950
Poospiza goeringi		2	2233.46	2572.54	0	0	0	0	0	0	0	0	0	0	0	0	0	0	0	0	0	0	0	0	0	0	1	0	0	1	0	0	0	0	0	0	0	0	0	0	0	0	0	0	0	2334	2784		2600
Poospiza hispaniolensis		442	1.36	3072.56	164	50	50	26	30	15	19	5	3	1	5	2	3	9	3	6	4	1	4	3	1	2	4	6	2	2	1	1	1	2	4	0	1	0	2	0	0	0	0	0	1	1	3635		0
Poospiza rubecula		21	691.2	3193.2	0	0	0	1	0	0	0	0	0	0	0	0	0	0	0	0	0	0	0	0	0	1	1	1	1	4	0	1	0	1	3	7	0	0	0	0	0	0	0	0	0	719	3716		2350
Poospiza rufosuperciliaris		8	2509.08	3617.98	0	0	0	0	0	0	0	0	0	0	0	0	0	0	0	0	0	0	0	0	0	0	0	0	1	0	0	0	0	0	2	0	0	0	2	2	1	0	0	0	0	1876	2726		2500
Poospizopsis caesar		311	2375.2	4224.2	0	0	0	0	0	0	0	0	0	0	0	0	0	1	0	0	0	0	1	0	0	1	0	1	0	1	0	2	23	15	16	7	17	23	37	40	30	43	33	6	14	2651	4489		2500
Procnias tricarunculatus		1043	9	2108	74	19	11	11	15	20	10	31	18	17	53	84	129	205	150	72	51	15	27	7	5	4	3	1	1	2	0	1	0	0	0	0	0	0	0	0	0	0	0	0	0	2	2307		0
Progne dominicensis		3186	-1	1538.72	2405	154	86	36	50	16	21	15	16	4	2	3	7	1	0	4	2	11	9	3	0	0	0	1	0	0	1	0	0	0	0	0	0	0	0	0	0	0	0	0	0	1	1678		0
Psarocolius oleagineus	Psarocolius angustifrons	6677	68	2356.72	745	812	1108	347	288	283	213	181	225	346	213	190	129	179	152	135	185	170	217	188	129	102	55	31	14	9	11	4	9	2	0	1	2	0	0	1	0	0	0	0	1	84	2768		0
Psarocolius cassini		56	9.1	1758.95	12	5	12	20	2	3	0	0	0	0	0	0	0	0	0	0	0	2	0	0	0	0	0	0	0	0	0	0	0	0	0	0	0	0	0	0	0	0	0	0	0	6	1467		100
Psarocolius guatimozinus		146	5	623.3	130	2	2	2	5	3	2	0	0	0	0	0	0	0	0	0	0	0	0	0	0	0	0	0	0	0	0	0	0	0	0	0	0	0	0	0	0	0	0	0	0	1	619		0
Pseudasthenes cactorum		72	173	3512.07	0	4	5	11	3	3	3	0	0	0	0	1	1	2	1	0	2	1	2	1	0	0	0	2	6	11	1	2	3	3	0	0	0	0	3	1	0	0	0	0	0	184	3547		100
Pseudasthenes humicola		1141	3	2240.04	252	124	94	89	87	71	66	38	47	41	32	26	20	25	28	18	14	16	16	8	6	1	0	5	4	1	0	1	0	0	1	0	0	0	0	0	0	0	0	0	0	1	2370		0
Pseudastur occidentalis		167	5.64	1728.88	27	15	7	17	18	15	5	10	3	13	13	11	5	2	0	1	0	3	0	0	0	0	0	0	0	0	0	0	0	0	0	0	0	0	0	0	0	0	0	0	0	16	1486		100
Pseudelaenia leucospodia		344	5	998.95	179	54	39	20	18	4	10	4	3	1	1	0	0	1	0	0	1	0	1	0	0	0	0	0	0	0	0	0	0	0	0	0	0	0	0	0	0	0	0	0	0	1	1136		0
Pseudocolaptes lawrencii		307	720.42	3373.88	1	0	0	0	1	1	0	4	5	2	3	12	10	7	11	18	23	11	12	14	14	20	21	14	18	17	9	15	9	15	8	4	1	4	1	0	0	1	0	0	1	348	3371		700
Pseudosaltator rufiventris		85	1390.92	3946.96	0	0	1	0	0	0	0	0	0	0	0	0	0	0	0	0	2	0	0	0	0	0	0	2	1	5	14	2	10	5	6	3	3	13	7	2	6	0	1	1	1	1517	4164		2500
Pseudospingus verticalis		173	1308.2	3742.72	0	0	0	0	0	1	0	1	0	0	0	0	0	0	0	1	0	2	1	1	5	1	4	1	5	8	6	11	9	14	23	25	19	12	13	3	4	2	0	0	1	1447	3897		2700
Pseudospingus xanthophthalmus		117	957.2	3621.6	0	0	0	0	1	0	0	0	0	1	1	0	0	2	0	0	0	1	0	0	2	2	4	6	4	2	8	9	15	18	12	8	3	7	4	4	3	0	0	0	0	871	4018		2500
Pseudotriccus simplex		11	1357.3	3753.2	0	0	0	0	0	0	0	0	0	0	0	0	0	2	0	0	1	1	1	1	1	1	1	0	1	0	0	0	0	0	0	0	0	0	0	0	0	0	1	0	0	1587	3900		1100
Psittacara erythrogenys		2867	2	2515.44	747	186	70	53	38	43	41	29	24	14	14	14	13	13	5	6	9	3	2	2	12	1	2	6	5	16	3	0	1	1	0	0	0	0	0	0	0	0	0	0	0	1	2436		0
Psittacara finschi		6825	4	1940.02	1490	306	204	168	135	204	278	276	322	444	699	888	501	301	218	100	53	66	37	29	13	10	8	2	6	1	5	5	1	4	2	0	0	1	0	0	0	0	0	0	0	1	1966		0
Pteroglossus frantzii		2118	5	1527.21	755	187	117	57	44	61	102	144	145	127	107	85	89	45	8	8	3	5	5	3	0	1	1	0	0	0	0	0	0	0	0	0	0	0	0	0	0	0	0	0	0	1	1777		0
Pteroptochos castaneus		175	0.74	1872.82	62	12	3	5	9	8	7	5	5	4	4	5	20	9	4	6	2	0	1	0	1	1	0	0	0	0	0	0	0	0	0	0	0	0	0	0	0	0	0	0	0	1	2103		0
Pteroptochos megapodius		1667	6	2729	153	105	110	114	130	106	80	58	61	76	53	54	52	54	60	60	43	53	42	34	22	29	23	28	17	22	6	7	2	4	1	1	0	1	0	1	1	1	0	0	0	9	2811		0
Ptiliogonys caudatus		1317	1096.4	3334.52	0	0	0	0	1	1	3	2	2	1	4	11	16	15	44	54	41	64	86	89	60	117	103	82	145	79	56	74	50	38	32	8	12	20	6	0	0	1	0	0	0	1070	3308		1800
Pyriglena atra		12	16.88	162.67	7	5	0	0	0	0	0	0	0	0	0	0	0	0	0	0	0	0	0	0	0	0	0	0	0	0	0	0	0	0	0	0	0	0	0	0	0	0	0	0	0	8	158		20
Pyrilia pulchra		209	6.05	1793.1	49	9	10	17	8	15	7	5	10	4	3	13	13	20	12	5	2	1	1	1	0	0	0	0	0	0	0	0	0	0	0	0	0	0	0	0	0	0	0	0	0	1	1827		0
Pyrrhura albipectus		18	838.62	2513.43	0	0	0	0	0	0	0	0	1	7	2	0	2	0	0	1	1	1	1	0	0	0	0	0	1	1	0	0	0	0	0	0	0	0	0	0	0	0	0	0	0	894	2449		900
Pyrrhura calliptera		167	1152.38	3572.08	0	0	0	0	0	0	0	0	0	0	0	3	0	0	0	12	3	2	9	5	3	7	9	6	13	14	7	8	14	10	14	5	8	7	5	2	1	0	0	0	0	891	3735		1700
Pyrrhura egregia		14	427.43	1433.61	0	0	0	1	0	0	1	0	3	2	3	0	0	0	4	0	0	0	0	0	0	0	0	0	0	0	0	0	0	0	0	0	0	0	0	0	0	0	0	0	0	874	1636		700
Pyrrhura griseipectus		67	24.14	909.14	2	0	0	0	0	1	0	5	58	1	0	0	0	0	0	0	0	0	0	0	0	0	0	0	0	0	0	0	0	0	0	0	0	0	0	0	0	0	0	0	0	1	919		500
Pyrrhura hoematotis		119	462.18	2296.02	0	0	0	0	5	1	1	1	4	3	5	14	6	9	5	5	13	3	10	2	10	12	9	1	0	0	0	0	0	0	0	0	0	0	0	0	0	0	0	0	0	545	2167		800
Pyrrhura hoffmanni		741	582	3273	0	0	0	0	1	8	8	11	14	16	26	31	47	80	37	56	48	24	38	27	22	92	48	22	28	10	9	9	4	4	7	5	4	3	2	0	0	0	0	0	0	630	3267		1200
Pyrrhura lucianii		8	75.21	173.29	4	4	0	0	0	0	0	0	0	0	0	0	0	0	0	0	0	0	0	0	0	0	0	0	0	0	0	0	0	0	0	0	0	0	0	0	0	0	0	0	0	90	110		100
Pyrrhura orcesi		56	507.5	1641	0	0	0	0	0	3	2	3	1	20	17	6	2	0	0	0	2	0	0	0	0	0	0	0	0	0	0	0	0	0	0	0	0	0	0	0	0	0	0	0	0	613	1461		800
Pyrrhura pfrimeri		9	481.92	656	0	0	0	0	1	3	5	0	0	0	0	0	0	0	0	0	0	0	0	0	0	0	0	0	0	0	0	0	0	0	0	0	0	0	0	0	0	0	0	0	0	497	668		0
Pyrrhura rhodocephala		75	768.3	2974.14	0	0	0	0	0	1	0	0	2	3	3	1	0	5	5	3	5	1	4	4	1	3	6	12	5	3	0	7	0	0	0	0	0	0	0	1	0	0	0	0	0	889	3041		800
Pyrrhura viridicata		74	1412.84	2848	0	0	0	0	0	0	0	0	0	0	0	0	0	1	2	3	1	0	2	5	2	3	4	3	4	34	2	4	4	0	0	0	0	0	0	0	0	0	0	0	0	1191	2695		1800
Quiscalus nicaraguensis		179	31	64.74	178	1	0	0	0	0	0	0	0	0	0	0	0	0	0	0	0	0	0	0	0	0	0	0	0	0	0	0	0	0	0	0	0	0	0	0	0	0	0	0	0	26	83		0
Ramphastos brevis		864	6	1896.44	108	44	32	41	43	41	32	31	28	18	40	56	110	106	67	19	13	11	7	3	2	1	1	1	0	0	0	0	0	0	0	0	0	0	0	0	0	0	0	0	0	1	2246		0
Ramphocelus flammigerus		6366	6	2352.06	692	144	103	152	108	168	174	176	151	193	271	226	546	369	322	303	315	513	444	380	255	200	57	25	16	16	2	4	3	0	0	4	1	0	1	0	0	0	0	0	0	3	2687		0
Ramphocelus melanogaster		231	244.2	1926.3	0	0	4	0	0	0	28	5	85	26	20	15	8	5	7	3	15	4	2	2	2	0	0	0	0	0	0	0	0	0	0	0	0	0	0	0	0	0	0	0	0	246	1470		500
Ramphomicron dorsale		39	1017	3717.82	0	0	0	0	0	0	0	1	0	0	0	0	0	0	1	1	0	0	0	4	1	0	3	0	4	21	0	0	0	0	0	0	0	0	1	0	1	1	0	0	0	1084	3716		2000
Rhegmatorhina berlepschi		9	24.64	123.44	8	1	0	0	0	0	0	0	0	0	0	0	0	0	0	0	0	0	0	0	0	0	0	0	0	0	0	0	0	0	0	0	0	0	0	0	0	0	0	0	0	10	99		0
Rhodospingus cruentus		266	1.71	978.52	175	26	18	13	8	9	1	2	0	0	0	0	1	0	0	0	1	0	1	0	0	0	0	0	0	0	0	0	0	0	0	0	0	0	0	0	0	0	0	0	0	1	1116		0
Rhopornis ardesiacus		33	288.64	1019.04	0	0	2	2	1	1	4	7	13	2	1	0	0	0	0	0	0	0	0	0	0	0	0	0	0	0	0	0	0	0	0	0	0	0	0	0	0	0	0	0	0	195	884		100
Rhynchocyclus pacificus		91	15	1798.7	16	4	3	8	5	7	12	7	5	1	3	8	5	2	2	1	0	1	1	0	0	0	0	0	0	0	0	0	0	0	0	0	0	0	0	0	0	0	0	0	0	38	2026		0
Rhynchopsitta pachyrhyncha		44	1755.84	2759.44	0	0	0	0	0	0	0	0	0	0	0	0	0	0	0	0	1	0	1	2	0	5	3	4	5	7	6	5	0	0	0	0	0	0	0	0	0	0	0	0	0	1440	2813		2000
Rhynchopsitta terrisi		125	715.96	3281.84	0	0	0	1	0	0	0	3	1	1	0	0	0	0	3	1	2	5	4	6	19	7	15	16	3	11	9	3	7	1	0	2	4	1	0	0	0	0	0	0	0	693	3410		2000
Rhynchospiza stolzmanni		229	5.24	2039	43	39	35	26	24	3	11	4	4	0	0	6	9	3	8	1	5	0	1	0	1	0	0	0	0	0	0	0	1	0	1	0	0	0	0	0	0	0	0	0	0	7	2071		0
Rhynchotus maculicollis		139	377.9	3575.96	0	0	1	3	0	0	0	1	0	0	6	3	15	9	25	8	13	3	4	3	5	3	2	0	4	4	8	2	2	2	3	4	3	0	1	0	1	1	0	0	0	362	4157		1000
Roraimia adusta		9	1056.72	2227.88	0	0	0	0	0	0	0	0	0	0	2	0	1	1	3	0	0	0	1	0	0	0	1	0	0	0	0	0	0	0	0	0	0	0	0	0	0	0	0	0	0	1003	2529		1000
Saltator atripennis		2347	296.84	2458.26	6	9	9	15	13	28	22	23	26	31	57	71	139	150	148	161	190	274	306	260	185	109	60	25	10	8	1	3	5	0	0	2	0	0	0	0	0	0	0	0	0	304	2612		200
Saltator cinctus		58	1227.91	3382.29	0	0	0	0	0	0	0	0	0	0	0	1	1	0	0	1	0	1	1	0	0	1	4	6	4	13	11	3	1	1	4	2	2	0	1	0	0	0	0	0	0	1264	3290		1700
Saltator nigriceps		91	154.6	2900	1	2	1	0	1	0	2	0	0	0	1	2	5	3	6	6	7	9	4	5	9	1	1	3	6	7	4	3	1	0	0	0	0	0	1	0	0	0	0	0	0	147	2835		800
Sapayoa aenigma		44	8.84	1648.06	11	6	2	15	3	0	1	0	0	2	0	0	1	0	1	0	0	1	0	0	0	0	0	0	0	0	0	0	0	0	0	0	0	0	0	0	0	0	0	0	0	10	1746		0
Scelorchilus albicollis		596	3	2461.48	111	50	51	59	42	52	25	22	19	24	17	10	11	20	9	7	13	11	10	11	5	3	3	2	4	0	0	0	0	0	1	1	1	1	0	0	0	0	0	0	0	1	2799		0
Schiffornis aenea		13	352.44	2500.64	0	0	1	0	0	0	0	0	1	2	2	0	0	1	2	1	1	0	0	0	0	0	1	0	0	1	0	0	0	0	0	0	0	0	0	0	0	0	0	0	0	267	2422		0
Schistes albogularis		301	512	2713	0	2	0	1	0	1	2	2	3	2	2	7	13	22	16	8	16	17	31	31	32	16	29	20	7	15	2	2	0	1	0	1	0	0	0	0	0	0	0	0	0	702	2939		900
Scytalopus acutirostris		69	2355.68	3652.84	0	0	0	0	0	0	0	0	0	0	0	0	0	0	0	0	0	0	0	0	0	0	0	2	0	0	6	4	1	3	6	7	5	5	12	10	8	0	0	0	0	1459	4972		2675
Scytalopus affinis		137	3450	4689.4	0	0	0	0	0	0	0	0	0	0	0	0	0	0	0	0	0	0	0	0	0	0	0	0	0	0	0	0	0	0	1	0	0	0	2	2	8	3	14	8	99	3519	5183		3000
Scytalopus altirostris		39	2638.52	4396.92	0	0	0	0	0	0	0	0	0	0	0	0	0	0	0	0	0	0	0	0	0	0	0	0	1	0	0	0	0	4	7	1	2	1	5	11	4	2	0	0	1	1852	5018		2900
Scytalopus argentifrons		702	728.02	3117.87	0	0	0	0	1	0	5	6	6	5	13	33	44	39	54	90	65	43	44	28	27	35	28	14	18	19	10	30	15	14	7	3	2	3	1	0	0	0	0	0	0	628	3109		1000
Scytalopus bolivianus		50	1047.98	4092.01	0	0	0	0	0	0	0	0	0	0	6	3	0	3	4	1	10	4	1	5	2	3	1	1	1	2	0	0	1	0	0	0	0	0	0	0	1	0	0	0	1	1045	4351		1000
Scytalopus canus		11	1378.7	3526.3	0	0	0	0	0	0	0	0	0	0	0	0	0	1	1	0	0	0	0	0	0	0	0	0	0	1	0	0	2	0	1	1	1	1	1	1	0	0	0	0	0	1294	3329		3050
Scytalopus caracae		123	1185.32	2501.32	0	0	0	0	0	0	0	0	0	1	0	2	1	2	1	0	7	13	8	9	26	32	16	2	1	1	1	0	0	0	0	0	0	0	0	0	0	0	0	0	0	1154	2172		1200
Scytalopus chocoensis		121	107.63	2283.06	2	0	3	4	3	4	3	4	4	3	8	12	16	18	8	3	3	5	9	3	1	0	3	1	0	0	0	0	0	0	0	0	0	0	0	0	0	0	0	0	0	89	3035		250
Scytalopus diamantinensis		31	799.4	1160.8	0	0	0	0	0	0	0	1	0	1	13	16	0	0	0	0	0	0	0	0	0	0	0	0	0	0	0	0	0	0	0	0	0	0	0	0	0	0	0	0	0	760	1217		850
Scytalopus femoralis		120	1474.11	2827.21	0	0	0	0	0	0	0	0	1	0	0	0	0	0	1	2	3	3	7	28	8	11	20	18	7	1	4	4	1	1	0	0	0	0	0	0	0	0	0	0	0	708	4177		1000
Scytalopus fuscus		926	3	2681.36	432	110	73	57	45	26	21	11	14	21	10	6	10	12	6	3	9	8	6	3	5	1	0	3	2	3	1	1	1	0	0	0	1	1	2	1	2	0	0	0	0	1	2775		0
Scytalopus gettyae		17	1485.28	3556.08	0	0	0	0	0	0	0	0	0	0	0	0	0	1	0	0	0	0	0	0	0	1	1	2	1	0	1	5	1	0	1	2	0	0	0	0	1	0	0	0	0	2524	4349		0
Scytalopus griseicollis		768	2072.86	3748	0	0	0	0	0	0	0	0	0	0	0	0	0	0	0	0	1	1	2	3	2	7	3	13	22	27	55	53	78	89	95	82	57	48	36	37	26	28	2	1	0	2078	3933		2000
Scytalopus iraiensis		24	655.11	1349.49	0	0	0	0	0	0	2	1	10	3	0	1	2	5	0	0	0	0	0	0	0	0	0	0	0	0	0	0	0	0	0	0	0	0	0	0	0	0	0	0	0	629	1140		750
Scytalopus latebricola		74	1174.43	3696.47	0	0	0	0	0	0	0	1	0	0	0	0	0	1	1	3	2	0	2	4	3	5	8	9	4	21	2	3	3	0	0	0	0	0	0	0	1	1	0	0	0	1077	3716		1900
Scytalopus macropus		14	2262.43	3636.18	0	0	0	0	0	0	0	0	0	0	0	0	0	0	0	0	0	0	0	0	0	0	1	1	1	0	3	0	0	0	0	1	1	0	3	1	2	0	0	0	0	1598	3096		2400
Scytalopus meridanus		86	1569.4	3769	0	0	0	0	0	0	0	0	0	0	0	0	0	0	0	2	1	0	3	5	3	3	9	6	8	10	3	10	4	4	3	0	2	2	1	4	1	2	0	0	0	1542	3863		1980
Scytalopus micropterus		176	1097	2568.75	0	0	0	0	0	0	0	0	0	0	2	3	4	3	3	8	23	19	21	25	29	18	11	2	0	4	0	0	0	0	0	0	0	0	1	0	0	0	0	0	0	845	2808		1250
Scytalopus novacapitalis		15	851.22	1456.9	0	0	0	0	0	0	0	0	3	0	2	2	2	4	2	0	0	0	0	0	0	0	0	0	0	0	0	0	0	0	0	0	0	0	0	0	0	0	0	0	0	907	1218		860
Scytalopus opacus		257	2462.28	4763.04	0	0	0	0	0	0	0	0	0	0	0	0	0	0	0	0	0	0	1	0	0	0	1	1	0	5	0	3	2	6	13	11	15	16	25	30	40	18	12	25	31	2448	5011		2600
Scytalopus pachecoi		66	120.7	1597.6	0	4	10	6	20	9	1	1	3	1	2	0	1	3	3	1	1	0	0	0	0	0	0	0	0	0	0	0	0	0	0	0	0	0	0	0	0	0	0	0	0	132	1641		0
Scytalopus panamensis		4	1100.31	1674.35	0	0	0	0	0	0	0	0	0	0	1	1	0	1	0	0	1	0	0	0	0	0	0	0	0	0	0	0	0	0	0	0	0	0	0	0	0	0	0	0	0	674	1376		1020
Scytalopus parkeri		56	2281.85	3333.6	0	0	0	0	0	0	0	0	0	0	0	0	0	0	0	0	0	0	0	0	0	0	1	3	7	10	6	5	4	8	3	6	2	0	1	0	0	0	0	0	0	2142	3199		2250
Scytalopus parvirostris		218	1631.87	4047.11	0	0	0	0	0	0	0	0	0	0	0	0	0	1	0	1	4	1	2	3	5	4	7	13	5	13	15	18	34	18	11	10	14	9	8	7	9	2	1	0	3	1365	4021		1800
Scytalopus perijanus		65	1722	3174.88	0	0	0	0	0	0	0	0	0	0	0	0	0	0	0	0	0	3	4	4	2	4	2	10	10	2	8	2	4	3	3	3	1	0	0	0	0	0	0	0	0	1495	3234		1600
Scytalopus petrophilus		45	886.2	1915.6	0	0	0	0	0	0	0	0	1	3	6	2	4	15	3	6	2	1	1	1	0	0	0	0	0	0	0	0	0	0	0	0	0	0	0	0	0	0	0	0	0	905	2032		900
Scytalopus robbinsi		9	527.92	1236.52	0	0	0	0	0	1	0	2	0	1	0	4	1	0	0	0	0	0	0	0	0	0	0	0	0	0	0	0	0	0	0	0	0	0	0	0	0	0	0	0	0	713	1719		850
Scytalopus rodriguezi		24	1228.11	2484.24	0	0	0	0	0	0	0	0	0	0	0	0	3	0	2	0	0	2	1	3	4	3	3	2	0	1	0	0	0	0	0	0	0	0	0	0	0	0	0	0	0	1116	2620		2000
Scytalopus sanctaemartae		244	836.3	2555.14	0	0	0	0	0	0	0	2	3	3	12	7	14	35	32	47	28	28	6	12	1	3	4	1	1	2	0	1	1	0	0	0	0	0	0	0	0	0	0	0	0	772	2365		900
Scytalopus schulenbergi		66	1758.4	4226.8	0	0	0	0	0	0	0	0	0	0	0	0	0	1	0	0	0	0	0	1	1	0	1	1	0	0	2	1	6	4	2	4	4	4	3	5	17	4	0	1	4	1946	4058		2800
Scytalopus simonsi		136	2664.4	4658.7	0	0	0	0	0	0	0	0	0	0	0	0	0	0	0	0	0	0	0	0	0	0	0	0	0	1	1	4	3	3	1	1	5	12	14	8	9	10	6	12	46	2709	4912		3300
Sphenopsis ochracea	Sphenopsis melanotis	616	1268.9	3674.8	0	0	0	0	0	1	1	0	0	1	0	1	6	4	3	9	4	10	18	26	34	28	62	54	35	56	39	51	47	31	25	16	14	16	8	6	4	0	2	0	4	1297	3985		1700
Scytalopus stilesi		215	809.7	3334.9	0	0	0	1	1	0	0	1	0	0	0	0	1	1	11	3	12	16	49	38	28	23	7	3	6	3	1	3	1	2	0	0	1	1	0	1	0	0	0	0	1	890	3310		1420
Scytalopus superciliaris		47	1053.74	3059.32	0	0	0	0	0	0	0	0	0	0	2	2	1	1	0	1	7	2	0	3	2	1	2	0	0	4	4	9	0	0	6	0	0	0	0	0	0	0	0	0	0	1115	3069		1500
Scytalopus unicolor		90	2064.85	3546.86	0	0	0	0	0	0	0	0	0	0	0	0	1	0	0	0	0	0	0	0	0	1	0	2	5	12	14	12	8	10	5	5	4	4	4	3	0	0	0	0	0	2045	3948		2000
Scytalopus urubambae		40	2172.29	4395.93	0	0	0	0	0	0	0	0	0	0	0	0	0	0	0	0	0	0	0	0	1	0	0	0	1	1	0	0	2	0	1	0	0	4	0	5	3	3	10	2	7	2483	5526		3500
Scytalopus vicinior		301	898	2847	0	0	0	0	0	0	1	0	3	0	3	6	15	11	13	14	29	28	42	36	39	16	17	15	7	2	0	0	2	0	1	1	0	0	0	0	0	0	0	0	0	856	3069		1200
Scytalopus zimmeri		43	1548.54	3419.36	0	0	0	0	0	0	0	0	0	0	0	0	0	0	0	2	1	0	0	1	1	2	0	2	3	2	7	1	4	0	3	3	3	7	1	0	0	0	0	0	0	1537	4438		1700
Selasphorus ardens		4	231.9	1212.96	0	0	1	0	0	0	0	0	0	0	0	2	1	0	0	0	0	0	0	0	0	0	0	0	0	0	0	0	0	0	0	0	0	0	0	0	0	0	0	0	0	318	1080		750
Selasphorus flammula		1124	1201.67	3467	0	0	0	0	0	2	2	2	2	0	2	2	3	10	7	20	13	22	44	47	26	73	70	72	122	65	76	106	71	51	56	19	27	54	52	2	2	2	0	0	0	1266	3449		1800
Selasphorus scintilla		1367	863.74	3322.02	0	0	0	1	0	3	1	6	4	9	18	30	44	83	143	121	127	127	108	95	44	96	73	49	38	26	25	30	13	13	15	5	2	13	4	0	0	1	0	0	0	886	3248		900
Semnornis frantzii		908	576.63	2677.61	0	0	2	1	4	4	1	9	7	5	19	44	71	112	134	170	77	56	52	43	25	25	19	7	2	7	3	4	3	2	0	0	0	0	0	0	0	0	0	0	0	514	2645		1200
Semnornis ramphastinus		484	397.54	2370	0	0	3	2	1	3	2	2	9	4	14	19	62	43	26	27	34	48	46	35	23	17	42	19	1	1	0	0	0	0	0	0	1	0	0	0	0	0	0	0	0	158	3105		1000
Sericossypha albocristata		351	1288	3493	0	0	0	0	0	0	1	0	0	2	0	0	1	2	3	2	4	7	15	47	23	31	27	26	18	33	14	13	22	20	16	6	3	7	4	1	1	1	0	0	1	1142	3905		1800
Setopagis whitelyi		1	1893	1893	0	0	0	0	0	0	0	0	0	0	0	0	0	0	0	0	0	0	1	0	0	0	0	0	0	0	0	0	0	0	0	0	0	0	0	0	0	0	0	0	0	2379	2379		1300
Sicalis luteocephala		69	2214.64	4358.24	0	0	0	0	0	0	0	0	0	0	0	0	0	0	0	0	0	0	1	0	0	0	0	1	1	2	1	6	6	1	3	0	3	6	20	4	8	2	0	0	4	2301	4381		2800
Sicalis raimondii		106	2	4327.2	22	10	15	11	2	3	11	6	4	1	0	0	1	0	0	0	3	1	0	0	0	1	0	5	2	1	1	0	0	0	2	0	0	0	0	0	0	0	0	0	3	1	4357		200
Sicalis taczanowskii		179	2	568.05	119	23	20	3	4	3	1	0	0	0	0	0	0	0	0	0	0	0	0	0	0	0	0	0	0	0	0	0	0	0	0	0	0	0	0	0	0	0	0	0	0	1	568		0
Sipia berlepschi		48	2.94	672.84	24	6	2	6	2	3	5	0	0	0	0	0	0	0	0	0	0	0	0	0	0	0	0	0	0	0	0	0	0	0	0	0	0	0	0	0	0	0	0	0	0	3	850		0
Sipia laemosticta		257	33.96	1297.76	17	4	7	9	22	56	38	44	14	22	13	5	4	0	2	0	0	0	0	0	0	0	0	0	0	0	0	0	0	0	0	0	0	0	0	0	0	0	0	0	0	54	1367		0
Sipia nigricauda		137	60.4	1817.8	4	1	5	10	4	15	8	11	6	2	5	17	18	18	3	7	0	0	3	0	0	0	0	0	0	0	0	0	0	0	0	0	0	0	0	0	0	0	0	0	0	139	2243		150
Sipia palliata		64	148.01	1787.11	1	1	2	15	2	5	5	2	4	3	6	3	3	1	4	2	2	2	0	1	0	0	0	0	0	0	0	0	0	0	0	0	0	0	0	0	0	0	0	0	0	209	1803		500
Siptornis striaticollis		16	1342.2	2292.05	0	0	0	0	0	0	0	0	0	0	0	0	0	1	3	2	2	2	1	2	0	1	1	1	0	0	0	0	0	0	0	0	0	0	0	0	0	0	0	0	0	1192	2589		1300
Snowornis cryptolophus		83	898	2451.6	0	0	0	0	0	0	0	0	2	0	2	2	7	5	2	4	6	10	12	5	9	6	6	4	0	0	0	0	1	0	0	0	0	0	0	0	0	0	0	0	0	834	3069		570
Snowornis subalaris		36	699.45	2188.5	0	0	0	0	0	0	1	2	8	3	3	1	1	1	7	4	0	2	1	0	0	1	1	0	0	0	0	0	0	0	0	0	0	0	0	0	0	0	0	0	0	639	2145		500
Sphenopsis piurae	Sphenopsis melanotis	543	1213.76	3703.98	0	0	0	0	0	0	0	0	0	2	1	2	3	17	15	13	17	19	18	29	43	42	51	35	34	53	36	27	29	14	11	4	4	3	8	3	4	1	0	0	5	1297	3985		1700
Spinus atriceps		132	1589.62	3718.38	0	0	0	0	0	0	0	0	0	0	0	0	0	0	0	4	0	2	1	2	4	5	4	7	4	18	13	5	5	7	4	4	17	13	1	5	2	5	0	0	0	1584	3787		2300
Spinus siemiradzkii		126	4.18	2054.24	70	7	8	2	0	4	6	2	0	1	1	0	6	1	1	2	0	2	2	1	1	0	0	0	0	1	0	0	0	0	0	0	0	0	0	0	0	0	0	0	0	1	2199		0
Spinus spinescens		1327	1276.54	4067.48	1	0	0	0	0	1	1	0	3	2	1	1	5	8	15	13	8	19	16	27	23	39	23	15	39	311	110	85	79	81	101	69	43	30	26	26	27	25	17	15	22	1338	4008		1800
Spizella wortheni		50	1857.94	2348.89	0	0	0	0	0	0	0	0	0	0	0	0	0	0	0	0	0	0	29	2	5	8	3	3	0	0	0	0	0	0	0	0	0	0	0	0	0	0	0	0	0	1853	2394		1200
Sporophila beltoni		13	390.4	1236.6	0	0	0	1	0	0	1	3	3	2	1	0	2	0	0	0	0	0	0	0	0	0	0	0	0	0	0	0	0	0	0	0	0	0	0	0	0	0	0	0	0	390	1232		650
Sporophila melanogaster		60	391.31	1519.55	1	0	0	0	0	1	0	9	13	11	10	1	6	6	1	0	1	0	0	0	0	0	0	0	0	0	0	0	0	0	0	0	0	0	0	0	0	0	0	0	0	392	1562		0
Sporophila nuttingi		203	3.02	343.9	192	5	2	4	0	0	0	0	0	0	0	0	0	0	0	0	0	0	0	0	0	0	0	0	0	0	0	0	0	0	0	0	0	0	0	0	0	0	0	0	0	2	330		0
Sporophila palustris		79	4.78	600.22	72	5	0	0	0	1	1	0	0	0	0	0	0	0	0	0	0	0	0	0	0	0	0	0	0	0	0	0	0	0	0	0	0	0	0	0	0	0	0	0	0	3	611		0
Sporophila peruviana		553	0	1270.54	349	49	43	18	17	8	11	2	1	0	1	3	2	3	2	0	0	0	0	0	0	0	0	0	0	0	0	0	0	0	0	0	0	0	0	0	0	0	0	0	0	1	1420		0
Sporophila simplex		304	2	3125.89	75	22	16	8	23	16	15	24	15	3	8	6	12	8	7	5	6	0	3	5	5	3	1	2	1	1	4	1	2	0	0	2	0	1	0	1	0	0	0	1	0	1	3109		0
Sternoclyta cyanopectus		61	49	1964.2	2	2	0	0	0	2	2	4	6	0	4	12	7	8	2	2	3	2	1	2	0	0	0	0	0	0	0	0	0	0	0	0	0	0	0	0	0	0	0	0	0	133	2021		700
Tangara argyrofenges	Stilpnia argyrofenges	39	804.76	2516.04	0	0	0	0	0	0	1	0	0	0	1	0	0	1	1	2	2	4	2	13	4	2	1	4	0	1	0	0	0	0	0	0	0	0	0	0	0	0	0	0	0	817	2456		1200
Tangara meyerdeschauenseei	Stilpnia meyerdeschauenseei	26	1100.75	2187	0	0	0	0	0	0	0	0	0	0	1	1	0	2	2	6	3	2	4	0	3	2	0	0	0	0	0	0	0	0	0	0	0	0	0	0	0	0	0	0	0	1310	2960		1450
Tangara peruviana	Stilpnia peruviana	165	1.57	918.43	144	3	1	0	1	0	1	1	2	3	1	0	0	0	0	0	0	0	0	0	0	0	0	0	0	0	0	0	0	0	0	0	0	0	0	0	0	0	0	0	0	1	994		0
Tangara phillipsi	Stilpnia phillipsi	3	1823.38	1988.02	0	0	0	0	0	0	0	0	0	0	0	0	0	0	0	0	0	0	2	1	0	0	0	0	0	0	0	0	0	0	0	0	0	0	0	0	0	0	0	0	0	679	1585		1300
Tangara viridicollis	Stilpnia viridicollis	543	594.24	3043.34	0	1	1	0	0	4	3	2	3	4	4	5	11	17	24	18	32	50	61	60	47	47	44	36	27	16	8	2	3	4	4	1	1	0	0	1	0	0	1	0	1	699	3809		1450
Tangara vitriolina	Stilpnia vitriolina	7084	352.83	2591.51	1	5	36	58	82	77	89	125	81	391	367	287	375	399	526	635	629	722	534	455	296	370	138	115	147	76	21	15	13	4	4	6	2	1	0	0	0	0	0	1	0	392	2709		300
Strix fulvescens		122	1109.74	3027.28	0	0	0	0	0	0	0	1	0	0	1	2	2	1	5	5	4	4	8	21	20	8	3	6	7	3	3	5	4	6	3	0	0	0	0	0	0	0	0	0	0	1017	3140		1200
Formicivora acutirostris	Stymphalornis acutirostris	80	2.79	891	31	0	0	0	0	2	16	12	19	0	0	0	0	0	0	0	0	0	0	0	0	0	0	0	0	0	0	0	0	0	0	0	0	0	0	0	0	0	0	0	0	1	914		0
Sylviorthorhynchus yanacensis		119	2596.26	4664.12	0	0	0	0	0	0	0	0	0	0	0	0	0	0	0	0	0	0	0	0	0	0	0	1	0	1	3	0	1	1	2	1	2	6	1	5	10	7	5	12	61	2471	5183		2900
Synallaxis simoni	Synallaxis albilora	119	81.54	311.8	13	102	2	1	0	1	0	0	0	0	0	0	0	0	0	0	0	0	0	0	0	0	0	0	0	0	0	0	0	0	0	0	0	0	0	0	0	0	0	0	0	76	306		0
Synallaxis castanea		90	1153.2	2522.88	0	0	0	0	0	0	0	0	0	1	0	1	1	2	1	1	4	8	7	8	18	21	12	2	1	1	1	0	0	0	0	0	0	0	0	0	0	0	0	0	0	1196	2177		1300
Synallaxis cinerea		29	232	1224.8	0	1	0	0	1	1	3	11	5	4	2	0	1	0	0	0	0	0	0	0	0	0	0	0	0	0	0	0	0	0	0	0	0	0	0	0	0	0	0	0	0	167	1286		500
Synallaxis cinnamomea		374	9.92	2589	16	8	9	9	27	20	8	3	9	9	16	19	22	41	29	27	30	32	11	10	6	7	0	0	0	3	2	1	0	0	0	0	0	0	0	0	0	0	0	0	0	9	2410		700
Synallaxis courseni		51	2208	3850	0	0	0	0	0	0	0	0	0	0	0	0	0	0	0	0	0	0	0	1	0	0	0	0	0	1	0	2	4	6	4	2	0	12	3	2	7	5	2	0	0	2349	4117		2450
Synallaxis fuscorufa		120	1412.85	2841.92	0	0	0	0	0	0	0	0	0	0	1	0	0	0	5	5	3	2	4	16	7	7	11	7	10	30	3	5	4	0	0	0	0	0	0	0	0	0	0	0	0	1212	2650		2000
Synallaxis hypochondriaca		41	2264.8	3151.4	0	0	0	0	0	0	0	0	0	0	0	0	0	0	0	0	0	0	0	0	0	0	2	12	8	2	11	2	2	1	0	0	0	1	0	0	0	0	0	0	0	2226	3424		1650
Synallaxis infuscata		9	55.04	627.08	3	0	0	0	2	2	2	0	0	0	0	0	0	0	0	0	0	0	0	0	0	0	0	0	0	0	0	0	0	0	0	0	0	0	0	0	0	0	0	0	0	32	461		0
Synallaxis kollari		20	62.9	87.43	20	0	0	0	0	0	0	0	0	0	0	0	0	0	0	0	0	0	0	0	0	0	0	0	0	0	0	0	0	0	0	0	0	0	0	0	0	0	0	0	0	78	146		0
Synallaxis maranonica		38	434.14	1655.03	0	0	0	0	4	2	4	5	10	3	4	3	1	0	0	1	0	1	0	0	0	0	0	0	0	0	0	0	0	0	0	0	0	0	0	0	0	0	0	0	0	471	1884		500
Synallaxis stictothorax		567	0.38	843.34	376	63	37	8	8	3	7	15	13	0	1	0	0	1	1	0	0	0	0	0	0	0	0	0	0	0	0	0	0	0	0	0	0	0	0	0	0	0	0	0	0	1	887		0
Synallaxis subpudica		794	1610.86	3708.07	0	0	0	0	0	0	0	0	0	0	0	2	0	1	1	3	6	5	3	2	9	23	13	2	19	190	92	53	64	65	98	49	35	19	7	9	11	13	0	0	0	1698	3734		2100
Synallaxis tithys		37	16.72	2503.32	8	0	2	6	1	4	7	5	0	1	1	0	0	0	0	0	0	0	0	0	0	0	0	0	1	1	0	0	0	0	0	0	0	0	0	0	0	0	0	0	0	16	2298		0
Synallaxis zimmeri		44	1576.22	2789.25	0	0	0	0	0	0	0	0	0	0	0	0	1	0	0	0	0	0	0	4	2	0	3	1	9	8	12	4	0	0	0	0	0	0	0	0	0	0	0	0	0	1454	3324		1800
Syndactyla guttulata		69	884.6	2275.8	0	0	0	0	0	0	1	0	0	2	4	7	4	6	2	0	10	7	4	4	9	7	2	0	0	0	0	0	0	0	0	0	0	0	0	0	0	0	0	0	0	987	2095		900
Syndactyla roraimae		6	986.65	2238.8	0	0	0	0	0	0	0	0	0	1	1	0	0	1	1	0	0	0	1	0	0	0	1	0	0	0	0	0	0	0	0	0	0	0	0	0	0	0	0	0	0	1012	2534		1100
Syndactyla ruficollis		88	278.76	3107.13	0	1	1	2	3	2	16	20	3	2	2	2	0	1	1	4	5	5	4	2	2	1	2	0	3	2	0	0	0	0	0	2	0	0	0	0	0	0	0	0	0	269	3296		1600
Syndactyla striata		9	749.88	1378.28	0	0	0	0	0	0	0	2	0	0	5	1	0	1	0	0	0	0	0	0	0	0	0	0	0	0	0	0	0	0	0	0	0	0	0	0	0	0	0	0	0	536	1897		650
Tachornis furcata		14	0.39	1676.77	4	3	2	0	0	1	1	0	0	0	0	0	0	0	0	0	2	0	0	0	0	0	0	0	0	0	0	0	0	0	0	0	0	0	0	0	0	0	0	0	0	15	1974		0
Tachycineta stolzmanni		177	0.64	331.72	147	11	3	0	1	0	1	0	0	0	0	0	0	0	0	0	0	0	0	0	0	0	0	0	0	0	0	0	0	0	0	0	0	0	0	0	0	0	0	0	0	1	385		0
Tangara arthus		3801	680	2632	2	3	6	3	6	12	10	15	32	67	127	150	272	290	297	268	309	404	413	423	283	175	99	42	24	25	12	8	10	3	2	1	1	0	1	0	0	1	0	1	4	644	2994		1000
Tangara chrysotis		264	548.16	2457.77	0	0	0	0	0	4	1	0	1	16	23	21	17	38	31	22	33	14	15	10	4	3	6	1	1	1	0	0	0	1	0	0	0	0	1	0	0	0	0	0	0	717	3444		1150
Tangara cyanotis		156	833.3	2594.75	0	0	0	0	1	0	0	0	5	3	7	7	2	9	14	7	29	12	13	19	9	7	5	4	0	1	1	1	0	0	0	0	0	0	0	0	0	0	0	0	0	769	3105		1250
Tangara dowii		844	579.87	3050.19	0	0	1	0	4	7	3	12	3	9	20	36	45	50	72	108	104	61	44	34	28	58	38	20	28	17	5	11	9	5	6	0	1	3	1	0	0	1	0	0	0	543	3059		1300
Tangara fastuosa		52	9.51	623.39	13	4	7	1	3	20	4	0	0	0	0	0	0	0	0	0	0	0	0	0	0	0	0	0	0	0	0	0	0	0	0	0	0	0	0	0	0	0	0	0	0	4	462		0
Tangara florida		97	57.92	1485.56	3	2	1	7	8	11	10	21	11	5	6	6	2	2	1	1	0	0	0	0	0	0	0	0	0	0	0	0	0	0	0	0	0	0	0	0	0	0	0	0	0	74	1620		0
Tangara fucosa		6	1116	1684.1	0	0	0	0	0	0	0	0	0	0	0	3	1	0	0	0	2	0	0	0	0	0	0	0	0	0	0	0	0	0	0	0	0	0	0	0	0	0	0	0	0	532	1372		1400
Tangara icterocephala		4343	61.23	2467.72	71	36	32	51	67	119	114	173	270	266	285	385	539	440	388	331	204	146	96	78	36	82	57	23	13	12	4	11	1	6	1	0	0	2	2	0	0	0	0	0	1	81	2661		600
Tangara johannae		88	1.74	1536.41	25	6	9	16	9	7	5	2	3	0	0	2	1	0	0	1	1	0	0	0	0	0	0	0	0	0	0	0	0	0	0	0	0	0	0	0	0	0	0	0	0	16	2293		0
Tangara labradorides		1264	862.97	2885.03	1	1	1	2	2	1	2	2	4	3	5	7	37	42	46	39	83	110	142	170	148	121	99	61	41	48	14	11	10	2	3	1	3	0	0	1	0	0	0	0	1	824	3019		1300
Tangara rufigenis		19	719.28	1627.82	0	0	0	0	0	0	1	0	1	0	2	6	1	2	1	1	4	0	0	0	0	0	0	0	0	0	0	0	0	0	0	0	0	0	0	0	0	0	0	0	0	799	1495		900
Taphrolesbia griseiventris		33	2678.04	3701.64	0	0	0	0	0	0	0	0	0	0	0	0	0	0	0	0	0	0	0	0	0	0	0	0	0	0	1	8	16	6	0	0	0	0	1	0	0	0	1	0	0	2748	4331		2750
Taphrospilus hypostictus		201	228	2923	0	0	4	3	3	6	3	4	6	17	26	18	10	38	22	10	10	2	4	5	4	1	1	1	0	0	0	0	0	3	0	0	0	0	0	0	0	0	0	0	0	258	3065		400
Tarphonomus harterti		48	1184.85	3796.38	0	0	0	0	0	0	0	0	0	0	0	1	1	4	4	6	7	3	4	2	3	0	1	1	0	2	0	0	2	0	2	1	0	1	1	1	0	0	0	0	1	1270	3805		1450
Terenura sicki		12	464.79	626.36	0	0	0	0	1	8	3	0	0	0	0	0	0	0	0	0	0	0	0	0	0	0	0	0	0	0	0	0	0	0	0	0	0	0	0	0	0	0	0	0	0	372	455		400
Thalurania ridgwayi		76	10	1955.25	9	1	4	3	4	5	2	4	1	2	6	3	2	7	18	2	1	0	1	0	0	0	1	0	0	0	0	0	0	0	0	0	0	0	0	0	0	0	0	0	0	6	1972		250
Thalurania watertonii		19	21.66	624.68	5	1	1	0	0	9	3	0	0	0	0	0	0	0	0	0	0	0	0	0	0	0	0	0	0	0	0	0	0	0	0	0	0	0	0	0	0	0	0	0	0	17	455		0
Thamnophilus aroyae		55	439.76	2097.28	0	0	0	0	2	0	0	2	1	5	5	6	3	10	7	4	4	1	2	1	1	1	0	0	0	0	0	0	0	0	0	0	0	0	0	0	0	0	0	0	0	457	2549		600
Thamnophilus bernardi		858	2	2590.68	317	92	72	53	49	26	48	27	16	10	9	8	11	10	8	9	12	16	6	7	7	4	3	0	3	1	5	1	1	0	2	0	0	0	0	0	0	0	0	0	0	1	2710		0
Thamnophilus bridgesi		1745	4	1318.37	1031	194	87	54	32	30	42	46	53	37	17	36	27	9	5	1	1	1	2	0	0	0	0	0	0	0	0	0	0	0	0	0	0	0	0	0	0	0	0	0	0	1	1261		0
Thamnophilus divisorius		3	232.24	423.34	0	0	2	0	1	0	0	0	0	0	0	0	0	0	0	0	0	0	0	0	0	0	0	0	0	0	0	0	0	0	0	0	0	0	0	0	0	0	0	0	0	200	207		0
Thamnophilus melanonotus		283	1	874.86	126	24	20	55	11	16	16	3	4	0	1	0	0	1	0	0	0	0	0	0	0	0	0	0	0	0	0	0	0	0	0	0	0	0	0	0	0	0	0	0	0	1	931		0
Thamnophilus multistriatus		3901	367	2237	6	4	13	20	20	39	61	76	78	357	306	277	302	328	363	460	324	301	185	177	106	48	19	13	5	4	1	1	0	0	0	3	2	0	0	0	0	0	0	0	1	429	2479		250
Thamnophilus praecox		17	160.64	238.84	0	7	10	0	0	0	0	0	0	0	0	0	0	0	0	0	0	0	0	0	0	0	0	0	0	0	0	0	0	0	0	0	0	0	0	0	0	0	0	0	0	134	260		200
Thamnophilus tenuepunctatus		443	252.42	1984.9	0	0	11	5	7	49	23	10	49	99	49	45	21	12	28	13	12	2	1	2	3	1	0	1	0	0	0	0	0	0	0	0	0	0	0	0	0	0	0	0	0	295	2655		300
Thamnophilus zarumae		101	277	2557	1	0	2	1	2	1	3	6	2	0	3	4	3	4	3	9	10	12	6	9	7	0	4	0	5	4	0	0	0	0	0	0	0	0	0	0	0	0	0	0	0	142	2496		800
Thlypopsis fulviceps		156	590.35	2878.15	1	0	0	1	0	0	0	1	2	8	14	11	12	11	17	9	21	12	7	5	7	1	4	3	2	1	3	1	0	2	0	0	0	0	0	0	0	0	0	0	0	616	2936		750
Thlypopsis inornata		167	564.94	3046.88	0	0	0	0	1	2	3	5	6	4	0	0	3	10	7	10	8	22	17	12	17	8	14	6	2	2	2	2	0	2	0	1	1	0	0	0	0	0	0	0	0	530	3065		450
Thlypopsis pectoralis		25	2334	3619.44	0	0	0	0	0	0	0	0	0	0	0	0	0	0	0	0	0	0	0	0	0	0	0	2	2	1	4	2	1	0	2	1	2	2	3	1	2	0	0	0	0	1894	4363		1800
Thripadectes flammulatus		147	1426.92	3359.4	0	0	0	0	0	0	0	0	0	0	0	1	0	1	0	5	1	2	4	9	10	15	15	8	8	26	11	9	6	5	1	2	4	3	0	0	0	0	0	0	1	1230	3713		800
Thripadectes ignobilis		126	95.5	3175	2	1	0	1	0	2	4	1	3	0	1	5	7	17	11	10	8	11	9	11	9	6	1	3	0	0	0	0	1	0	0	0	1	0	0	0	0	0	0	0	1	154	3069		200
Thripadectes melanorhynchus		110	807.97	3147.32	0	0	0	0	0	0	1	0	2	5	7	8	7	19	17	9	9	11	2	4	2	0	2	3	0	0	0	0	0	0	0	0	2	0	0	0	0	0	0	0	0	679	3640		900
Thripadectes rufobrunneus		280	703.93	2965.41	1	0	0	0	1	1	0	2	2	1	8	8	11	15	12	37	26	27	29	18	9	14	10	5	18	10	5	4	1	3	2	0	0	0	0	0	0	0	0	0	0	671	2932		700
Thripadectes scrutator		19	1539.12	3395.74	0	0	0	0	0	0	0	0	0	0	0	0	0	0	0	1	1	1	0	1	2	1	2	3	0	2	1	1	2	0	0	0	0	0	0	1	0	0	0	0	0	1412	3962		2450
Thripadectes virgaticeps		234	966	2970.39	0	0	0	0	0	0	0	1	1	1	2	4	8	12	10	9	22	22	35	28	40	15	11	4	2	1	1	0	2	0	2	0	0	0	0	0	0	1	0	0	0	860	3062		900
Cranioleuca berlepschi	Thripophaga berlepschi	32	1026.91	3651.57	0	0	0	0	1	0	0	0	0	0	0	0	0	0	0	0	0	0	0	0	0	0	0	1	1	2	0	0	2	7	1	6	5	3	1	1	1	0	0	0	0	1033	3702		1800
Thripophaga cherriei		16	88.3	105.7	13	3	0	0	0	0	0	0	0	0	0	0	0	0	0	0	0	0	0	0	0	0	0	0	0	0	0	0	0	0	0	0	0	0	0	0	0	0	0	0	0	59	81		120
Thryophilus nicefori		86	423.05	2369.35	0	0	0	1	1	1	2	2	2	3	4	7	13	16	5	2	1	7	4	8	3	2	1	0	0	0	0	1	0	0	0	0	0	0	0	0	0	0	0	0	0	544	2628		800
Thryophilus sernai		180	397.9	1687.84	0	0	0	3	4	30	55	68	6	4	1	1	1	0	0	2	3	1	0	1	0	0	0	0	0	0	0	0	0	0	0	0	0	0	0	0	0	0	0	0	0	430	1786		0
Thryorchilus browni		204	2137.57	3467	0	0	0	0	0	0	0	0	0	0	0	0	0	0	0	0	0	0	0	1	1	2	1	2	3	7	4	22	22	29	9	11	12	39	38	0	0	1	0	0	0	2184	3570		2200
Lipaugus ater	Tijuca atra	106	402.1	2164.5	1	0	0	0	3	0	0	3	0	3	6	4	7	7	5	11	9	14	11	6	4	11	1	0	0	0	0	0	0	0	0	0	0	0	0	0	0	0	0	0	0	378	2159		1100
Lipaugus conditus	Tijuca condita	10	1037.11	2045.6	0	0	0	0	0	0	0	0	0	0	1	1	0	0	1	0	2	0	0	4	1	0	0	0	0	0	0	0	0	0	0	0	0	0	0	0	0	0	0	0	0	983	1896		1650
Tinamus osgoodi		35	502.64	2088.32	0	0	0	0	1	1	1	1	2	2	3	1	1	4	3	3	4	4	1	0	3	0	0	0	0	0	0	0	0	0	0	0	0	0	0	0	0	0	0	0	0	578	2172		600
Todirostrum viridanum		96	-2	521.72	71	9	6	0	2	2	0	0	0	0	0	0	0	0	0	0	0	0	0	0	0	0	0	0	0	0	0	0	0	0	0	0	0	0	0	0	0	0	0	0	0	1	575		0
Touit costaricensis		165	8.64	2808.04	19	7	7	3	5	6	7	12	4	6	7	6	17	9	12	13	7	4	1	1	0	5	2	0	1	0	1	1	0	1	0	0	0	0	0	0	0	1	0	0	0	13	2771		500
Touit melanonotus		59	3.74	1097.66	33	6	1	2	1	1	1	6	3	3	1	1	0	0	0	0	0	0	0	0	0	0	0	0	0	0	0	0	0	0	0	0	0	0	0	0	0	0	0	0	0	1	1318		0
Touit stictopterus		48	567.11	2304	0	0	0	0	0	1	2	1	2	5	6	7	3	4	4	1	1	1	1	3	1	1	1	3	0	0	0	0	0	0	0	0	0	0	0	0	0	0	0	0	0	519	2490		500
Touit surdus		75	5.48	912.18	40	17	1	2	2	6	3	2	1	0	0	1	0	0	0	0	0	0	0	0	0	0	0	0	0	0	0	0	0	0	0	0	0	0	0	0	0	0	0	0	0	1	1013		0
Toxostoma cinereum		809	0	779.92	567	50	27	17	25	13	6	13	4	0	0	1	0	0	0	0	0	0	0	0	0	0	0	0	0	0	0	0	0	0	0	0	0	0	0	0	0	0	0	0	0	1	845		0
Toxostoma ocellatum		111	790.4	3673.9	0	0	0	0	0	0	1	1	0	1	0	0	0	0	0	0	9	19	19	15	10	11	5	8	5	1	0	1	1	0	1	0	1	0	0	0	0	1	0	0	1	795	3650		1400
Triclaria malachitacea		91	8.7	1027.1	11	14	8	6	5	8	9	7	10	11	1	1	0	0	0	0	0	0	0	0	0	0	0	0	0	0	0	0	0	0	0	0	0	0	0	0	0	0	0	0	0	18	1199		300
Troglodytes monticola		1	3741	3741	0	0	0	0	0	0	0	0	0	0	0	0	0	0	0	0	0	0	0	0	0	0	0	0	0	0	0	0	0	0	0	0	0	0	0	0	0	1	0	0	0	3716	3716		3200
Troglodytes ochraceus		1186	574.95	3014.7	0	0	2	5	3	7	9	9	12	17	42	51	62	70	96	159	87	48	53	49	43	70	47	35	63	40	24	34	24	9	9	1	0	5	1	0	0	0	0	0	0	518	3105		900
Troglodytes rufulus		6	1097.85	2268.95	0	0	0	0	0	0	0	0	0	0	1	0	0	0	0	0	0	0	1	0	0	1	3	0	0	0	0	0	0	0	0	0	0	0	0	0	0	0	0	0	0	1080	2557		1000
Trogon bairdii		507	5	1241.32	301	76	33	18	12	12	9	7	5	6	0	8	8	1	1	2	0	0	0	0	0	0	0	0	0	0	0	0	0	0	0	0	0	0	0	0	0	0	0	0	0	1	1216		0
Trogon citreolus		1876	3	821.3	1400	154	67	59	37	48	25	30	5	3	3	0	4	0	2	0	0	1	1	0	0	0	1	0	0	0	0	0	0	0	0	0	0	0	0	0	0	1	0	0	0	1	899		0
Trogon clathratus		95	9.88	1237.98	9	3	4	1	9	17	10	19	9	5	3	4	1	1	0	0	0	0	0	0	0	0	0	0	0	0	0	0	0	0	0	0	0	0	0	0	0	0	0	0	0	6	1423		90
Trogon comptus		152	8.51	1725.78	22	7	7	15	8	14	12	10	10	5	8	15	5	4	2	5	0	2	1	0	0	0	0	0	0	0	0	0	0	0	0	0	0	0	0	0	0	0	0	0	0	5	2083		0
Trogon mesurus		253	1.96	1543.2	76	33	28	31	17	17	15	13	4	2	1	2	3	2	0	0	0	2	0	0	0	0	0	0	0	1	0	0	0	0	0	0	0	0	0	0	0	0	0	0	0	1	1481		0
Ochthoeca salvini	Tumbezia salvini	101	5.98	736.32	34	18	21	13	7	2	2	2	1	0	0	0	0	0	0	0	0	0	0	0	0	0	0	0	0	0	0	0	0	0	0	0	0	0	0	0	0	0	0	0	0	1	906		0
Turdus fulviventris		143	516.28	2876.64	0	0	0	0	2	2	1	0	2	2	1	3	3	6	3	9	11	12	19	13	15	9	13	3	4	5	2	1	0	1	0	0	0	0	0	0	0	1	0	0	0	476	2768		1300
Turdus maculirostris		1271	4.59	2517.28	259	63	28	46	29	49	34	31	22	22	40	38	223	86	57	37	40	53	19	16	6	12	15	8	9	4	2	4	1	0	1	1	0	0	0	0	0	0	0	0	1	1	2670		0
Turdus maranonicus		233	520.56	2520.56	0	0	0	0	2	7	5	11	26	10	15	8	9	13	18	18	13	28	16	11	12	3	3	1	1	1	0	0	0	0	0	1	1	0	0	0	0	0	0	0	0	506	2502		200
Turdus nigrescens		786	1497.85	3467	0	0	0	0	0	0	0	2	0	0	0	1	0	2	3	5	4	5	9	10	8	40	32	44	82	46	80	82	62	64	52	22	29	61	35	2	2	2	0	0	0	1430	3518		2500
Turdus reevei		379	5.77	2286.84	49	28	30	40	27	19	34	16	14	13	8	10	12	9	12	14	18	8	5	2	5	0	1	0	1	2	0	0	0	0	1	0	0	0	0	0	0	0	0	0	0	2	2358		0
Turdus rufitorques		1586	1256.55	3673.45	1	0	0	0	0	0	0	1	2	3	5	1	6	18	41	101	96	82	105	117	108	158	138	149	98	73	61	23	24	17	20	25	35	25	8	17	13	12	3	0	0	1294	3672		1500
Tyrannus niveigularis		421	0	1770.26	234	24	26	26	16	12	6	8	6	5	11	7	5	3	4	1	0	3	0	0	0	1	0	0	0	0	0	2	1	0	0	0	0	0	0	0	0	0	0	0	0	1	2163		0
Upucerthia albigula		128	2486.9	4519.55	0	0	0	0	0	0	0	0	0	0	0	0	0	0	0	0	0	0	0	0	0	0	0	0	2	2	3	1	6	4	13	8	5	16	18	14	7	4	4	5	16	2574	4689		2300
Upucerthia saturatior		240	2.31	2162.07	67	12	13	9	13	13	13	7	16	16	13	9	5	4	1	6	2	4	1	1	1	2	0	0	1	0	0	0	0	0	0	0	0	1	0	0	0	0	0	0	0	1	2120		250
Urochroa bougueri		229	300.04	2532.64	1	0	2	1	0	1	2	0	2	1	5	6	32	49	20	15	10	13	21	16	7	5	3	9	2	4	0	0	1	0	0	0	1	0	0	0	0	0	0	0	0	307	3069		1600
Urochroa leucura		222	1022.05	2293.92	0	0	0	0	0	0	0	1	1	0	12	15	16	10	13	24	29	10	38	24	10	10	6	1	1	1	0	0	0	0	0	0	0	0	0	0	0	0	0	0	0	1038	3588		1600
Uromyias agilis		144	1238.87	4098.21	0	0	0	0	0	0	0	0	1	0	0	1	0	1	0	0	1	1	2	1	0	1	0	1	2	4	2	11	9	10	13	13	11	23	10	11	5	3	1	3	3	1303	4336		1800
Uromyias agraphia		60	2004.02	4235.68	0	0	0	0	0	0	0	0	0	0	0	0	0	1	0	0	0	0	0	0	0	0	0	0	1	0	4	3	1	7	7	4	7	4	3	5	8	1	0	1	3	1610	4491		2700
Urosticte benjamini		343	657.86	2749.62	1	0	0	1	0	1	1	3	7	2	6	15	34	41	37	22	24	53	27	22	11	7	15	6	0	3	0	0	0	1	0	0	1	0	1	0	0	1	0	0	0	445	2841		700
Urosticte ruficrissa		70	879.63	2566.6	0	0	0	0	0	0	0	1	0	2	4	3	1	2	14	2	5	3	7	15	4	0	2	4	0	0	0	0	0	1	0	0	0	0	0	0	0	0	0	0	0	710	2862		1350
Urothraupis stolzmanni		106	1973.25	4962.45	0	0	0	0	0	0	0	0	0	0	0	0	0	0	1	0	0	0	0	1	0	0	0	0	1	2	0	1	0	2	2	4	9	10	8	13	18	7	7	6	13	2004	4940		3000
Vireo carmioli		703	696.88	3312.88	0	0	0	0	0	2	6	4	5	5	6	6	18	9	5	17	28	32	44	38	32	70	48	38	80	46	33	41	34	27	13	6	1	7	2	0	0	0	0	0	0	697	3268		1800
Vireo magister		1481	0	107.22	1348	6	8	1	0	0	0	0	0	0	0	0	0	0	0	0	0	0	0	0	0	0	0	0	0	0	0	0	0	0	0	0	0	0	0	0	0	0	0	0	0	1	179		0
Vireo masteri		38	533.63	1927.97	0	0	0	1	0	0	0	1	3	0	0	4	6	5	2	6	1	4	4	1	0	0	0	0	0	0	0	0	0	0	0	0	0	0	0	0	0	0	0	0	0	722	2552		800
Vireolanius mikettae	Vireolanius leucotis	678	23.04	1986.72	93	133	75	28	22	24	38	29	36	28	38	21	38	25	19	7	5	4	4	3	3	0	2	1	0	0	0	0	0	1	0	0	0	0	0	0	0	0	0	0	0	23	2198		0
Wetmorethraupis sterrhopteron		14	223.91	1052.7	0	1	0	0	2	1	0	0	2	5	3	0	0	0	0	0	0	0	0	0	0	0	0	0	0	0	0	0	0	0	0	0	0	0	0	0	0	0	0	0	0	300	1626		600
Xenerpestes minlosi		100	9.98	1417.12	67	11	1	4	4	2	1	3	1	3	0	0	1	0	1	0	0	1	0	0	0	0	0	0	0	0	0	0	0	0	0	0	0	0	0	0	0	0	0	0	0	1	1620		0
Xenerpestes singularis		21	918.2	2285.8	0	0	0	0	0	0	0	0	0	2	1	0	4	3	4	1	4	1	0	0	0	0	0	0	1	0	0	0	0	0	0	0	0	0	0	0	0	0	0	0	0	994	2920		1000
Xenodacnis parina		369	2534.48	4693.24	0	0	0	0	0	0	0	0	0	0	1	0	0	1	0	0	0	0	0	0	0	0	0	2	0	0	2	0	2	2	2	3	5	5	9	21	36	30	56	55	136	2634	5183		3000
Xenoglaux loweryi		19	1912.18	2778.84	0	0	0	0	0	0	0	0	0	0	0	0	0	0	0	0	0	0	0	7	2	2	3	3	0	1	0	0	1	0	0	0	0	0	0	0	0	0	0	0	0	1043	1550		1890
Xenopipo uniformis		7	1057.38	1430.86	0	0	0	0	0	0	0	0	0	0	2	0	0	0	5	0	0	0	0	0	0	0	0	0	0	0	0	0	0	0	0	0	0	0	0	0	0	0	0	0	0	956	1919		800
Xenornis setifrons		4	349.69	736.23	0	0	0	3	0	0	0	1	0	0	0	0	0	0	0	0	0	0	0	0	0	0	0	0	0	0	0	0	0	0	0	0	0	0	0	0	0	0	0	0	0	222	517		120
Xenospingus concolor		361	4.57	3415.93	84	44	38	28	12	14	10	10	10	9	7	8	13	10	8	2	3	2	4	5	6	4	7	5	1	0	1	2	2	0	1	0	1	2	1	2	0	0	0	0	1	1	3494		0
Xenospiza baileyi		161	2361.2	3188	0	0	0	0	0	0	0	0	0	0	0	0	0	0	0	1	0	0	0	0	0	0	1	0	4	3	0	2	1	32	113	2	2	0	0	0	0	0	0	0	0	2355	3156		2800
Xenotriccus callizonus		110	812.95	2477.43	0	0	0	0	0	0	0	1	2	1	1	8	8	5	2	12	20	11	3	7	12	11	3	1	1	0	0	0	0	1	0	0	0	0	0	0	0	0	0	0	0	455	2483		1200
Xenotriccus mexicanus		143	647.72	2901.08	1	0	0	0	0	0	2	1	1	0	1	5	3	11	8	8	28	22	16	8	7	7	3	4	2	1	0	1	1	2	0	0	0	0	0	0	0	0	0	0	0	684	2863		950
Xolmis salinarum		18	175.51	540.15	0	15	1	0	1	1	0	0	0	0	0	0	0	0	0	0	0	0	0	0	0	0	0	0	0	0	0	0	0	0	0	0	0	0	0	0	0	0	0	0	0	167	512		100
Zaratornis stresemanni		53	3021.04	4760.28	0	0	0	0	0	0	0	0	0	0	0	0	0	0	0	0	0	0	0	0	0	0	0	0	0	0	0	0	0	1	1	0	2	1	0	0	2	1	7	4	34	3448	5138		3250
Zeledonia coronata		293	1108.12	3362.96	0	0	0	0	0	1	0	0	0	0	2	4	3	6	3	16	9	7	7	15	10	20	18	13	29	15	10	38	23	16	14	5	3	4	2	0	0	0	0	0	0	1132	3343		1500
Zentrygon carrikeri		53	219.44	1175.2	0	1	1	0	0	0	4	7	4	3	22	11	0	0	0	0	0	0	0	0	0	0	0	0	0	0	0	0	0	0	0	0	0	0	0	0	0	0	0	0	0	136	1173		350
Zentrygon chiriquensis		287	558.64	2723.22	0	0	0	1	1	3	1	9	10	6	8	15	22	50	57	37	21	10	10	7	3	4	2	1	3	2	0	2	0	1	1	0	0	0	0	0	0	0	0	0	0	582	2692		600
Zentrygon costaricensis		250	784.59	3035.43	0	0	0	0	0	1	1	1	1	3	2	7	9	33	25	45	17	11	5	4	5	13	15	8	12	6	6	6	7	4	1	0	0	1	0	0	0	1	0	0	0	831	3038		1000
Zentrygon goldmani		7	653.52	1651.88	0	0	0	0	0	0	1	0	0	0	0	3	0	1	1	0	1	0	0	0	0	0	0	0	0	0	0	0	0	0	0	0	0	0	0	0	0	0	0	0	0	353	1192		750
Zentrygon lawrencii		83	256.76	1759.08	0	0	2	3	6	11	13	17	5	7	5	2	3	4	1	0	2	1	1	0	0	0	0	0	0	0	0	0	0	0	0	0	0	0	0	0	0	0	0	0	0	240	1648		400
Zimmerius albigularis		449	11.24	1881.6	13	12	12	18	14	22	11	10	10	7	25	34	124	68	38	7	6	8	6	1	0	1	0	1	0	0	0	0	0	0	0	0	0	0	0	0	0	0	0	0	0	56	2184		500
Zimmerius bolivianus		114	704.76	3250.46	0	0	0	0	0	1	1	0	0	0	1	2	3	15	9	6	4	5	4	9	10	11	4	6	3	3	2	1	6	3	2	1	1	0	0	0	0	0	0	0	1	1047	3942		1000
Zimmerius chicomendesi		4	42.32	88.91	4	0	0	0	0	0	0	0	0	0	0	0	0	0	0	0	0	0	0	0	0	0	0	0	0	0	0	0	0	0	0	0	0	0	0	0	0	0	0	0	0	31	98		0
Zimmerius cinereicapilla		65	271.08	1618.24	0	0	2	0	1	6	1	4	5	9	9	6	3	3	9	6	0	1	0	0	0	0	0	0	0	0	0	0	0	0	0	0	0	0	0	0	0	0	0	0	0	270	1729		500
Zimmerius improbus		204	745.28	2889.72	0	0	0	0	0	1	1	1	2	5	4	4	2	12	11	15	19	12	12	22	16	12	12	11	11	4	3	8	2	1	0	0	0	0	0	1	0	0	0	0	0	773	2850		400
Zimmerius petersi		250	450.78	2292.12	0	0	0	1	5	3	3	3	6	7	13	15	25	25	18	10	20	13	17	12	21	25	6	2	0	0	0	0	0	0	0	0	0	0	0	0	0	0	0	0	0	448	2158		400
Zimmerius vilissimus		565	279	2987.4	3	2	2	6	4	3	4	13	12	11	12	14	12	32	90	70	50	33	21	21	30	16	16	18	17	21	13	4	4	6	2	2	0	0	0	0	0	1	0	0	0	345	2876		0
Zimmerius villarejoi		103	105.06	1265.1	1	48	8	2	1	5	1	1	5	12	13	2	3	1	0	0	0	0	0	0	0	0	0	0	0	0	0	0	0	0	0	0	0	0	0	0	0	0	0	0	0	114	968		110
Zimmerius viridiflavus		366	515.9	2625.1	0	0	1	1	0	3	4	12	10	12	21	12	16	14	43	26	29	24	26	39	12	14	12	19	8	3	3	1	0	1	0	0	0	0	0	0	0	0	0	0	0	564	3475		1000
[truncated: 5 more columns]
