# Supplementary material for: Batch-produced, GIS-informed range maps for birds based on provenanced, crowd-sourced data inform conservation assessments
Source: PLoS One. 2021 Nov 24;16(11):e0259299. doi: 10.1371/journal.pone.0259299 (PMC8612558; doi:10.1371/journal.pone.0259299)
Supplement: S3 Table — Comparison of using different estimates of elevational range in calculating Area of Habitat for the eight species with the largest discrepancies. (XLSX) [file pone.0259299.s005.xlsx]

## Sheet: PublishedElev_2_18
			Our Methods													Published Elevation Estimates													Difference				Notes
SciName	TotalPresences	ForestThresh	LowerElev	UpperElev	Potentially Occupied AOH	Apparently Unoccupied AOH	AOH	IUCNArea	IUCN.AOH	IUCN.AOH.Per	IUCN.PAOH	IUCN.PAOH.Per	IUCN.TAOH	IUCN.TAOH.Per		LowerElev	UpperElev	Potentially Occupied AOH	Apparently Unoccupied AOH	AOH	IUCNArea	IUCN.AOH	IUCN.AOH.Per	IUCN.PAOH	IUCN.PAOH.Per	IUCN.TAOH	IUCN.TAOH.Per		Potentially Occupied AOH	Apparently Unoccupied AOH	AOH	% Increase
Phlogophilus harterti	65	81	750	4006.44	13432.7	9055.83	22488.6	33304	13027.2	96.9812	8384.66	92.5885	21411.9	95.2124		750	1200	5763.89	7064.96	12828.8	33304	5652.89	98.0742	6653.8	94.1803	12306.7	95.9298		7668.85	1990.87	9659.72	0.752969
Crypturellus atrocapillus	175	75	0	3679.74	281576	60868.2	342445	120602	75114.5	26.6764	30526.8	50.1523	105641	30.8492		0	900	207157	53060.8	260217	120602	54633.8	26.3732	27690.4	52.1861	82324.1	31.6367		74419.9	7807.44	82227.3	0.315995
Euchrepomis sharpei	30	85	1100	3942	7523.54	4903.04	12426.6	24281.2	7014.18	93.2297	4597.76	93.7737	11611.9	93.4443		1100	1700	3217.71	1901.63	5119.34	24281.2	3009.57	93.5313	1796.78	94.4865	4806.35	93.8861		4305.83	3001.41	7307.24	1.42738
Amazilia rosenbergi	134	94	0	2354.6	53275.2	21614.9	74890.2	67269.2	43958.3	82.5117	14404.6	66.642	58362.9	77.9314		0	200	39764.5	6550.63	46315.2	67269.2	36728.9	92.3661	6125.12	93.5042	42854	92.527		13510.7	15064.3	28575	0.616968
Grallaria blakei	35	66.25	1249.44	5054.2	11171	10180.2	21351.2	17886.6	6520.96	58.3739	4043.31	39.7173	10564.3	49.4785		1850	2900	4774.45	4961.18	9735.62	17886.6	2492.32	52.2012	2194.44	44.2322	4686.76	48.1403		6396.58	5219.04	11615.6	1.1931
Atlapetes tricolor	105	70.25	700	4221.36	18593.2	6661.58	25254.8	42442.4	12290.9	66.1043	3520.92	52.8541	15811.8	62.6092		700	2200	11766	4518.6	16284.6	42442.4	7703.98	65.4767	1524.55	33.7394	9228.53	56.6703		6827.21	2142.98	8970.19	0.550839
Herpsilochmus motacilloides	26	84	525.5	4121.25	22458.6	26526.6	48985.2	74742.8	22036.4	98.12	25078.2	94.5397	47114.6	96.1812		900	2100	13565	9046.38	22611.4	74742.8	13419.3	98.926	8540.17	94.4044	21959.5	97.117		8893.63	17480.3	26373.9	1.1664
Cranioleuca antisiensis	539	24.5	900	5095	36534.8	17928.3	54463.1	106878	24548.5	67.1923	3553.96	19.8232	28102.5	51.5992		900	3100	32346.7	17496.7	49843.4	106878	21644	66.9126	3313.27	18.9365	24957.3	50.0714		4188.08	431.597	4619.68	0.0926839	At the northern end of its range, Line-cheeked Spinetail occurs as low as 800 m. As sufficiently dense vegetation is limited, by increasing aridity, to higher elevations farther south in Peru, 2000 m is generally the lowest it occurs in this region. It occurs at higher elevations farther south, with an upper elevational limit of around 4400 m, which corresponds to treeline on the west slope of th…
